# Supplementary material for: Development of Fluorescent AF64394 Analogues Enables Real-Time Binding Studies for the Orphan Class A GPCR GPR3
Source: J Med Chem. 2023 Oct 31;66(21):15025–41. doi: 10.1021/acs.jmedchem.3c01707 (PMC10641823; doi:10.1021/acs.jmedchem.3c01707)
Supplement: Supplementary file 2 — jm3c01707_si_002.csv [file jm3c01707_si_002.csv]

Compound	SMILES	pEC50 (Nluc-GPR3, total binding)	pKd (GPR3, specific binding)	pKd (GPR6, specific binding)	pKd (GPR12, specific binding)	pKi (GPR3, specific binding)	pKi (GPR6, specific binding)	pEC50 (GPR3, CRE reporter)	pEC50 (GPR6, CRE reporter)	pEC50 (GPR12, CRE reporter)	koff (min-1) (Nluc-GPR3)
45	ClC1=CC(OC(C)C)=C(CNC2=CC(C3=CC=CC=C3OCCCCCCNC(C4=CC(C([O-])=O)=C(C5=C(C=CC(N(C)C)=C6)C6=[O+]C7=C5C=CC(N(C)C)=C7)C=C4)=O)=NC8=NC=NN28)C=C1	6.05 ± 0.03	6.52 ± 0.09	7.18 ± 0.04	7.12 ± 0.04			6.98 ± 0.16	6.39 ± 0.48	6.19 ± 0.27	0.005 ± 0.001
46	ClC1=CC(OC(C)C)=C(CNC2=CC(C3=CC=CC(OCCCCCCNC(C4=CC=C(C5=C(C=CC(N(C)C)=C6)C6=[O+]C7=C5C=CC(N(C)C)=C7)C(C([O-])=O)=C4)=O)=C3)=NC8=NC=NN28)C=C1	5.35 ± 0.07
47	ClC1=CC(OC(C)C)=C(CNC2=CC(C3=CC=C(OCCCCCCNC(C4=CC=C(C5=C(C=CC(N(C)C)=C6)C6=[O+]C7=C5C=CC(N(C)C)=C7)C(C([O-])=O)=C4)=O)C=C3)=NC8=NC=NN28)C=C1	4.96 ± 0.26
48	ClC1=CC(OC(C)C)=C(CNC2=CC(C3=CC=CC=C3OCCOCCOCCOCCNC(C4=CC=C(C5=C(C=CC(N(C)C)=C6)C6=[O+]C7=C5C=CC(N(C)C)=C7)C(C([O-])=O)=C4)=O)=NC8=NC=NN28)C=C1	5.47 ± 0.07									0.019 ± 0.013
49	CC(C)OC1=C(CNC2=CC(C3=CC=CC(OCCOCCOCCOCCNC(C4=CC=C(C5=C(C=CC(N(C)C)=C6)C6=[O+]C7=C5C=CC(N(C)C)=C7)C(C([O-])=O)=C4)=O)=C3)=NC8=NC=NN28)C=CC(Cl)=C1	< 5
50	ClC1=CC(OC(C)C)=C(CNC2=CC(C3=CC=C(OCCOCCOCCOCCNC(C4=CC=C(C5=C(C=CC(N(C)C)=C6)C6=[O+]C7=C5C=CC(N(C)C)=C7)C(C([O-])=O)=C4)=O)C=C3)=NC8=NC=NN28)C=C1	< 5
51	ClC1=CC(OC(C)C)=C(CNC2=CC(C3=CC=CC=C3OCCOCCOCCOCCOCCOCCNC(C4=CC=C(C5=C(C=CC(N(C)C)=C6)C6=[O+]C7=C5C=CC(N(C)C)=C7)C(C([O-])=O)=C4)=O)=NC8=NC=NN28)C=C1	5.35 ± 0.04									0.023 ± 0.011
52	CC(C)OC1=C(CNC2=CC(C3=CC=CC=C3OCCOCCOCCOCCNC(CCCCCN(C(C=CC(S(=O)(O)=O)=C4)=C4C/5(CCCS(=O)(O)=O)C)C5=C\C=C\C6=[N+](CCOC)C7=CC=C(S([O-])(=O)=O)C=C7C6(CCCS(=O)(O)=O)C)=O)=NC8=NC=NN28)C=CC(Cl)=C1	< 4.5
53	CC(C)OC1=C(CNC2=CC(C3=CC=CC(OCCOCCOCCOCCNC(CCCCCN(C(C=CC(S(=O)(O)=O)=C4)=C4C/5(CCCS(=O)(O)=O)C)C5=C\C=C\C6=[N+](CCOC)C7=CC=C(S(=O)([O-])=O)C=C7C6(CCCS(=O)(O)=O)C)=O)=C3)=NC8=NC=NN28)C=CC(Cl)=C1	< 4.5
54	CC(C)OC1=C(CNC2=CC(C3=CC=C(OCCOCCOCCOCCNC(CCCCCN(C(C=CC(S(=O)(O)=O)=C4)=C4C/5(CCCS(=O)(O)=O)C)C5=C\C=C\C6=[N+](CCOC)C7=CC=C(S([O-])(=O)=O)C=C7C6(CCCS(=O)(O)=O)C)=O)C=C3)=NC8=NC=NN28)C=CC(Cl)=C1	< 4.5
55	ClC1=CC(OC(C)C)=C(CNC2=CC(C3=CC=CC=C3OCCOCCOCCOCCOCCOCCNC(CCCCCN(C(C=CC(S(=O)(O)=O)=C4)=C4C/5(CCCS(=O)(O)=O)C)C5=C\C=C\C6=[N+](CCOC)C7=CC=C(S([O-])(=O)=O)C=C7C6(CCCS(=O)(O)=O)C)=O)=NC8=NC=NN28)C=C1	< 4.5
AF64394	ClC1=CC(OC(C)C)=C(CNC2=CC(C3=CC=CC=C3)=NC4=NC=NN24)C=C1					6.53 ± 0.20
DPI	C1(C=CC=C2)=C2[I+]C3=C1C=CC=C3.[Cl-]	5.85 ± 0.09*
CVN424	FC1=C(OC2CCN(C3=NC4=C(CN(CC4)C(C)=O)N=C3N[C@H]5COCC5)CC2)C=CC(F)=C1						7.88 ± 0.17
		* co-incubation with 1 µM 45
