# Supplementary material for: Development of Fluorescent AF64394 Analogues Enables Real-Time Binding Studies for the Orphan Class A GPCR GPR3
Source: J Med Chem. 2023 Oct 31;66(21):15025–41. doi: 10.1021/acs.jmedchem.3c01707 (PMC10641823; doi:10.1021/acs.jmedchem.3c01707)
Supplement: Supplementary file 3 — jm3c01707_si_003.pdb [file jm3c01707_si_003.pdb]

ATOM      1  N   MET A   1      11.911  12.093  39.087  1.00164.30           N1+
ATOM      2  CA  MET A   1      13.414  12.236  39.021  1.00164.30           C  
ATOM      3  C   MET A   1      13.786  12.539  37.565  1.00164.30           C  
ATOM      4  O   MET A   1      13.058  12.122  36.663  1.00164.30           O  
ATOM      5  CB  MET A   1      14.012  10.907  39.491  1.00164.30           C  
ATOM      6  CG  MET A   1      15.518  10.931  39.750  1.00164.30           C  
ATOM      7  SD  MET A   1      15.908  12.087  41.096  1.00164.30           S  
ATOM      8  CE  MET A   1      17.641  11.630  41.357  1.00164.30           C  
ATOM      9  HA  MET A   1      13.652  13.089  39.660  1.00164.30           H  
ATOM     10  HB2 MET A   1      13.817  10.134  38.734  1.00164.30           H  
ATOM     11  HB3 MET A   1      13.501  10.570  40.403  1.00164.30           H  
ATOM     12  HG2 MET A   1      16.070  11.214  38.849  1.00164.30           H  
ATOM     13  HG3 MET A   1      15.842   9.927  40.044  1.00164.30           H  
ATOM     14  HE1 MET A   1      18.082  12.301  42.099  1.00164.30           H  
ATOM     15  HE2 MET A   1      18.207  11.718  40.427  1.00164.30           H  
ATOM     16  HE3 MET A   1      17.708  10.605  41.730  1.00164.30           H  
ATOM     17  H1  MET A   1      11.530  12.051  40.035  1.00164.30           H  
ATOM     18  H2  MET A   1      11.609  11.281  38.536  1.00164.30           H  
ATOM     19  H3  MET A   1      11.450  12.886  38.583  1.00164.30           H  
ATOM     20  N   MET A   2      14.893  13.311  37.342  1.00360.39           N  
ATOM     21  CA  MET A   2      15.162  13.853  36.013  1.00360.39           C  
ATOM     22  C   MET A   2      15.417  12.743  34.965  1.00360.39           C  
ATOM     23  O   MET A   2      15.957  11.672  35.226  1.00360.39           O  
ATOM     24  CB  MET A   2      16.281  14.904  35.995  1.00360.39           C  
ATOM     25  CG  MET A   2      17.676  14.411  36.388  1.00360.39           C  
ATOM     26  SD  MET A   2      17.817  14.122  38.182  1.00360.39           S  
ATOM     27  CE  MET A   2      19.588  13.747  38.255  1.00360.39           C  
ATOM     28  H   MET A   2      15.555  13.538  38.083  1.00360.39           H  
ATOM     29  HA  MET A   2      14.233  14.361  35.715  1.00360.39           H  
ATOM     30  HB2 MET A   2      15.995  15.754  36.629  1.00360.39           H  
ATOM     31  HB3 MET A   2      16.359  15.302  34.975  1.00360.39           H  
ATOM     32  HG2 MET A   2      18.405  15.183  36.118  1.00360.39           H  
ATOM     33  HG3 MET A   2      17.941  13.497  35.848  1.00360.39           H  
ATOM     34  HE1 MET A   2      19.869  13.541  39.292  1.00360.39           H  
ATOM     35  HE2 MET A   2      20.172  14.600  37.900  1.00360.39           H  
ATOM     36  HE3 MET A   2      19.814  12.865  37.651  1.00360.39           H  
ATOM     37  N   TRP A   3      14.981  13.078  33.704  1.00411.67           N  
ATOM     38  CA  TRP A   3      14.948  12.136  32.567  1.00411.67           C  
ATOM     39  C   TRP A   3      14.693  13.055  31.357  1.00411.67           C  
ATOM     40  O   TRP A   3      13.654  13.100  30.703  1.00411.67           O  
ATOM     41  CB  TRP A   3      13.849  11.088  32.753  1.00411.67           C  
ATOM     42  CG  TRP A   3      13.797  10.037  31.686  1.00411.67           C  
ATOM     43  CD1 TRP A   3      12.781   9.869  30.767  1.00411.67           C  
ATOM     44  CD2 TRP A   3      14.746   8.995  31.440  1.00411.67           C  
ATOM     45  CE2 TRP A   3      14.270   8.238  30.366  1.00411.67           C  
ATOM     46  CE3 TRP A   3      15.969   8.623  32.034  1.00411.67           C  
ATOM     47  NE1 TRP A   3      13.073   8.793  29.975  1.00411.67           N  
ATOM     48  CZ2 TRP A   3      14.965   7.139  29.849  1.00411.67           C  
ATOM     49  CZ3 TRP A   3      16.680   7.532  31.521  1.00411.67           C  
ATOM     50  CH2 TRP A   3      16.185   6.804  30.442  1.00411.67           C  
ATOM     51  H   TRP A   3      14.660  14.031  33.531  1.00411.67           H  
ATOM     52  HA  TRP A   3      15.937  11.674  32.476  1.00411.67           H  
ATOM     53  HB2 TRP A   3      13.979  10.581  33.718  1.00411.67           H  
ATOM     54  HB3 TRP A   3      12.873  11.589  32.814  1.00411.67           H  
ATOM     55  HD1 TRP A   3      11.868  10.424  30.611  1.00411.67           H  
ATOM     56  HE1 TRP A   3      12.493   8.462  29.211  1.00411.67           H  
ATOM     57  HE3 TRP A   3      16.364   9.175  32.882  1.00411.67           H  
ATOM     58  HZ2 TRP A   3      14.579   6.564  29.014  1.00411.67           H  
ATOM     59  HZ3 TRP A   3      17.627   7.249  31.973  1.00411.67           H  
ATOM     60  HH2 TRP A   3      16.754   5.960  30.058  1.00411.67           H  
ATOM     61  N   GLY A   4      15.724  13.962  31.184  1.00138.71           N  
ATOM     62  CA  GLY A   4      15.509  15.209  30.482  1.00138.71           C  
ATOM     63  C   GLY A   4      14.921  16.176  31.517  1.00138.71           C  
ATOM     64  O   GLY A   4      15.186  16.098  32.720  1.00138.71           O  
ATOM     65  H   GLY A   4      16.619  13.796  31.629  1.00138.71           H  
ATOM     66  HA2 GLY A   4      16.469  15.591  30.127  1.00138.71           H  
ATOM     67  HA3 GLY A   4      14.821  15.060  29.650  1.00138.71           H  
ATOM     68  N   ALA A   5      14.076  17.128  31.011  1.00264.42           N  
ATOM     69  CA  ALA A   5      13.479  18.130  31.874  1.00264.42           C  
ATOM     70  C   ALA A   5      12.325  17.507  32.690  1.00264.42           C  
ATOM     71  O   ALA A   5      11.472  16.764  32.205  1.00264.42           O  
ATOM     72  CB  ALA A   5      12.945  19.307  31.070  1.00264.42           C  
ATOM     73  H   ALA A   5      13.844  17.126  30.013  1.00264.42           H  
ATOM     74  HA  ALA A   5      14.256  18.488  32.561  1.00264.42           H  
ATOM     75  HB1 ALA A   5      12.147  18.992  30.388  1.00264.42           H  
ATOM     76  HB2 ALA A   5      13.739  19.762  30.469  1.00264.42           H  
ATOM     77  HB3 ALA A   5      12.529  20.075  31.731  1.00264.42           H  
ATOM     78  N   GLY A   6      12.297  17.884  34.018  1.00 84.29           N  
ATOM     79  CA  GLY A   6      11.185  17.527  34.871  1.00 84.29           C  
ATOM     80  C   GLY A   6      11.303  16.107  35.429  1.00 84.29           C  
ATOM     81  O   GLY A   6      11.844  15.853  36.507  1.00 84.29           O  
ATOM     82  H   GLY A   6      13.065  18.416  34.410  1.00 84.29           H  
ATOM     83  HA2 GLY A   6      11.165  18.230  35.710  1.00 84.29           H  
ATOM     84  HA3 GLY A   6      10.246  17.631  34.316  1.00 84.29           H  
ATOM     85  N   SER A   7      10.769  15.128  34.631  1.00121.32           N  
ATOM     86  CA  SER A   7      10.652  13.707  35.004  1.00121.32           C  
ATOM     87  C   SER A   7      10.041  12.947  33.807  1.00121.32           C  
ATOM     88  O   SER A   7       9.646  13.572  32.814  1.00121.32           O  
ATOM     89  CB  SER A   7       9.827  13.538  36.296  1.00121.32           C  
ATOM     90  OG  SER A   7      10.646  13.731  37.476  1.00121.32           O  
ATOM     91  H   SER A   7      10.450  15.383  33.691  1.00121.32           H  
ATOM     92  HA  SER A   7      11.677  13.356  35.141  1.00121.32           H  
ATOM     93  HB2 SER A   7       9.385  12.546  36.391  1.00121.32           H  
ATOM     94  HB3 SER A   7       9.005  14.261  36.341  1.00121.32           H  
ATOM     95  HG  SER A   7      11.066  14.615  37.317  1.00121.32           H  
ATOM     96  N   PRO A   8       9.980  11.573  33.838  1.00189.07           N  
ATOM     97  CA  PRO A   8       9.411  10.840  32.707  1.00189.07           C  
ATOM     98  C   PRO A   8       7.883  10.987  32.650  1.00189.07           C  
ATOM     99  O   PRO A   8       7.175  10.908  33.654  1.00189.07           O  
ATOM    100  CB  PRO A   8       9.729   9.360  32.977  1.00189.07           C  
ATOM    101  CG  PRO A   8      10.750   9.375  34.106  1.00189.07           C  
ATOM    102  CD  PRO A   8      10.441  10.655  34.859  1.00189.07           C  
ATOM    103  HA  PRO A   8       9.876  11.184  31.782  1.00189.07           H  
ATOM    104  HB2 PRO A   8       8.841   8.798  33.292  1.00189.07           H  
ATOM    105  HB3 PRO A   8      10.119   8.860  32.084  1.00189.07           H  
ATOM    106  HG2 PRO A   8      11.760   9.415  33.691  1.00189.07           H  
ATOM    107  HG3 PRO A   8      10.689   8.488  34.743  1.00189.07           H  
ATOM    108  HD2 PRO A   8      11.303  11.044  35.397  1.00189.07           H  
ATOM    109  HD3 PRO A   8       9.618  10.492  35.563  1.00189.07           H  
ATOM    110  N   LEU A   9       7.366  11.069  31.377  1.00186.47           N  
ATOM    111  CA  LEU A   9       5.969  10.768  31.121  1.00186.47           C  
ATOM    112  C   LEU A   9       5.893   9.223  31.090  1.00186.47           C  
ATOM    113  O   LEU A   9       6.751   8.521  30.549  1.00186.47           O  
ATOM    114  CB  LEU A   9       5.455  11.349  29.799  1.00186.47           C  
ATOM    115  CG  LEU A   9       4.948  12.803  29.915  1.00186.47           C  
ATOM    116  CD1 LEU A   9       6.041  13.797  30.304  1.00186.47           C  
ATOM    117  CD2 LEU A   9       4.310  13.236  28.593  1.00186.47           C  
ATOM    118  H   LEU A   9       7.974  11.331  30.595  1.00186.47           H  
ATOM    119  HA  LEU A   9       5.363  11.130  31.961  1.00186.47           H  
ATOM    120  HB2 LEU A   9       6.231  11.283  29.025  1.00186.47           H  
ATOM    121  HB3 LEU A   9       4.620  10.730  29.444  1.00186.47           H  
ATOM    122  HG  LEU A   9       4.168  12.837  30.686  1.00186.47           H  
ATOM    123 HD11 LEU A   9       6.868  13.780  29.588  1.00186.47           H  
ATOM    124 HD12 LEU A   9       6.440  13.587  31.301  1.00186.47           H  
ATOM    125 HD13 LEU A   9       5.643  14.818  30.328  1.00186.47           H  
ATOM    126 HD21 LEU A   9       5.036  13.208  27.774  1.00186.47           H  
ATOM    127 HD22 LEU A   9       3.917  14.256  28.663  1.00186.47           H  
ATOM    128 HD23 LEU A   9       3.475  12.578  28.333  1.00186.47           H  
ATOM    129  N   ALA A  10       4.792   8.685  31.721  1.00217.45           N  
ATOM    130  CA  ALA A  10       4.636   7.244  31.925  1.00217.45           C  
ATOM    131  C   ALA A  10       4.115   6.584  30.631  1.00217.45           C  
ATOM    132  O   ALA A  10       2.934   6.315  30.434  1.00217.45           O  
ATOM    133  CB  ALA A  10       3.695   6.973  33.091  1.00217.45           C  
ATOM    134  H   ALA A  10       4.062   9.298  32.063  1.00217.45           H  
ATOM    135  HA  ALA A  10       5.621   6.820  32.157  1.00217.45           H  
ATOM    136  HB1 ALA A  10       2.703   7.406  32.917  1.00217.45           H  
ATOM    137  HB2 ALA A  10       4.088   7.409  34.016  1.00217.45           H  
ATOM    138  HB3 ALA A  10       3.566   5.896  33.247  1.00217.45           H  
ATOM    139  N   TRP A  11       5.093   6.398  29.685  1.00439.77           N  
ATOM    140  CA  TRP A  11       4.855   5.872  28.337  1.00439.77           C  
ATOM    141  C   TRP A  11       6.237   5.371  27.843  1.00439.77           C  
ATOM    142  O   TRP A  11       7.197   5.241  28.609  1.00439.77           O  
ATOM    143  CB  TRP A  11       4.266   6.986  27.455  1.00439.77           C  
ATOM    144  CG  TRP A  11       3.485   6.504  26.270  1.00439.77           C  
ATOM    145  CD1 TRP A  11       3.828   6.680  24.944  1.00439.77           C  
ATOM    146  CD2 TRP A  11       2.223   5.826  26.282  1.00439.77           C  
ATOM    147  CE2 TRP A  11       1.845   5.621  24.955  1.00439.77           C  
ATOM    148  CE3 TRP A  11       1.358   5.377  27.301  1.00439.77           C  
ATOM    149  NE1 TRP A  11       2.818   6.183  24.165  1.00439.77           N  
ATOM    150  CZ2 TRP A  11       0.651   4.986  24.594  1.00439.77           C  
ATOM    151  CZ3 TRP A  11       0.162   4.736  26.958  1.00439.77           C  
ATOM    152  CH2 TRP A  11      -0.183   4.543  25.623  1.00439.77           C  
ATOM    153  H   TRP A  11       6.052   6.660  29.921  1.00439.77           H  
ATOM    154  HA  TRP A  11       4.185   5.009  28.421  1.00439.77           H  
ATOM    155  HB2 TRP A  11       3.589   7.619  28.045  1.00439.77           H  
ATOM    156  HB3 TRP A  11       5.070   7.655  27.118  1.00439.77           H  
ATOM    157  HD1 TRP A  11       4.683   7.162  24.488  1.00439.77           H  
ATOM    158  HE1 TRP A  11       2.779   6.237  23.152  1.00439.77           H  
ATOM    159  HE3 TRP A  11       1.606   5.532  28.348  1.00439.77           H  
ATOM    160  HZ2 TRP A  11       0.373   4.853  23.554  1.00439.77           H  
ATOM    161  HZ3 TRP A  11      -0.504   4.394  27.746  1.00439.77           H  
ATOM    162  HH2 TRP A  11      -1.120   4.050  25.377  1.00439.77           H  
ATOM    163  N   LEU A  12       6.370   5.065  26.513  1.00259.04           N  
ATOM    164  CA  LEU A  12       7.624   4.583  25.912  1.00259.04           C  
ATOM    165  C   LEU A  12       8.593   5.773  25.630  1.00259.04           C  
ATOM    166  O   LEU A  12       9.253   5.901  24.598  1.00259.04           O  
ATOM    167  CB  LEU A  12       7.336   3.792  24.627  1.00259.04           C  
ATOM    168  CG  LEU A  12       6.489   2.519  24.827  1.00259.04           C  
ATOM    169  CD1 LEU A  12       6.163   1.898  23.465  1.00259.04           C  
ATOM    170  CD2 LEU A  12       7.190   1.486  25.710  1.00259.04           C  
ATOM    171  H   LEU A  12       5.573   5.175  25.897  1.00259.04           H  
ATOM    172  HA  LEU A  12       8.136   3.948  26.644  1.00259.04           H  
ATOM    173  HB2 LEU A  12       6.809   4.451  23.925  1.00259.04           H  
ATOM    174  HB3 LEU A  12       8.283   3.521  24.143  1.00259.04           H  
ATOM    175  HG  LEU A  12       5.537   2.787  25.302  1.00259.04           H  
ATOM    176 HD11 LEU A  12       7.074   1.606  22.932  1.00259.04           H  
ATOM    177 HD12 LEU A  12       5.613   2.607  22.838  1.00259.04           H  
ATOM    178 HD13 LEU A  12       5.538   1.006  23.583  1.00259.04           H  
ATOM    179 HD21 LEU A  12       8.179   1.232  25.315  1.00259.04           H  
ATOM    180 HD22 LEU A  12       6.603   0.563  25.769  1.00259.04           H  
ATOM    181 HD23 LEU A  12       7.314   1.855  26.733  1.00259.04           H  
ATOM    182  N   SER A  13       8.787   6.593  26.715  1.00138.98           N  
ATOM    183  CA  SER A  13       9.397   7.926  26.719  1.00138.98           C  
ATOM    184  C   SER A  13      10.944   7.920  26.772  1.00138.98           C  
ATOM    185  O   SER A  13      11.621   8.792  27.323  1.00138.98           O  
ATOM    186  CB  SER A  13       8.810   8.729  27.889  1.00138.98           C  
ATOM    187  OG  SER A  13       8.982   8.006  29.112  1.00138.98           O  
ATOM    188  H   SER A  13       8.472   6.257  27.630  1.00138.98           H  
ATOM    189  HA  SER A  13       9.127   8.417  25.780  1.00138.98           H  
ATOM    190  HB2 SER A  13       7.735   8.874  27.734  1.00138.98           H  
ATOM    191  HB3 SER A  13       9.279   9.706  28.001  1.00138.98           H  
ATOM    192  HG  SER A  13       8.242   8.269  29.705  1.00138.98           H  
ATOM    193  N   ALA A  14      11.544   6.973  25.973  1.00137.68           N  
ATOM    194  CA  ALA A  14      12.987   6.738  25.938  1.00137.68           C  
ATOM    195  C   ALA A  14      13.707   7.534  24.826  1.00137.68           C  
ATOM    196  O   ALA A  14      14.740   7.143  24.288  1.00137.68           O  
ATOM    197  CB  ALA A  14      13.266   5.246  25.803  1.00137.68           C  
ATOM    198  H   ALA A  14      10.936   6.417  25.370  1.00137.68           H  
ATOM    199  HA  ALA A  14      13.410   7.091  26.886  1.00137.68           H  
ATOM    200  HB1 ALA A  14      12.893   4.861  24.847  1.00137.68           H  
ATOM    201  HB2 ALA A  14      12.776   4.683  26.604  1.00137.68           H  
ATOM    202  HB3 ALA A  14      14.340   5.038  25.849  1.00137.68           H  
ATOM    203  N   GLY A  15      13.201   8.788  24.580  1.00264.64           N  
ATOM    204  CA  GLY A  15      13.769   9.668  23.566  1.00264.64           C  
ATOM    205  C   GLY A  15      12.718  10.531  22.870  1.00264.64           C  
ATOM    206  O   GLY A  15      12.999  11.544  22.233  1.00264.64           O  
ATOM    207  H   GLY A  15      12.427   9.112  25.151  1.00264.64           H  
ATOM    208  HA2 GLY A  15      14.486  10.322  24.067  1.00264.64           H  
ATOM    209  HA3 GLY A  15      14.286   9.078  22.804  1.00264.64           H  
ATOM    210  N   SER A  16      11.442  10.036  22.939  1.00164.32           N  
ATOM    211  CA  SER A  16      10.284  10.713  22.367  1.00164.32           C  
ATOM    212  C   SER A  16       9.934  11.870  23.316  1.00164.32           C  
ATOM    213  O   SER A  16       9.276  11.755  24.347  1.00164.32           O  
ATOM    214  CB  SER A  16       9.114   9.741  22.234  1.00164.32           C  
ATOM    215  OG  SER A  16       9.173   8.760  23.278  1.00164.32           O  
ATOM    216  H   SER A  16      11.241   9.156  23.406  1.00164.32           H  
ATOM    217  HA  SER A  16      10.540  11.132  21.388  1.00164.32           H  
ATOM    218  HB2 SER A  16       9.183   9.206  21.284  1.00164.32           H  
ATOM    219  HB3 SER A  16       8.151  10.253  22.270  1.00164.32           H  
ATOM    220  HG  SER A  16       8.290   8.322  23.280  1.00164.32           H  
ATOM    221  N   GLY A  17      10.601  13.038  23.019  1.00116.37           N  
ATOM    222  CA  GLY A  17      10.369  14.297  23.701  1.00116.37           C  
ATOM    223  C   GLY A  17      11.104  14.453  25.039  1.00116.37           C  
ATOM    224  O   GLY A  17      11.544  15.541  25.406  1.00116.37           O  
ATOM    225  H   GLY A  17      11.309  13.006  22.287  1.00116.37           H  
ATOM    226  HA2 GLY A  17      10.699  15.093  23.027  1.00116.37           H  
ATOM    227  HA3 GLY A  17       9.295  14.406  23.888  1.00116.37           H  
ATOM    228  N   ASN A  18      11.071  13.346  25.857  1.00295.31           N  
ATOM    229  CA  ASN A  18      11.519  13.354  27.249  1.00295.31           C  
ATOM    230  C   ASN A  18      13.059  13.461  27.307  1.00295.31           C  
ATOM    231  O   ASN A  18      13.639  14.552  27.325  1.00295.31           O  
ATOM    232  CB  ASN A  18      10.984  12.140  28.016  1.00295.31           C  
ATOM    233  CG  ASN A  18      10.170  12.525  29.224  1.00295.31           C  
ATOM    234  ND2 ASN A  18      10.832  13.195  30.203  1.00295.31           N  
ATOM    235  OD1 ASN A  18       9.000  12.178  29.365  1.00295.31           O  
ATOM    236  H   ASN A  18      10.655  12.503  25.467  1.00295.31           H  
ATOM    237  HA  ASN A  18      11.137  14.282  27.693  1.00295.31           H  
ATOM    238  HB2 ASN A  18      11.767  11.473  28.385  1.00295.31           H  
ATOM    239  HB3 ASN A  18      10.336  11.537  27.371  1.00295.31           H  
ATOM    240 HD21 ASN A  18      10.314  13.506  31.026  1.00295.31           H  
ATOM    241 HD22 ASN A  18      11.831  13.397  30.206  1.00295.31           H  
ATOM    242  N   VAL A  19      13.771  12.284  27.247  1.00355.97           N  
ATOM    243  CA  VAL A  19      15.203  12.273  27.526  1.00355.97           C  
ATOM    244  C   VAL A  19      15.952  12.735  26.267  1.00355.97           C  
ATOM    245  O   VAL A  19      15.550  12.504  25.126  1.00355.97           O  
ATOM    246  CB  VAL A  19      15.679  10.919  28.073  1.00355.97           C  
ATOM    247  CG1 VAL A  19      15.676   9.798  27.037  1.00355.97           C  
ATOM    248  CG2 VAL A  19      17.051  11.016  28.735  1.00355.97           C  
ATOM    249  H   VAL A  19      13.316  11.415  26.995  1.00355.97           H  
ATOM    250  HA  VAL A  19      15.371  13.032  28.300  1.00355.97           H  
ATOM    251  HB  VAL A  19      14.975  10.634  28.860  1.00355.97           H  
ATOM    252 HG11 VAL A  19      16.349  10.009  26.201  1.00355.97           H  
ATOM    253 HG12 VAL A  19      14.670   9.648  26.643  1.00355.97           H  
ATOM    254 HG13 VAL A  19      15.996   8.851  27.485  1.00355.97           H  
ATOM    255 HG21 VAL A  19      17.841  11.226  28.009  1.00355.97           H  
ATOM    256 HG22 VAL A  19      17.292  10.070  29.229  1.00355.97           H  
ATOM    257 HG23 VAL A  19      17.069  11.800  29.498  1.00355.97           H  
ATOM    258  N   ASN A  20      17.101  13.451  26.517  1.00415.37           N  
ATOM    259  CA  ASN A  20      17.946  14.042  25.479  1.00415.37           C  
ATOM    260  C   ASN A  20      17.233  15.299  24.934  1.00415.37           C  
ATOM    261  O   ASN A  20      17.612  16.441  25.196  1.00415.37           O  
ATOM    262  CB  ASN A  20      18.377  13.087  24.366  1.00415.37           C  
ATOM    263  CG  ASN A  20      19.170  11.927  24.922  1.00415.37           C  
ATOM    264  ND2 ASN A  20      18.754  10.693  24.516  1.00415.37           N  
ATOM    265  OD1 ASN A  20      20.123  12.061  25.682  1.00415.37           O  
ATOM    266  H   ASN A  20      17.396  13.593  27.475  1.00415.37           H  
ATOM    267  HA  ASN A  20      18.841  14.400  26.004  1.00415.37           H  
ATOM    268  HB2 ASN A  20      19.030  13.616  23.662  1.00415.37           H  
ATOM    269  HB3 ASN A  20      17.534  12.724  23.772  1.00415.37           H  
ATOM    270 HD21 ASN A  20      19.285   9.861  24.768  1.00415.37           H  
ATOM    271 HD22 ASN A  20      17.917  10.547  23.972  1.00415.37           H  
ATOM    272  N   VAL A  21      16.082  15.067  24.216  1.00277.27           N  
ATOM    273  CA  VAL A  21      15.453  16.080  23.368  1.00277.27           C  
ATOM    274  C   VAL A  21      15.023  17.333  24.173  1.00277.27           C  
ATOM    275  O   VAL A  21      15.124  18.468  23.694  1.00277.27           O  
ATOM    276  CB  VAL A  21      14.268  15.468  22.583  1.00277.27           C  
ATOM    277  CG1 VAL A  21      13.544  16.508  21.726  1.00277.27           C  
ATOM    278  CG2 VAL A  21      14.734  14.325  21.670  1.00277.27           C  
ATOM    279  H   VAL A  21      15.681  14.128  24.251  1.00277.27           H  
ATOM    280  HA  VAL A  21      16.231  16.416  22.670  1.00277.27           H  
ATOM    281  HB  VAL A  21      13.543  15.054  23.294  1.00277.27           H  
ATOM    282 HG11 VAL A  21      14.234  17.007  21.037  1.00277.27           H  
ATOM    283 HG12 VAL A  21      13.071  17.269  22.352  1.00277.27           H  
ATOM    284 HG13 VAL A  21      12.750  16.042  21.133  1.00277.27           H  
ATOM    285 HG21 VAL A  21      15.509  14.663  20.977  1.00277.27           H  
ATOM    286 HG22 VAL A  21      13.900  13.936  21.076  1.00277.27           H  
ATOM    287 HG23 VAL A  21      15.140  13.487  22.244  1.00277.27           H  
ATOM    288  N   SER A  22      14.461  17.129  25.414  1.00231.41           N  
ATOM    289  CA  SER A  22      13.979  18.272  26.201  1.00231.41           C  
ATOM    290  C   SER A  22      15.112  19.159  26.763  1.00231.41           C  
ATOM    291  O   SER A  22      14.884  20.262  27.257  1.00231.41           O  
ATOM    292  CB  SER A  22      13.057  17.879  27.360  1.00231.41           C  
ATOM    293  OG  SER A  22      13.695  16.977  28.269  1.00231.41           O  
ATOM    294  H   SER A  22      14.359  16.184  25.778  1.00231.41           H  
ATOM    295  HA  SER A  22      13.414  18.915  25.514  1.00231.41           H  
ATOM    296  HB2 SER A  22      12.142  17.405  26.995  1.00231.41           H  
ATOM    297  HB3 SER A  22      12.759  18.762  27.934  1.00231.41           H  
ATOM    298  HG  SER A  22      13.618  16.088  27.849  1.00231.41           H  
ATOM    299  N   SER A  23      16.378  18.620  26.714  1.00172.61           N  
ATOM    300  CA  SER A  23      17.560  19.363  27.155  1.00172.61           C  
ATOM    301  C   SER A  23      18.201  20.119  25.975  1.00172.61           C  
ATOM    302  O   SER A  23      19.107  20.936  26.140  1.00172.61           O  
ATOM    303  CB  SER A  23      18.622  18.440  27.761  1.00172.61           C  
ATOM    304  OG  SER A  23      19.496  19.153  28.637  1.00172.61           O  
ATOM    305  H   SER A  23      16.510  17.685  26.330  1.00172.61           H  
ATOM    306  HA  SER A  23      17.254  20.121  27.886  1.00172.61           H  
ATOM    307  HB2 SER A  23      19.230  17.949  26.993  1.00172.61           H  
ATOM    308  HB3 SER A  23      18.148  17.655  28.361  1.00172.61           H  
ATOM    309  HG  SER A  23      19.905  19.870  28.112  1.00172.61           H  
ATOM    310  N   VAL A  24      17.764  19.728  24.730  1.00243.19           N  
ATOM    311  CA  VAL A  24      18.237  20.326  23.488  1.00243.19           C  
ATOM    312  C   VAL A  24      17.261  21.458  23.103  1.00243.19           C  
ATOM    313  O   VAL A  24      17.651  22.490  22.559  1.00243.19           O  
ATOM    314  CB  VAL A  24      18.363  19.259  22.382  1.00243.19           C  
ATOM    315  CG1 VAL A  24      18.713  19.870  21.027  1.00243.19           C  
ATOM    316  CG2 VAL A  24      19.438  18.225  22.743  1.00243.19           C  
ATOM    317  H   VAL A  24      17.059  19.000  24.684  1.00243.19           H  
ATOM    318  HA  VAL A  24      19.210  20.796  23.675  1.00243.19           H  
ATOM    319  HB  VAL A  24      17.408  18.731  22.274  1.00243.19           H  
ATOM    320 HG11 VAL A  24      19.675  20.390  21.068  1.00243.19           H  
ATOM    321 HG12 VAL A  24      17.956  20.580  20.684  1.00243.19           H  
ATOM    322 HG13 VAL A  24      18.782  19.090  20.265  1.00243.19           H  
ATOM    323 HG21 VAL A  24      20.427  18.692  22.814  1.00243.19           H  
ATOM    324 HG22 VAL A  24      19.491  17.439  21.984  1.00243.19           H  
ATOM    325 HG23 VAL A  24      19.229  17.741  23.699  1.00243.19           H  
ATOM    326  N   GLY A  25      15.921  21.184  23.257  1.00124.68           N  
ATOM    327  CA  GLY A  25      14.915  22.187  22.983  1.00124.68           C  
ATOM    328  C   GLY A  25      13.636  21.644  22.346  1.00124.68           C  
ATOM    329  O   GLY A  25      12.545  21.779  22.912  1.00124.68           O  
ATOM    330  H   GLY A  25      15.630  20.262  23.584  1.00124.68           H  
ATOM    331  HA2 GLY A  25      14.654  22.640  23.946  1.00124.68           H  
ATOM    332  HA3 GLY A  25      15.310  22.980  22.340  1.00124.68           H  
ATOM    333  N   PRO A  26      13.715  21.072  21.095  1.00270.56           N  
ATOM    334  CA  PRO A  26      12.526  20.757  20.297  1.00270.56           C  
ATOM    335  C   PRO A  26      11.778  19.486  20.767  1.00270.56           C  
ATOM    336  O   PRO A  26      11.511  18.542  20.026  1.00270.56           O  
ATOM    337  CB  PRO A  26      13.068  20.633  18.874  1.00270.56           C  
ATOM    338  CG  PRO A  26      14.466  20.069  19.088  1.00270.56           C  
ATOM    339  CD  PRO A  26      14.933  20.762  20.361  1.00270.56           C  
ATOM    340  HA  PRO A  26      11.816  21.590  20.369  1.00270.56           H  
ATOM    341  HB2 PRO A  26      12.461  20.008  18.214  1.00270.56           H  
ATOM    342  HB3 PRO A  26      13.146  21.629  18.419  1.00270.56           H  
ATOM    343  HG2 PRO A  26      15.135  20.248  18.242  1.00270.56           H  
ATOM    344  HG3 PRO A  26      14.409  18.986  19.252  1.00270.56           H  
ATOM    345  HD2 PRO A  26      15.456  21.699  20.145  1.00270.56           H  
ATOM    346  HD3 PRO A  26      15.579  20.108  20.949  1.00270.56           H  
ATOM    347  N   ALA A  27      11.295  19.575  22.058  1.00161.52           N  
ATOM    348  CA  ALA A  27      10.225  18.715  22.556  1.00161.52           C  
ATOM    349  C   ALA A  27       8.883  19.296  22.047  1.00161.52           C  
ATOM    350  O   ALA A  27       7.867  18.615  21.944  1.00161.52           O  
ATOM    351  CB  ALA A  27      10.230  18.657  24.073  1.00161.52           C  
ATOM    352  H   ALA A  27      11.670  20.309  22.660  1.00161.52           H  
ATOM    353  HA  ALA A  27      10.345  17.715  22.126  1.00161.52           H  
ATOM    354  HB1 ALA A  27      10.089  19.650  24.513  1.00161.52           H  
ATOM    355  HB2 ALA A  27      11.181  18.260  24.442  1.00161.52           H  
ATOM    356  HB3 ALA A  27       9.423  18.014  24.441  1.00161.52           H  
ATOM    357  N   GLU A  28       8.940  20.651  21.787  1.00102.32           N  
ATOM    358  CA  GLU A  28       7.937  21.393  21.021  1.00102.32           C  
ATOM    359  C   GLU A  28       8.281  21.002  19.569  1.00102.32           C  
ATOM    360  O   GLU A  28       9.373  21.244  19.049  1.00102.32           O  
ATOM    361  CB  GLU A  28       8.114  22.900  21.252  1.00102.32           C  
ATOM    362  CG  GLU A  28       7.331  23.803  20.300  1.00102.32           C  
ATOM    363  CD  GLU A  28       5.811  23.729  20.361  1.00102.32           C  
ATOM    364  OE1 GLU A  28       5.319  23.125  21.349  1.00102.32           O  
ATOM    365  OE2 GLU A  28       5.215  24.282  19.391  1.00102.32           O1-
ATOM    366  H   GLU A  28       9.766  21.150  22.091  1.00102.32           H  
ATOM    367  HA  GLU A  28       6.943  21.039  21.298  1.00102.32           H  
ATOM    368  HB2 GLU A  28       7.848  23.133  22.291  1.00102.32           H  
ATOM    369  HB3 GLU A  28       9.176  23.163  21.151  1.00102.32           H  
ATOM    370  HG2 GLU A  28       7.644  23.610  19.268  1.00102.32           H  
ATOM    371  HG3 GLU A  28       7.601  24.845  20.516  1.00102.32           H  
ATOM    372  N   GLY A  29       7.313  20.248  18.950  1.00117.11           N  
ATOM    373  CA  GLY A  29       7.541  19.658  17.648  1.00117.11           C  
ATOM    374  C   GLY A  29       6.202  19.232  17.052  1.00117.11           C  
ATOM    375  O   GLY A  29       5.272  20.041  16.959  1.00117.11           O  
ATOM    376  H   GLY A  29       6.423  20.105  19.434  1.00117.11           H  
ATOM    377  HA2 GLY A  29       8.005  20.394  16.989  1.00117.11           H  
ATOM    378  HA3 GLY A  29       8.243  18.835  17.779  1.00117.11           H  
ATOM    379  N   PRO A  30       6.008  17.916  16.717  1.00232.41           N  
ATOM    380  CA  PRO A  30       4.703  17.386  16.267  1.00232.41           C  
ATOM    381  C   PRO A  30       3.736  17.122  17.447  1.00232.41           C  
ATOM    382  O   PRO A  30       2.907  16.212  17.481  1.00232.41           O  
ATOM    383  CB  PRO A  30       5.073  16.074  15.583  1.00232.41           C  
ATOM    384  CG  PRO A  30       6.283  15.598  16.373  1.00232.41           C  
ATOM    385  CD  PRO A  30       7.024  16.876  16.712  1.00232.41           C  
ATOM    386  HA  PRO A  30       4.218  18.095  15.587  1.00232.41           H  
ATOM    387  HB2 PRO A  30       4.275  15.328  15.563  1.00232.41           H  
ATOM    388  HB3 PRO A  30       5.373  16.273  14.555  1.00232.41           H  
ATOM    389  HG2 PRO A  30       6.908  14.900  15.810  1.00232.41           H  
ATOM    390  HG3 PRO A  30       5.952  15.110  17.296  1.00232.41           H  
ATOM    391  HD2 PRO A  30       7.769  17.132  15.951  1.00232.41           H  
ATOM    392  HD3 PRO A  30       7.510  16.815  17.687  1.00232.41           H  
ATOM    393  N   THR A  31       3.800  18.025  18.471  1.00159.92           N  
ATOM    394  CA  THR A  31       3.029  17.960  19.706  1.00159.92           C  
ATOM    395  C   THR A  31       3.348  19.267  20.441  1.00159.92           C  
ATOM    396  O   THR A  31       4.475  19.763  20.373  1.00159.92           O  
ATOM    397  CB  THR A  31       3.408  16.778  20.637  1.00159.92           C  
ATOM    398  CG2 THR A  31       2.247  16.439  21.559  1.00159.92           C  
ATOM    399  OG1 THR A  31       3.721  15.564  19.929  1.00159.92           O  
ATOM    400  H   THR A  31       4.415  18.827  18.371  1.00159.92           H  
ATOM    401  HA  THR A  31       1.976  17.912  19.422  1.00159.92           H  
ATOM    402  HB  THR A  31       4.294  17.018  21.235  1.00159.92           H  
ATOM    403  HG1 THR A  31       3.212  15.630  19.087  1.00159.92           H  
ATOM    404 HG21 THR A  31       1.345  16.225  20.975  1.00159.92           H  
ATOM    405 HG22 THR A  31       2.031  17.252  22.255  1.00159.92           H  
ATOM    406 HG23 THR A  31       2.455  15.532  22.130  1.00159.92           H  
ATOM    407  N   GLY A  32       2.319  19.789  21.179  1.00163.89           N  
ATOM    408  CA  GLY A  32       2.516  20.894  22.100  1.00163.89           C  
ATOM    409  C   GLY A  32       2.609  20.322  23.522  1.00163.89           C  
ATOM    410  O   GLY A  32       1.652  19.702  24.004  1.00163.89           O  
ATOM    411  H   GLY A  32       1.373  19.403  21.107  1.00163.89           H  
ATOM    412  HA2 GLY A  32       3.373  21.497  21.813  1.00163.89           H  
ATOM    413  HA3 GLY A  32       1.624  21.528  22.052  1.00163.89           H  
ATOM    414  N   PRO A  33       3.766  20.469  24.245  1.00153.80           N  
ATOM    415  CA  PRO A  33       3.910  20.020  25.642  1.00153.80           C  
ATOM    416  C   PRO A  33       3.111  20.842  26.690  1.00153.80           C  
ATOM    417  O   PRO A  33       3.585  21.182  27.774  1.00153.80           O  
ATOM    418  CB  PRO A  33       5.420  20.134  25.922  1.00153.80           C  
ATOM    419  CG  PRO A  33       6.063  20.237  24.547  1.00153.80           C  
ATOM    420  CD  PRO A  33       5.024  20.988  23.735  1.00153.80           C  
ATOM    421  HA  PRO A  33       3.571  18.979  25.702  1.00153.80           H  
ATOM    422  HB2 PRO A  33       5.666  21.038  26.492  1.00153.80           H  
ATOM    423  HB3 PRO A  33       5.796  19.277  26.489  1.00153.80           H  
ATOM    424  HG2 PRO A  33       6.207  19.231  24.136  1.00153.80           H  
ATOM    425  HG3 PRO A  33       7.033  20.742  24.564  1.00153.80           H  
ATOM    426  HD2 PRO A  33       5.145  20.794  22.672  1.00153.80           H  
ATOM    427  HD3 PRO A  33       5.053  22.064  23.933  1.00153.80           H  
ATOM    428  N   ALA A  34       1.786  21.044  26.394  1.00255.32           N  
ATOM    429  CA  ALA A  34       0.877  21.866  27.189  1.00255.32           C  
ATOM    430  C   ALA A  34      -0.547  21.635  26.623  1.00255.32           C  
ATOM    431  O   ALA A  34      -0.808  20.659  25.919  1.00255.32           O  
ATOM    432  CB  ALA A  34       1.292  23.336  27.114  1.00255.32           C  
ATOM    433  H   ALA A  34       1.394  20.573  25.573  1.00255.32           H  
ATOM    434  HA  ALA A  34       0.905  21.512  28.225  1.00255.32           H  
ATOM    435  HB1 ALA A  34       1.175  23.725  26.097  1.00255.32           H  
ATOM    436  HB2 ALA A  34       2.339  23.476  27.403  1.00255.32           H  
ATOM    437  HB3 ALA A  34       0.690  23.959  27.783  1.00255.32           H  
ATOM    438  N   ALA A  35      -1.506  22.563  26.968  1.00284.68           N  
ATOM    439  CA  ALA A  35      -2.864  22.547  26.402  1.00284.68           C  
ATOM    440  C   ALA A  35      -3.731  21.473  27.121  1.00284.68           C  
ATOM    441  O   ALA A  35      -3.277  20.808  28.064  1.00284.68           O  
ATOM    442  CB  ALA A  35      -2.822  22.459  24.877  1.00284.68           C  
ATOM    443  H   ALA A  35      -1.294  23.272  27.655  1.00284.68           H  
ATOM    444  HA  ALA A  35      -3.290  23.519  26.678  1.00284.68           H  
ATOM    445  HB1 ALA A  35      -2.883  21.423  24.527  1.00284.68           H  
ATOM    446  HB2 ALA A  35      -1.908  22.907  24.469  1.00284.68           H  
ATOM    447  HB3 ALA A  35      -3.651  23.014  24.430  1.00284.68           H  
ATOM    448  N   PRO A  36      -5.061  21.333  26.775  1.00161.46           N  
ATOM    449  CA  PRO A  36      -5.932  20.388  27.486  1.00161.46           C  
ATOM    450  C   PRO A  36      -5.716  18.957  26.936  1.00161.46           C  
ATOM    451  O   PRO A  36      -6.570  18.358  26.290  1.00161.46           O  
ATOM    452  CB  PRO A  36      -7.334  20.929  27.228  1.00161.46           C  
ATOM    453  CG  PRO A  36      -7.233  21.511  25.825  1.00161.46           C  
ATOM    454  CD  PRO A  36      -5.806  22.040  25.745  1.00161.46           C  
ATOM    455  HA  PRO A  36      -5.704  20.382  28.558  1.00161.46           H  
ATOM    456  HB2 PRO A  36      -8.125  20.178  27.314  1.00161.46           H  
ATOM    457  HB3 PRO A  36      -7.555  21.737  27.937  1.00161.46           H  
ATOM    458  HG2 PRO A  36      -7.977  22.288  25.632  1.00161.46           H  
ATOM    459  HG3 PRO A  36      -7.379  20.719  25.080  1.00161.46           H  
ATOM    460  HD2 PRO A  36      -5.751  23.114  25.948  1.00161.46           H  
ATOM    461  HD3 PRO A  36      -5.385  21.828  24.760  1.00161.46           H  
ATOM    462  N   LEU A  37      -4.481  18.449  27.267  1.00281.16           N  
ATOM    463  CA  LEU A  37      -3.856  17.215  26.803  1.00281.16           C  
ATOM    464  C   LEU A  37      -2.900  17.595  25.647  1.00281.16           C  
ATOM    465  O   LEU A  37      -3.212  18.424  24.785  1.00281.16           O  
ATOM    466  CB  LEU A  37      -4.777  16.064  26.374  1.00281.16           C  
ATOM    467  CG  LEU A  37      -5.657  15.485  27.500  1.00281.16           C  
ATOM    468  CD1 LEU A  37      -6.651  14.481  26.912  1.00281.16           C  
ATOM    469  CD2 LEU A  37      -4.827  14.805  28.591  1.00281.16           C  
ATOM    470  H   LEU A  37      -3.892  19.052  27.845  1.00281.16           H  
ATOM    471  HA  LEU A  37      -3.249  16.897  27.654  1.00281.16           H  
ATOM    472  HB2 LEU A  37      -5.408  16.388  25.537  1.00281.16           H  
ATOM    473  HB3 LEU A  37      -4.165  15.253  25.958  1.00281.16           H  
ATOM    474  HG  LEU A  37      -6.236  16.289  27.967  1.00281.16           H  
ATOM    475 HD11 LEU A  37      -6.134  13.640  26.436  1.00281.16           H  
ATOM    476 HD12 LEU A  37      -7.287  14.958  26.159  1.00281.16           H  
ATOM    477 HD13 LEU A  37      -7.306  14.078  27.692  1.00281.16           H  
ATOM    478 HD21 LEU A  37      -4.179  14.028  28.171  1.00281.16           H  
ATOM    479 HD22 LEU A  37      -5.478  14.334  29.336  1.00281.16           H  
ATOM    480 HD23 LEU A  37      -4.198  15.524  29.122  1.00281.16           H  
ATOM    481  N   PRO A  38      -1.668  16.966  25.624  1.00130.42           N  
ATOM    482  CA  PRO A  38      -0.632  17.366  24.668  1.00130.42           C  
ATOM    483  C   PRO A  38      -0.948  16.840  23.249  1.00130.42           C  
ATOM    484  O   PRO A  38      -0.544  15.769  22.802  1.00130.42           O  
ATOM    485  CB  PRO A  38       0.645  16.758  25.243  1.00130.42           C  
ATOM    486  CG  PRO A  38       0.153  15.495  25.942  1.00130.42           C  
ATOM    487  CD  PRO A  38      -1.185  15.926  26.520  1.00130.42           C  
ATOM    488  HA  PRO A  38      -0.566  18.456  24.628  1.00130.42           H  
ATOM    489  HB2 PRO A  38       1.408  16.552  24.491  1.00130.42           H  
ATOM    490  HB3 PRO A  38       1.077  17.438  25.988  1.00130.42           H  
ATOM    491  HG2 PRO A  38       0.846  15.135  26.707  1.00130.42           H  
ATOM    492  HG3 PRO A  38       0.009  14.690  25.212  1.00130.42           H  
ATOM    493  HD2 PRO A  38      -1.054  16.370  27.513  1.00130.42           H  
ATOM    494  HD3 PRO A  38      -1.900  15.102  26.590  1.00130.42           H  
ATOM    495  N   SER A  39      -1.792  17.666  22.553  1.00246.90           N  
ATOM    496  CA  SER A  39      -2.201  17.458  21.168  1.00246.90           C  
ATOM    497  C   SER A  39      -1.104  17.998  20.218  1.00246.90           C  
ATOM    498  O   SER A  39      -0.303  18.876  20.563  1.00246.90           O  
ATOM    499  CB  SER A  39      -3.512  18.227  20.913  1.00246.90           C  
ATOM    500  OG  SER A  39      -4.088  17.966  19.637  1.00246.90           O  
ATOM    501  H   SER A  39      -2.163  18.471  23.061  1.00246.90           H  
ATOM    502  HA  SER A  39      -2.339  16.386  21.000  1.00246.90           H  
ATOM    503  HB2 SER A  39      -3.365  19.309  21.012  1.00246.90           H  
ATOM    504  HB3 SER A  39      -4.257  17.937  21.663  1.00246.90           H  
ATOM    505  HG  SER A  39      -3.665  18.596  19.009  1.00246.90           H  
ATOM    506  N   PRO A  40      -1.133  17.550  18.911  1.00190.96           N  
ATOM    507  CA  PRO A  40      -0.609  18.372  17.819  1.00190.96           C  
ATOM    508  C   PRO A  40      -1.458  19.659  17.737  1.00190.96           C  
ATOM    509  O   PRO A  40      -2.604  19.744  18.185  1.00190.96           O  
ATOM    510  CB  PRO A  40      -0.786  17.517  16.564  1.00190.96           C  
ATOM    511  CG  PRO A  40      -0.902  16.094  17.104  1.00190.96           C  
ATOM    512  CD  PRO A  40      -1.636  16.279  18.423  1.00190.96           C  
ATOM    513  HA  PRO A  40       0.437  18.621  18.015  1.00190.96           H  
ATOM    514  HB2 PRO A  40      -1.700  17.786  16.020  1.00190.96           H  
ATOM    515  HB3 PRO A  40       0.054  17.625  15.870  1.00190.96           H  
ATOM    516  HG2 PRO A  40       0.100  15.688  17.287  1.00190.96           H  
ATOM    517  HG3 PRO A  40      -1.424  15.420  16.420  1.00190.96           H  
ATOM    518  HD2 PRO A  40      -1.435  15.474  19.135  1.00190.96           H  
ATOM    519  HD3 PRO A  40      -2.714  16.363  18.260  1.00190.96           H  
ATOM    520  N   LYS A  41      -0.828  20.710  17.128  1.00223.40           N  
ATOM    521  CA  LYS A  41      -1.345  22.072  17.175  1.00223.40           C  
ATOM    522  C   LYS A  41      -2.003  22.408  15.820  1.00223.40           C  
ATOM    523  O   LYS A  41      -1.826  21.765  14.785  1.00223.40           O  
ATOM    524  CB  LYS A  41      -0.291  23.112  17.632  1.00223.40           C  
ATOM    525  CG  LYS A  41       1.111  22.706  17.205  1.00223.40           C  
ATOM    526  CD  LYS A  41       2.252  23.660  17.498  1.00223.40           C  
ATOM    527  CE  LYS A  41       3.623  22.981  17.364  1.00223.40           C  
ATOM    528  NZ  LYS A  41       3.667  21.965  16.307  1.00223.40           N1+
ATOM    529  H   LYS A  41       0.028  20.509  16.586  1.00223.40           H  
ATOM    530  HA  LYS A  41      -2.163  22.107  17.907  1.00223.40           H  
ATOM    531  HB2 LYS A  41      -0.530  24.112  17.254  1.00223.40           H  
ATOM    532  HB3 LYS A  41      -0.310  23.171  18.727  1.00223.40           H  
ATOM    533  HG2 LYS A  41       1.349  21.759  17.702  1.00223.40           H  
ATOM    534  HG3 LYS A  41       1.078  22.568  16.123  1.00223.40           H  
ATOM    535  HD2 LYS A  41       2.162  24.074  18.509  1.00223.40           H  
ATOM    536  HD3 LYS A  41       2.191  24.507  16.811  1.00223.40           H  
ATOM    537  HE2 LYS A  41       3.870  22.447  18.286  1.00223.40           H  
ATOM    538  HE3 LYS A  41       4.398  23.712  17.130  1.00223.40           H  
ATOM    539  HZ1 LYS A  41       3.464  22.248  15.321  1.00223.40           H  
ATOM    540  HZ2 LYS A  41       2.979  21.197  16.417  1.00223.40           H  
ATOM    541  HZ3 LYS A  41       4.569  21.463  16.299  1.00223.40           H  
ATOM    542  N   ALA A  42      -2.823  23.520  15.839  1.00 87.33           N  
ATOM    543  CA  ALA A  42      -3.764  23.777  14.748  1.00 87.33           C  
ATOM    544  C   ALA A  42      -3.117  23.960  13.362  1.00 87.33           C  
ATOM    545  O   ALA A  42      -3.759  23.803  12.324  1.00 87.33           O  
ATOM    546  CB  ALA A  42      -4.606  25.008  15.061  1.00 87.33           C  
ATOM    547  H   ALA A  42      -2.828  24.129  16.648  1.00 87.33           H  
ATOM    548  HA  ALA A  42      -4.411  22.893  14.680  1.00 87.33           H  
ATOM    549  HB1 ALA A  42      -3.979  25.903  15.150  1.00 87.33           H  
ATOM    550  HB2 ALA A  42      -5.144  24.883  16.006  1.00 87.33           H  
ATOM    551  HB3 ALA A  42      -5.341  25.195  14.271  1.00 87.33           H  
ATOM    552  N   TRP A  43      -1.819  24.415  13.361  1.00198.33           N  
ATOM    553  CA  TRP A  43      -1.093  24.643  12.115  1.00198.33           C  
ATOM    554  C   TRP A  43      -0.265  23.422  11.658  1.00198.33           C  
ATOM    555  O   TRP A  43       0.287  23.392  10.557  1.00198.33           O  
ATOM    556  CB  TRP A  43      -0.284  25.945  12.108  1.00198.33           C  
ATOM    557  CG  TRP A  43       0.641  26.151  13.272  1.00198.33           C  
ATOM    558  CD1 TRP A  43       0.346  26.817  14.448  1.00198.33           C  
ATOM    559  CD2 TRP A  43       2.021  25.777  13.346  1.00198.33           C  
ATOM    560  CE2 TRP A  43       2.524  26.261  14.554  1.00198.33           C  
ATOM    561  CE3 TRP A  43       2.899  25.092  12.484  1.00198.33           C  
ATOM    562  NE1 TRP A  43       1.486  26.886  15.203  1.00198.33           N  
ATOM    563  CZ2 TRP A  43       3.860  26.099  14.940  1.00198.33           C  
ATOM    564  CZ3 TRP A  43       4.238  24.925  12.851  1.00198.33           C  
ATOM    565  CH2 TRP A  43       4.709  25.423  14.062  1.00198.33           C  
ATOM    566  H   TRP A  43      -1.339  24.562  14.241  1.00198.33           H  
ATOM    567  HA  TRP A  43      -1.842  24.750  11.318  1.00198.33           H  
ATOM    568  HB2 TRP A  43       0.289  26.026  11.176  1.00198.33           H  
ATOM    569  HB3 TRP A  43      -0.992  26.786  12.095  1.00198.33           H  
ATOM    570  HD1 TRP A  43      -0.567  27.287  14.790  1.00198.33           H  
ATOM    571  HE1 TRP A  43       1.570  27.335  16.106  1.00198.33           H  
ATOM    572  HE3 TRP A  43       2.546  24.697  11.536  1.00198.33           H  
ATOM    573  HZ2 TRP A  43       4.232  26.483  15.886  1.00198.33           H  
ATOM    574  HZ3 TRP A  43       4.916  24.400  12.183  1.00198.33           H  
ATOM    575  HH2 TRP A  43       5.754  25.283  14.326  1.00198.33           H  
ATOM    576  N   ASP A  44      -0.232  22.343  12.516  1.00161.67           N  
ATOM    577  CA  ASP A  44       0.552  21.144  12.197  1.00161.67           C  
ATOM    578  C   ASP A  44      -0.207  20.397  11.088  1.00161.67           C  
ATOM    579  O   ASP A  44       0.348  19.857  10.133  1.00161.67           O  
ATOM    580  CB  ASP A  44       0.706  20.189  13.372  1.00161.67           C  
ATOM    581  CG  ASP A  44       1.669  20.660  14.423  1.00161.67           C  
ATOM    582  OD1 ASP A  44       2.567  21.488  14.108  1.00161.67           O  
ATOM    583  OD2 ASP A  44       1.490  20.208  15.597  1.00161.67           O1-
ATOM    584  H   ASP A  44      -0.755  22.369  13.391  1.00161.67           H  
ATOM    585  HA  ASP A  44       1.514  21.465  11.783  1.00161.67           H  
ATOM    586  HB2 ASP A  44       1.087  19.222  13.016  1.00161.67           H  
ATOM    587  HB3 ASP A  44      -0.265  19.979  13.837  1.00161.67           H  
ATOM    588  N   VAL A  45      -1.575  20.311  11.281  1.00198.88           N  
ATOM    589  CA  VAL A  45      -2.412  19.533  10.376  1.00198.88           C  
ATOM    590  C   VAL A  45      -2.429  20.149   8.956  1.00198.88           C  
ATOM    591  O   VAL A  45      -2.674  19.484   7.950  1.00198.88           O  
ATOM    592  CB  VAL A  45      -3.845  19.309  10.903  1.00198.88           C  
ATOM    593  CG1 VAL A  45      -3.833  18.421  12.152  1.00198.88           C  
ATOM    594  CG2 VAL A  45      -4.606  20.604  11.195  1.00198.88           C  
ATOM    595  H   VAL A  45      -1.968  20.782  12.091  1.00198.88           H  
ATOM    596  HA  VAL A  45      -1.922  18.558  10.265  1.00198.88           H  
ATOM    597  HB  VAL A  45      -4.408  18.772  10.127  1.00198.88           H  
ATOM    598 HG11 VAL A  45      -3.320  18.907  12.988  1.00198.88           H  
ATOM    599 HG12 VAL A  45      -3.328  17.471  11.949  1.00198.88           H  
ATOM    600 HG13 VAL A  45      -4.855  18.192  12.472  1.00198.88           H  
ATOM    601 HG21 VAL A  45      -4.147  21.166  12.013  1.00198.88           H  
ATOM    602 HG22 VAL A  45      -5.637  20.382  11.489  1.00198.88           H  
ATOM    603 HG23 VAL A  45      -4.652  21.251  10.313  1.00198.88           H  
ATOM    604  N   VAL A  46      -2.194  21.507   8.904  1.00141.00           N  
ATOM    605  CA  VAL A  46      -2.174  22.237   7.637  1.00141.00           C  
ATOM    606  C   VAL A  46      -0.899  21.799   6.882  1.00141.00           C  
ATOM    607  O   VAL A  46      -0.856  21.663   5.657  1.00141.00           O  
ATOM    608  CB  VAL A  46      -2.206  23.764   7.860  1.00141.00           C  
ATOM    609  CG1 VAL A  46      -2.098  24.534   6.539  1.00141.00           C  
ATOM    610  CG2 VAL A  46      -3.493  24.187   8.577  1.00141.00           C  
ATOM    611  H   VAL A  46      -2.019  21.996   9.777  1.00141.00           H  
ATOM    612  HA  VAL A  46      -3.041  21.915   7.051  1.00141.00           H  
ATOM    613  HB  VAL A  46      -1.357  24.060   8.488  1.00141.00           H  
ATOM    614 HG11 VAL A  46      -2.883  24.231   5.838  1.00141.00           H  
ATOM    615 HG12 VAL A  46      -1.128  24.369   6.059  1.00141.00           H  
ATOM    616 HG13 VAL A  46      -2.193  25.612   6.708  1.00141.00           H  
ATOM    617 HG21 VAL A  46      -4.379  23.918   7.992  1.00141.00           H  
ATOM    618 HG22 VAL A  46      -3.510  25.270   8.738  1.00141.00           H  
ATOM    619 HG23 VAL A  46      -3.580  23.712   9.558  1.00141.00           H  
ATOM    620  N   LEU A  47       0.227  21.663   7.664  1.00146.63           N  
ATOM    621  CA  LEU A  47       1.505  21.297   7.080  1.00146.63           C  
ATOM    622  C   LEU A  47       1.575  19.780   6.797  1.00146.63           C  
ATOM    623  O   LEU A  47       2.301  19.327   5.910  1.00146.63           O  
ATOM    624  CB  LEU A  47       2.681  21.833   7.895  1.00146.63           C  
ATOM    625  CG  LEU A  47       2.768  23.381   7.870  1.00146.63           C  
ATOM    626  CD1 LEU A  47       3.880  23.871   8.794  1.00146.63           C  
ATOM    627  CD2 LEU A  47       3.006  23.941   6.464  1.00146.63           C  
ATOM    628  H   LEU A  47       0.165  21.806   8.670  1.00146.63           H  
ATOM    629  HA  LEU A  47       1.536  21.747   6.085  1.00146.63           H  
ATOM    630  HB2 LEU A  47       2.587  21.491   8.933  1.00146.63           H  
ATOM    631  HB3 LEU A  47       3.617  21.410   7.511  1.00146.63           H  
ATOM    632  HG  LEU A  47       1.825  23.797   8.244  1.00146.63           H  
ATOM    633 HD11 LEU A  47       4.861  23.532   8.448  1.00146.63           H  
ATOM    634 HD12 LEU A  47       3.721  23.507   9.812  1.00146.63           H  
ATOM    635 HD13 LEU A  47       3.899  24.965   8.836  1.00146.63           H  
ATOM    636 HD21 LEU A  47       3.873  23.468   5.990  1.00146.63           H  
ATOM    637 HD22 LEU A  47       3.188  25.021   6.501  1.00146.63           H  
ATOM    638 HD23 LEU A  47       2.136  23.791   5.818  1.00146.63           H  
ATOM    639  N   CYS A  48       0.770  18.958   7.557  1.00108.96           N  
ATOM    640  CA  CYS A  48       0.606  17.548   7.212  1.00108.96           C  
ATOM    641  C   CYS A  48      -0.026  17.439   5.812  1.00108.96           C  
ATOM    642  O   CYS A  48       0.428  16.670   4.961  1.00108.96           O  
ATOM    643  CB  CYS A  48      -0.300  16.749   8.157  1.00108.96           C  
ATOM    644  SG  CYS A  48       0.448  16.391   9.772  1.00108.96           S  
ATOM    645  H   CYS A  48       0.335  19.345   8.398  1.00108.96           H  
ATOM    646  HA  CYS A  48       1.606  17.100   7.153  1.00108.96           H  
ATOM    647  HB2 CYS A  48      -0.557  15.783   7.708  1.00108.96           H  
ATOM    648  HB3 CYS A  48      -1.241  17.277   8.334  1.00108.96           H  
ATOM    649  HG  CYS A  48       1.456  15.628   9.324  1.00108.96           H  
ATOM    650  N   ILE A  49      -1.169  18.187   5.585  1.00269.39           N  
ATOM    651  CA  ILE A  49      -1.856  18.057   4.299  1.00269.39           C  
ATOM    652  C   ILE A  49      -1.043  18.709   3.158  1.00269.39           C  
ATOM    653  O   ILE A  49      -1.182  18.383   1.977  1.00269.39           O  
ATOM    654  CB  ILE A  49      -3.350  18.455   4.295  1.00269.39           C  
ATOM    655  CG1 ILE A  49      -3.660  19.921   4.648  1.00269.39           C  
ATOM    656  CG2 ILE A  49      -4.130  17.526   5.240  1.00269.39           C  
ATOM    657  CD1 ILE A  49      -3.486  20.898   3.494  1.00269.39           C  
ATOM    658  H   ILE A  49      -1.538  18.805   6.309  1.00269.39           H  
ATOM    659  HA  ILE A  49      -1.827  16.985   4.077  1.00269.39           H  
ATOM    660  HB  ILE A  49      -3.741  18.268   3.285  1.00269.39           H  
ATOM    661 HG12 ILE A  49      -4.705  20.000   4.973  1.00269.39           H  
ATOM    662 HG13 ILE A  49      -3.054  20.245   5.493  1.00269.39           H  
ATOM    663 HG21 ILE A  49      -3.840  17.673   6.285  1.00269.39           H  
ATOM    664 HG22 ILE A  49      -3.958  16.475   4.984  1.00269.39           H  
ATOM    665 HG23 ILE A  49      -5.207  17.709   5.162  1.00269.39           H  
ATOM    666 HD11 ILE A  49      -4.065  20.582   2.620  1.00269.39           H  
ATOM    667 HD12 ILE A  49      -2.444  21.009   3.196  1.00269.39           H  
ATOM    668 HD13 ILE A  49      -3.843  21.889   3.791  1.00269.39           H  
ATOM    669  N   SER A  50      -0.169  19.707   3.539  1.00172.35           N  
ATOM    670  CA  SER A  50       0.746  20.313   2.570  1.00172.35           C  
ATOM    671  C   SER A  50       1.831  19.292   2.179  1.00172.35           C  
ATOM    672  O   SER A  50       2.334  19.268   1.056  1.00172.35           O  
ATOM    673  CB  SER A  50       1.422  21.577   3.096  1.00172.35           C  
ATOM    674  OG  SER A  50       0.463  22.583   3.421  1.00172.35           O  
ATOM    675  H   SER A  50      -0.186  20.024   4.506  1.00172.35           H  
ATOM    676  HA  SER A  50       0.155  20.550   1.679  1.00172.35           H  
ATOM    677  HB2 SER A  50       2.090  21.994   2.334  1.00172.35           H  
ATOM    678  HB3 SER A  50       2.032  21.375   3.980  1.00172.35           H  
ATOM    679  HG  SER A  50      -0.111  22.233   4.136  1.00172.35           H  
ATOM    680  N   GLY A  51       2.246  18.447   3.185  1.00157.42           N  
ATOM    681  CA  GLY A  51       3.205  17.389   2.948  1.00157.42           C  
ATOM    682  C   GLY A  51       2.635  16.330   1.999  1.00157.42           C  
ATOM    683  O   GLY A  51       3.330  15.747   1.166  1.00157.42           O  
ATOM    684  H   GLY A  51       1.899  18.575   4.135  1.00157.42           H  
ATOM    685  HA2 GLY A  51       4.109  17.824   2.517  1.00157.42           H  
ATOM    686  HA3 GLY A  51       3.444  16.923   3.906  1.00157.42           H  
ATOM    687  N   THR A  52       1.301  16.014   2.174  1.00228.89           N  
ATOM    688  CA  THR A  52       0.658  15.092   1.247  1.00228.89           C  
ATOM    689  C   THR A  52       0.569  15.763  -0.135  1.00228.89           C  
ATOM    690  O   THR A  52       0.783  15.133  -1.173  1.00228.89           O  
ATOM    691  CB  THR A  52      -0.731  14.591   1.679  1.00228.89           C  
ATOM    692  CG2 THR A  52      -0.626  13.588   2.823  1.00228.89           C  
ATOM    693  OG1 THR A  52      -1.591  15.639   2.124  1.00228.89           O  
ATOM    694  H   THR A  52       0.784  16.406   2.964  1.00228.89           H  
ATOM    695  HA  THR A  52       1.327  14.230   1.126  1.00228.89           H  
ATOM    696  HB  THR A  52      -1.229  14.101   0.834  1.00228.89           H  
ATOM    697  HG1 THR A  52      -1.597  16.355   1.460  1.00228.89           H  
ATOM    698 HG21 THR A  52      -0.209  14.056   3.721  1.00228.89           H  
ATOM    699 HG22 THR A  52      -0.003  12.732   2.549  1.00228.89           H  
ATOM    700 HG23 THR A  52      -1.621  13.220   3.098  1.00228.89           H  
ATOM    701  N   LEU A  53       0.197  17.090  -0.160  1.00137.86           N  
ATOM    702  CA  LEU A  53       0.005  17.794  -1.428  1.00137.86           C  
ATOM    703  C   LEU A  53       1.313  17.765  -2.239  1.00137.86           C  
ATOM    704  O   LEU A  53       1.312  17.468  -3.436  1.00137.86           O  
ATOM    705  CB  LEU A  53      -0.470  19.234  -1.198  1.00137.86           C  
ATOM    706  CG  LEU A  53      -0.737  20.048  -2.480  1.00137.86           C  
ATOM    707  CD1 LEU A  53      -1.818  19.419  -3.359  1.00137.86           C  
ATOM    708  CD2 LEU A  53      -1.142  21.477  -2.105  1.00137.86           C  
ATOM    709  H   LEU A  53       0.031  17.586   0.716  1.00137.86           H  
ATOM    710  HA  LEU A  53      -0.747  17.221  -1.983  1.00137.86           H  
ATOM    711  HB2 LEU A  53      -1.384  19.213  -0.591  1.00137.86           H  
ATOM    712  HB3 LEU A  53       0.279  19.769  -0.602  1.00137.86           H  
ATOM    713  HG  LEU A  53       0.188  20.114  -3.066  1.00137.86           H  
ATOM    714 HD11 LEU A  53      -2.748  19.271  -2.800  1.00137.86           H  
ATOM    715 HD12 LEU A  53      -1.498  18.450  -3.754  1.00137.86           H  
ATOM    716 HD13 LEU A  53      -2.040  20.059  -4.220  1.00137.86           H  
ATOM    717 HD21 LEU A  53      -2.073  21.488  -1.529  1.00137.86           H  
ATOM    718 HD22 LEU A  53      -1.290  22.088  -3.002  1.00137.86           H  
ATOM    719 HD23 LEU A  53      -0.364  21.956  -1.501  1.00137.86           H  
ATOM    720  N   VAL A  54       2.466  18.104  -1.567  1.00260.10           N  
ATOM    721  CA  VAL A  54       3.746  18.164  -2.279  1.00260.10           C  
ATOM    722  C   VAL A  54       4.181  16.750  -2.756  1.00260.10           C  
ATOM    723  O   VAL A  54       4.968  16.565  -3.689  1.00260.10           O  
ATOM    724  CB  VAL A  54       4.823  18.891  -1.454  1.00260.10           C  
ATOM    725  CG1 VAL A  54       5.429  18.044  -0.338  1.00260.10           C  
ATOM    726  CG2 VAL A  54       5.941  19.413  -2.350  1.00260.10           C  
ATOM    727  H   VAL A  54       2.425  18.353  -0.576  1.00260.10           H  
ATOM    728  HA  VAL A  54       3.542  18.744  -3.185  1.00260.10           H  
ATOM    729  HB  VAL A  54       4.356  19.768  -0.986  1.00260.10           H  
ATOM    730 HG11 VAL A  54       5.997  17.193  -0.728  1.00260.10           H  
ATOM    731 HG12 VAL A  54       4.649  17.663   0.318  1.00260.10           H  
ATOM    732 HG13 VAL A  54       6.112  18.643   0.275  1.00260.10           H  
ATOM    733 HG21 VAL A  54       6.532  18.596  -2.774  1.00260.10           H  
ATOM    734 HG22 VAL A  54       6.612  20.052  -1.771  1.00260.10           H  
ATOM    735 HG23 VAL A  54       5.545  20.014  -3.173  1.00260.10           H  
ATOM    736  N   SER A  55       3.674  15.683  -2.036  1.00206.14           N  
ATOM    737  CA  SER A  55       3.937  14.315  -2.470  1.00206.14           C  
ATOM    738  C   SER A  55       3.127  14.010  -3.747  1.00206.14           C  
ATOM    739  O   SER A  55       3.564  13.273  -4.630  1.00206.14           O  
ATOM    740  CB  SER A  55       3.694  13.262  -1.384  1.00206.14           C  
ATOM    741  OG  SER A  55       2.325  12.958  -1.142  1.00206.14           O  
ATOM    742  H   SER A  55       3.120  15.870  -1.203  1.00206.14           H  
ATOM    743  HA  SER A  55       4.999  14.277  -2.745  1.00206.14           H  
ATOM    744  HB2 SER A  55       4.144  13.574  -0.436  1.00206.14           H  
ATOM    745  HB3 SER A  55       4.166  12.321  -1.679  1.00206.14           H  
ATOM    746  HG  SER A  55       1.796  13.775  -1.244  1.00206.14           H  
ATOM    747  N   CYS A  56       1.867  14.565  -3.826  1.00119.50           N  
ATOM    748  CA  CYS A  56       1.006  14.369  -4.996  1.00119.50           C  
ATOM    749  C   CYS A  56       1.559  15.172  -6.194  1.00119.50           C  
ATOM    750  O   CYS A  56       1.427  14.793  -7.357  1.00119.50           O  
ATOM    751  CB  CYS A  56      -0.447  14.799  -4.773  1.00119.50           C  
ATOM    752  SG  CYS A  56      -1.302  13.799  -3.510  1.00119.50           S  
ATOM    753  H   CYS A  56       1.525  15.126  -3.046  1.00119.50           H  
ATOM    754  HA  CYS A  56       1.054  13.309  -5.267  1.00119.50           H  
ATOM    755  HB2 CYS A  56      -1.015  14.707  -5.706  1.00119.50           H  
ATOM    756  HB3 CYS A  56      -0.507  15.848  -4.464  1.00119.50           H  
ATOM    757  HG  CYS A  56      -1.066  12.601  -4.064  1.00119.50           H  
ATOM    758  N   GLU A  57       2.132  16.376  -5.868  1.00244.31           N  
ATOM    759  CA  GLU A  57       2.765  17.268  -6.848  1.00244.31           C  
ATOM    760  C   GLU A  57       3.938  16.504  -7.498  1.00244.31           C  
ATOM    761  O   GLU A  57       4.160  16.526  -8.708  1.00244.31           O  
ATOM    762  CB  GLU A  57       3.232  18.524  -6.116  1.00244.31           C  
ATOM    763  CG  GLU A  57       3.767  19.647  -6.994  1.00244.31           C  
ATOM    764  CD  GLU A  57       4.224  20.833  -6.133  1.00244.31           C  
ATOM    765  OE1 GLU A  57       3.758  20.897  -4.962  1.00244.31           O  
ATOM    766  OE2 GLU A  57       5.030  21.622  -6.697  1.00244.31           O1-
ATOM    767  H   GLU A  57       2.081  16.688  -4.894  1.00244.31           H  
ATOM    768  HA  GLU A  57       2.023  17.498  -7.621  1.00244.31           H  
ATOM    769  HB2 GLU A  57       2.387  18.909  -5.530  1.00244.31           H  
ATOM    770  HB3 GLU A  57       4.012  18.256  -5.394  1.00244.31           H  
ATOM    771  HG2 GLU A  57       2.990  19.997  -7.683  1.00244.31           H  
ATOM    772  HG3 GLU A  57       4.614  19.293  -7.592  1.00244.31           H  
ATOM    773  N   ASN A  58       4.751  15.812  -6.622  1.00262.58           N  
ATOM    774  CA  ASN A  58       5.875  15.021  -7.113  1.00262.58           C  
ATOM    775  C   ASN A  58       5.371  13.749  -7.824  1.00262.58           C  
ATOM    776  O   ASN A  58       5.978  13.247  -8.772  1.00262.58           O  
ATOM    777  CB  ASN A  58       6.852  14.644  -6.006  1.00262.58           C  
ATOM    778  CG  ASN A  58       7.859  15.755  -5.850  1.00262.58           C  
ATOM    779  ND2 ASN A  58       7.521  16.713  -4.943  1.00262.58           N  
ATOM    780  OD1 ASN A  58       8.880  15.829  -6.524  1.00262.58           O  
ATOM    781  H   ASN A  58       4.560  15.882  -5.623  1.00262.58           H  
ATOM    782  HA  ASN A  58       6.377  15.621  -7.883  1.00262.58           H  
ATOM    783  HB2 ASN A  58       7.412  13.737  -6.260  1.00262.58           H  
ATOM    784  HB3 ASN A  58       6.344  14.452  -5.055  1.00262.58           H  
ATOM    785 HD21 ASN A  58       8.141  17.501  -4.786  1.00262.58           H  
ATOM    786 HD22 ASN A  58       6.657  16.701  -4.401  1.00262.58           H  
ATOM    787  N   ALA A  59       4.247  13.149  -7.296  1.00113.58           N  
ATOM    788  CA  ALA A  59       3.692  11.931  -7.876  1.00113.58           C  
ATOM    789  C   ALA A  59       3.277  12.150  -9.343  1.00113.58           C  
ATOM    790  O   ALA A  59       3.382  11.263 -10.190  1.00113.58           O  
ATOM    791  CB  ALA A  59       2.491  11.409  -7.101  1.00113.58           C  
ATOM    792  H   ALA A  59       3.830  13.534  -6.450  1.00113.58           H  
ATOM    793  HA  ALA A  59       4.483  11.178  -7.850  1.00113.58           H  
ATOM    794  HB1 ALA A  59       1.653  12.110  -7.137  1.00113.58           H  
ATOM    795  HB2 ALA A  59       2.743  11.228  -6.052  1.00113.58           H  
ATOM    796  HB3 ALA A  59       2.138  10.464  -7.530  1.00113.58           H  
ATOM    797  N   LEU A  60       2.703  13.369  -9.632  1.00238.67           N  
ATOM    798  CA  LEU A  60       2.289  13.695 -10.998  1.00238.67           C  
ATOM    799  C   LEU A  60       3.538  13.760 -11.909  1.00238.67           C  
ATOM    800  O   LEU A  60       3.527  13.378 -13.078  1.00238.67           O  
ATOM    801  CB  LEU A  60       1.535  15.033 -11.014  1.00238.67           C  
ATOM    802  CG  LEU A  60       1.063  15.511 -12.402  1.00238.67           C  
ATOM    803  CD1 LEU A  60       0.099  14.525 -13.064  1.00238.67           C  
ATOM    804  CD2 LEU A  60       0.397  16.884 -12.279  1.00238.67           C  
ATOM    805  H   LEU A  60       2.546  14.037  -8.874  1.00238.67           H  
ATOM    806  HA  LEU A  60       1.654  12.874 -11.349  1.00238.67           H  
ATOM    807  HB2 LEU A  60       0.669  14.957 -10.343  1.00238.67           H  
ATOM    808  HB3 LEU A  60       2.179  15.812 -10.582  1.00238.67           H  
ATOM    809  HG  LEU A  60       1.934  15.632 -13.057  1.00238.67           H  
ATOM    810 HD11 LEU A  60      -0.768  14.330 -12.425  1.00238.67           H  
ATOM    811 HD12 LEU A  60       0.589  13.570 -13.277  1.00238.67           H  
ATOM    812 HD13 LEU A  60      -0.266  14.922 -14.018  1.00238.67           H  
ATOM    813 HD21 LEU A  60      -0.495  16.839 -11.645  1.00238.67           H  
ATOM    814 HD22 LEU A  60       0.096  17.260 -13.262  1.00238.67           H  
ATOM    815 HD23 LEU A  60       1.088  17.613 -11.842  1.00238.67           H  
ATOM    816  N   VAL A  61       4.625  14.387 -11.346  1.00150.33           N  
ATOM    817  CA  VAL A  61       5.839  14.694 -12.101  1.00150.33           C  
ATOM    818  C   VAL A  61       6.681  13.426 -12.382  1.00150.33           C  
ATOM    819  O   VAL A  61       7.498  13.398 -13.306  1.00150.33           O  
ATOM    820  CB  VAL A  61       6.617  15.828 -11.396  1.00150.33           C  
ATOM    821  CG1 VAL A  61       8.053  15.993 -11.887  1.00150.33           C  
ATOM    822  CG2 VAL A  61       5.879  17.160 -11.598  1.00150.33           C  
ATOM    823  H   VAL A  61       4.572  14.657 -10.366  1.00150.33           H  
ATOM    824  HA  VAL A  61       5.513  15.042 -13.091  1.00150.33           H  
ATOM    825  HB  VAL A  61       6.663  15.623 -10.319  1.00150.33           H  
ATOM    826 HG11 VAL A  61       8.085  16.137 -12.971  1.00150.33           H  
ATOM    827 HG12 VAL A  61       8.665  15.122 -11.631  1.00150.33           H  
ATOM    828 HG13 VAL A  61       8.523  16.863 -11.415  1.00150.33           H  
ATOM    829 HG21 VAL A  61       5.837  17.430 -12.659  1.00150.33           H  
ATOM    830 HG22 VAL A  61       6.387  17.972 -11.071  1.00150.33           H  
ATOM    831 HG23 VAL A  61       4.852  17.113 -11.224  1.00150.33           H  
ATOM    832  N   VAL A  62       6.534  12.361 -11.519  1.00205.67           N  
ATOM    833  CA  VAL A  62       7.167  11.079 -11.824  1.00205.67           C  
ATOM    834  C   VAL A  62       6.301  10.218 -12.770  1.00205.67           C  
ATOM    835  O   VAL A  62       6.795   9.369 -13.515  1.00205.67           O  
ATOM    836  CB  VAL A  62       7.601  10.254 -10.593  1.00205.67           C  
ATOM    837  CG1 VAL A  62       8.646  11.010  -9.775  1.00205.67           C  
ATOM    838  CG2 VAL A  62       6.452   9.812  -9.695  1.00205.67           C  
ATOM    839  H   VAL A  62       5.984  12.493 -10.670  1.00205.67           H  
ATOM    840  HA  VAL A  62       8.075  11.298 -12.398  1.00205.67           H  
ATOM    841  HB  VAL A  62       8.082   9.336 -10.960  1.00205.67           H  
ATOM    842 HG11 VAL A  62       8.268  11.974  -9.424  1.00205.67           H  
ATOM    843 HG12 VAL A  62       9.538  11.187 -10.382  1.00205.67           H  
ATOM    844 HG13 VAL A  62       8.946  10.435  -8.895  1.00205.67           H  
ATOM    845 HG21 VAL A  62       5.933  10.674  -9.286  1.00205.67           H  
ATOM    846 HG22 VAL A  62       6.823   9.216  -8.854  1.00205.67           H  
ATOM    847 HG23 VAL A  62       5.729   9.193 -10.234  1.00205.67           H  
ATOM    848  N   ALA A  63       4.936  10.346 -12.642  1.00134.68           N  
ATOM    849  CA  ALA A  63       4.029   9.388 -13.267  1.00134.68           C  
ATOM    850  C   ALA A  63       4.140   9.365 -14.802  1.00134.68           C  
ATOM    851  O   ALA A  63       3.914   8.350 -15.461  1.00134.68           O  
ATOM    852  CB  ALA A  63       2.580   9.667 -12.890  1.00134.68           C  
ATOM    853  H   ALA A  63       4.555  11.084 -12.052  1.00134.68           H  
ATOM    854  HA  ALA A  63       4.320   8.392 -12.910  1.00134.68           H  
ATOM    855  HB1 ALA A  63       2.290  10.692 -13.146  1.00134.68           H  
ATOM    856  HB2 ALA A  63       2.424   9.531 -11.816  1.00134.68           H  
ATOM    857  HB3 ALA A  63       1.898   8.989 -13.414  1.00134.68           H  
ATOM    858  N   ILE A  64       4.397  10.581 -15.399  1.00304.90           N  
ATOM    859  CA  ILE A  64       4.452  10.699 -16.851  1.00304.90           C  
ATOM    860  C   ILE A  64       5.762  10.154 -17.468  1.00304.90           C  
ATOM    861  O   ILE A  64       5.906  10.029 -18.685  1.00304.90           O  
ATOM    862  CB  ILE A  64       4.142  12.116 -17.389  1.00304.90           C  
ATOM    863  CG1 ILE A  64       5.299  13.134 -17.321  1.00304.90           C  
ATOM    864  CG2 ILE A  64       2.850  12.674 -16.785  1.00304.90           C  
ATOM    865  CD1 ILE A  64       5.846  13.423 -15.939  1.00304.90           C  
ATOM    866  H   ILE A  64       4.534  11.390 -14.798  1.00304.90           H  
ATOM    867  HA  ILE A  64       3.667  10.033 -17.238  1.00304.90           H  
ATOM    868  HB  ILE A  64       3.948  11.989 -18.463  1.00304.90           H  
ATOM    869 HG12 ILE A  64       6.125  12.792 -17.957  1.00304.90           H  
ATOM    870 HG13 ILE A  64       4.964  14.082 -17.761  1.00304.90           H  
ATOM    871 HG21 ILE A  64       2.948  12.889 -15.718  1.00304.90           H  
ATOM    872 HG22 ILE A  64       2.026  11.963 -16.912  1.00304.90           H  
ATOM    873 HG23 ILE A  64       2.561  13.601 -17.287  1.00304.90           H  
ATOM    874 HD11 ILE A  64       6.269  12.528 -15.482  1.00304.90           H  
ATOM    875 HD12 ILE A  64       5.077  13.831 -15.280  1.00304.90           H  
ATOM    876 HD13 ILE A  64       6.653  14.157 -16.006  1.00304.90           H  
ATOM    877  N   ILE A  65       6.765   9.830 -16.580  1.00124.97           N  
ATOM    878  CA  ILE A  65       8.095   9.420 -17.044  1.00124.97           C  
ATOM    879  C   ILE A  65       8.002   8.008 -17.676  1.00124.97           C  
ATOM    880  O   ILE A  65       8.817   7.600 -18.499  1.00124.97           O  
ATOM    881  CB  ILE A  65       9.151   9.510 -15.913  1.00124.97           C  
ATOM    882  CG1 ILE A  65       9.290  10.984 -15.455  1.00124.97           C  
ATOM    883  CG2 ILE A  65      10.507   8.951 -16.356  1.00124.97           C  
ATOM    884  CD1 ILE A  65      10.294  11.205 -14.334  1.00124.97           C  
ATOM    885  H   ILE A  65       6.582   9.877 -15.579  1.00124.97           H  
ATOM    886  HA  ILE A  65       8.374  10.104 -17.854  1.00124.97           H  
ATOM    887  HB  ILE A  65       8.814   8.908 -15.060  1.00124.97           H  
ATOM    888 HG12 ILE A  65       9.568  11.616 -16.307  1.00124.97           H  
ATOM    889 HG13 ILE A  65       8.319  11.346 -15.102  1.00124.97           H  
ATOM    890 HG21 ILE A  65      10.872   9.481 -17.240  1.00124.97           H  
ATOM    891 HG22 ILE A  65      10.445   7.885 -16.593  1.00124.97           H  
ATOM    892 HG23 ILE A  65      11.259   9.036 -15.567  1.00124.97           H  
ATOM    893 HD11 ILE A  65      11.321  11.093 -14.690  1.00124.97           H  
ATOM    894 HD12 ILE A  65      10.127  10.505 -13.511  1.00124.97           H  
ATOM    895 HD13 ILE A  65      10.199  12.223 -13.941  1.00124.97           H  
ATOM    896  N   VAL A  66       6.972   7.222 -17.212  1.00137.21           N  
ATOM    897  CA  VAL A  66       6.700   5.883 -17.733  1.00137.21           C  
ATOM    898  C   VAL A  66       5.514   5.901 -18.735  1.00137.21           C  
ATOM    899  O   VAL A  66       4.928   4.881 -19.092  1.00137.21           O  
ATOM    900  CB  VAL A  66       6.498   4.841 -16.612  1.00137.21           C  
ATOM    901  CG1 VAL A  66       7.788   4.640 -15.809  1.00137.21           C  
ATOM    902  CG2 VAL A  66       5.345   5.188 -15.665  1.00137.21           C  
ATOM    903  H   VAL A  66       6.352   7.613 -16.509  1.00137.21           H  
ATOM    904  HA  VAL A  66       7.561   5.569 -18.338  1.00137.21           H  
ATOM    905  HB  VAL A  66       6.255   3.878 -17.080  1.00137.21           H  
ATOM    906 HG11 VAL A  66       8.076   5.550 -15.273  1.00137.21           H  
ATOM    907 HG12 VAL A  66       8.616   4.357 -16.468  1.00137.21           H  
ATOM    908 HG13 VAL A  66       7.662   3.841 -15.070  1.00137.21           H  
ATOM    909 HG21 VAL A  66       5.562   6.081 -15.071  1.00137.21           H  
ATOM    910 HG22 VAL A  66       5.168   4.365 -14.964  1.00137.21           H  
ATOM    911 HG23 VAL A  66       4.414   5.357 -16.214  1.00137.21           H  
ATOM    912  N   GLY A  67       5.237   7.133 -19.287  1.00 82.95           N  
ATOM    913  CA  GLY A  67       4.118   7.355 -20.182  1.00 82.95           C  
ATOM    914  C   GLY A  67       4.388   7.092 -21.665  1.00 82.95           C  
ATOM    915  O   GLY A  67       3.504   7.208 -22.513  1.00 82.95           O  
ATOM    916  H   GLY A  67       5.820   7.930 -19.043  1.00 82.95           H  
ATOM    917  HA2 GLY A  67       3.282   6.719 -19.873  1.00 82.95           H  
ATOM    918  HA3 GLY A  67       3.824   8.404 -20.076  1.00 82.95           H  
ATOM    919  N   THR A  68       5.676   6.756 -22.002  1.00278.97           N  
ATOM    920  CA  THR A  68       6.046   6.417 -23.371  1.00278.97           C  
ATOM    921  C   THR A  68       7.399   5.682 -23.363  1.00278.97           C  
ATOM    922  O   THR A  68       8.323   6.054 -22.630  1.00278.97           O  
ATOM    923  CB  THR A  68       6.102   7.636 -24.326  1.00278.97           C  
ATOM    924  CG2 THR A  68       6.919   8.803 -23.795  1.00278.97           C  
ATOM    925  OG1 THR A  68       6.649   7.265 -25.602  1.00278.97           O  
ATOM    926  H   THR A  68       6.389   6.733 -21.276  1.00278.97           H  
ATOM    927  HA  THR A  68       5.268   5.745 -23.737  1.00278.97           H  
ATOM    928  HB  THR A  68       5.079   7.986 -24.506  1.00278.97           H  
ATOM    929  HG1 THR A  68       6.458   8.008 -26.205  1.00278.97           H  
ATOM    930 HG21 THR A  68       7.965   8.517 -23.656  1.00278.97           H  
ATOM    931 HG22 THR A  68       6.517   9.175 -22.849  1.00278.97           H  
ATOM    932 HG23 THR A  68       6.917   9.629 -24.515  1.00278.97           H  
ATOM    933  N   PRO A  69       7.591   4.654 -24.265  1.00143.70           N  
ATOM    934  CA  PRO A  69       8.886   3.986 -24.397  1.00143.70           C  
ATOM    935  C   PRO A  69      10.035   4.846 -24.961  1.00143.70           C  
ATOM    936  O   PRO A  69      11.176   4.389 -25.084  1.00143.70           O  
ATOM    937  CB  PRO A  69       8.632   2.824 -25.366  1.00143.70           C  
ATOM    938  CG  PRO A  69       7.126   2.627 -25.330  1.00143.70           C  
ATOM    939  CD  PRO A  69       6.600   4.037 -25.135  1.00143.70           C  
ATOM    940  HA  PRO A  69       9.183   3.629 -23.404  1.00143.70           H  
ATOM    941  HB2 PRO A  69       8.946   3.078 -26.386  1.00143.70           H  
ATOM    942  HB3 PRO A  69       9.175   1.921 -25.070  1.00143.70           H  
ATOM    943  HG2 PRO A  69       6.857   2.002 -24.469  1.00143.70           H  
ATOM    944  HG3 PRO A  69       6.732   2.152 -26.233  1.00143.70           H  
ATOM    945  HD2 PRO A  69       5.600   4.027 -24.699  1.00143.70           H  
ATOM    946  HD3 PRO A  69       6.584   4.591 -26.079  1.00143.70           H  
ATOM    947  N   ALA A  70       9.721   6.132 -25.327  1.00 79.55           N  
ATOM    948  CA  ALA A  70      10.749   7.072 -25.754  1.00 79.55           C  
ATOM    949  C   ALA A  70      11.612   7.550 -24.566  1.00 79.55           C  
ATOM    950  O   ALA A  70      12.751   7.991 -24.720  1.00 79.55           O  
ATOM    951  CB  ALA A  70      10.119   8.281 -26.432  1.00 79.55           C  
ATOM    952  H   ALA A  70       8.748   6.430 -25.295  1.00 79.55           H  
ATOM    953  HA  ALA A  70      11.414   6.552 -26.454  1.00 79.55           H  
ATOM    954  HB1 ALA A  70       9.462   8.826 -25.745  1.00 79.55           H  
ATOM    955  HB2 ALA A  70       9.518   7.975 -27.295  1.00 79.55           H  
ATOM    956  HB3 ALA A  70      10.887   8.980 -26.778  1.00 79.55           H  
ATOM    957  N   PHE A  71      10.993   7.569 -23.339  1.00195.70           N  
ATOM    958  CA  PHE A  71      11.598   8.186 -22.147  1.00195.70           C  
ATOM    959  C   PHE A  71      12.500   7.159 -21.414  1.00195.70           C  
ATOM    960  O   PHE A  71      12.433   6.917 -20.212  1.00195.70           O  
ATOM    961  CB  PHE A  71      10.525   8.769 -21.215  1.00195.70           C  
ATOM    962  CG  PHE A  71       9.728   9.960 -21.721  1.00195.70           C  
ATOM    963  CD1 PHE A  71      10.073  10.719 -22.846  1.00195.70           C  
ATOM    964  CD2 PHE A  71       8.600  10.353 -20.984  1.00195.70           C  
ATOM    965  CE1 PHE A  71       9.311  11.831 -23.221  1.00195.70           C  
ATOM    966  CE2 PHE A  71       7.845  11.468 -21.349  1.00195.70           C  
ATOM    967  CZ  PHE A  71       8.200  12.207 -22.472  1.00195.70           C  
ATOM    968  H   PHE A  71      10.077   7.132 -23.235  1.00195.70           H  
ATOM    969  HA  PHE A  71      12.272   8.980 -22.482  1.00195.70           H  
ATOM    970  HB2 PHE A  71       9.815   7.969 -20.967  1.00195.70           H  
ATOM    971  HB3 PHE A  71      10.995   9.078 -20.272  1.00195.70           H  
ATOM    972  HD1 PHE A  71      10.945  10.477 -23.446  1.00195.70           H  
ATOM    973  HD2 PHE A  71       8.300   9.781 -20.111  1.00195.70           H  
ATOM    974  HE1 PHE A  71       9.603  12.416 -24.088  1.00195.70           H  
ATOM    975  HE2 PHE A  71       6.983  11.758 -20.752  1.00195.70           H  
ATOM    976  HZ  PHE A  71       7.619  13.082 -22.748  1.00195.70           H  
ATOM    977  N   ARG A  72      13.477   6.596 -22.210  1.00190.21           N  
ATOM    978  CA  ARG A  72      14.335   5.498 -21.774  1.00190.21           C  
ATOM    979  C   ARG A  72      15.821   5.893 -21.939  1.00190.21           C  
ATOM    980  O   ARG A  72      16.523   5.483 -22.862  1.00190.21           O  
ATOM    981  CB  ARG A  72      13.990   4.243 -22.596  1.00190.21           C  
ATOM    982  CG  ARG A  72      12.842   3.438 -21.976  1.00190.21           C  
ATOM    983  CD  ARG A  72      12.324   2.281 -22.832  1.00190.21           C  
ATOM    984  NE  ARG A  72      13.366   1.585 -23.585  1.00190.21           N  
ATOM    985  CZ  ARG A  72      13.792   1.887 -24.819  1.00190.21           C  
ATOM    986  NH1 ARG A  72      13.224   2.828 -25.577  1.00190.21           N1+
ATOM    987  NH2 ARG A  72      14.840   1.228 -25.316  1.00190.21           N1+
ATOM    988  H   ARG A  72      13.594   6.973 -23.151  1.00190.21           H  
ATOM    989  HA  ARG A  72      14.174   5.295 -20.709  1.00190.21           H  
ATOM    990  HB2 ARG A  72      13.732   4.539 -23.619  1.00190.21           H  
ATOM    991  HB3 ARG A  72      14.866   3.588 -22.665  1.00190.21           H  
ATOM    992  HG2 ARG A  72      11.997   4.095 -21.736  1.00190.21           H  
ATOM    993  HG3 ARG A  72      13.194   3.031 -21.021  1.00190.21           H  
ATOM    994  HD2 ARG A  72      11.536   2.598 -23.515  1.00190.21           H  
ATOM    995  HD3 ARG A  72      11.849   1.540 -22.179  1.00190.21           H  
ATOM    996  HE  ARG A  72      13.684   0.674 -23.236  1.00190.21           H  
ATOM    997 HH11 ARG A  72      13.566   3.055 -26.498  1.00190.21           H  
ATOM    998 HH12 ARG A  72      12.429   3.386 -25.250  1.00190.21           H  
ATOM    999 HH21 ARG A  72      15.413   0.665 -24.676  1.00190.21           H  
ATOM   1000 HH22 ARG A  72      15.222   1.428 -26.225  1.00190.21           H  
ATOM   1001  N   ALA A  73      16.296   6.754 -20.970  1.00111.84           N  
ATOM   1002  CA  ALA A  73      17.692   7.207 -20.924  1.00111.84           C  
ATOM   1003  C   ALA A  73      17.962   7.844 -19.537  1.00111.84           C  
ATOM   1004  O   ALA A  73      17.025   8.266 -18.842  1.00111.84           O  
ATOM   1005  CB  ALA A  73      17.973   8.229 -22.023  1.00111.84           C  
ATOM   1006  H   ALA A  73      15.661   7.075 -20.243  1.00111.84           H  
ATOM   1007  HA  ALA A  73      18.321   6.321 -21.055  1.00111.84           H  
ATOM   1008  HB1 ALA A  73      17.393   9.145 -21.870  1.00111.84           H  
ATOM   1009  HB2 ALA A  73      17.717   7.837 -23.013  1.00111.84           H  
ATOM   1010  HB3 ALA A  73      19.027   8.517 -22.046  1.00111.84           H  
ATOM   1011  N   PRO A  74      19.267   8.015 -19.119  1.00231.79           N  
ATOM   1012  CA  PRO A  74      19.585   8.539 -17.779  1.00231.79           C  
ATOM   1013  C   PRO A  74      19.003   9.927 -17.455  1.00231.79           C  
ATOM   1014  O   PRO A  74      18.808  10.293 -16.295  1.00231.79           O  
ATOM   1015  CB  PRO A  74      21.114   8.587 -17.738  1.00231.79           C  
ATOM   1016  CG  PRO A  74      21.527   7.502 -18.719  1.00231.79           C  
ATOM   1017  CD  PRO A  74      20.488   7.629 -19.822  1.00231.79           C  
ATOM   1018  HA  PRO A  74      19.190   7.820 -17.054  1.00231.79           H  
ATOM   1019  HB2 PRO A  74      21.495   9.557 -18.075  1.00231.79           H  
ATOM   1020  HB3 PRO A  74      21.504   8.414 -16.731  1.00231.79           H  
ATOM   1021  HG2 PRO A  74      21.445   6.520 -18.236  1.00231.79           H  
ATOM   1022  HG3 PRO A  74      22.550   7.622 -19.084  1.00231.79           H  
ATOM   1023  HD2 PRO A  74      20.362   6.702 -20.386  1.00231.79           H  
ATOM   1024  HD3 PRO A  74      20.748   8.441 -20.509  1.00231.79           H  
ATOM   1025  N   MET A  75      18.751  10.738 -18.544  1.00250.72           N  
ATOM   1026  CA  MET A  75      18.182  12.073 -18.387  1.00250.72           C  
ATOM   1027  C   MET A  75      16.757  12.014 -17.794  1.00250.72           C  
ATOM   1028  O   MET A  75      16.245  12.993 -17.254  1.00250.72           O  
ATOM   1029  CB  MET A  75      18.078  12.829 -19.720  1.00250.72           C  
ATOM   1030  CG  MET A  75      19.360  13.534 -20.149  1.00250.72           C  
ATOM   1031  SD  MET A  75      20.542  12.427 -20.977  1.00250.72           S  
ATOM   1032  CE  MET A  75      21.742  12.234 -19.632  1.00250.72           C  
ATOM   1033  H   MET A  75      18.996  10.390 -19.466  1.00250.72           H  
ATOM   1034  HA  MET A  75      18.802  12.617 -17.668  1.00250.72           H  
ATOM   1035  HB2 MET A  75      17.321  13.619 -19.614  1.00250.72           H  
ATOM   1036  HB3 MET A  75      17.702  12.171 -20.515  1.00250.72           H  
ATOM   1037  HG2 MET A  75      19.831  14.066 -19.316  1.00250.72           H  
ATOM   1038  HG3 MET A  75      19.095  14.292 -20.893  1.00250.72           H  
ATOM   1039  HE1 MET A  75      22.513  11.529 -19.946  1.00250.72           H  
ATOM   1040  HE2 MET A  75      21.266  11.857 -18.726  1.00250.72           H  
ATOM   1041  HE3 MET A  75      22.210  13.197 -19.421  1.00250.72           H  
ATOM   1042  N   PHE A  76      16.062  10.859 -18.051  1.00193.74           N  
ATOM   1043  CA  PHE A  76      14.693  10.641 -17.581  1.00193.74           C  
ATOM   1044  C   PHE A  76      14.738   9.874 -16.246  1.00193.74           C  
ATOM   1045  O   PHE A  76      13.893  10.020 -15.366  1.00193.74           O  
ATOM   1046  CB  PHE A  76      13.875   9.855 -18.611  1.00193.74           C  
ATOM   1047  CG  PHE A  76      13.745  10.606 -19.917  1.00193.74           C  
ATOM   1048  CD1 PHE A  76      12.845  11.672 -20.035  1.00193.74           C  
ATOM   1049  CD2 PHE A  76      14.537  10.261 -21.019  1.00193.74           C  
ATOM   1050  CE1 PHE A  76      12.736  12.371 -21.236  1.00193.74           C  
ATOM   1051  CE2 PHE A  76      14.424  10.957 -22.223  1.00193.74           C  
ATOM   1052  CZ  PHE A  76      13.519  12.010 -22.331  1.00193.74           C  
ATOM   1053  H   PHE A  76      16.521  10.115 -18.573  1.00193.74           H  
ATOM   1054  HA  PHE A  76      14.228  11.613 -17.381  1.00193.74           H  
ATOM   1055  HB2 PHE A  76      14.325   8.871 -18.795  1.00193.74           H  
ATOM   1056  HB3 PHE A  76      12.873   9.646 -18.221  1.00193.74           H  
ATOM   1057  HD1 PHE A  76      12.203  11.952 -19.202  1.00193.74           H  
ATOM   1058  HD2 PHE A  76      15.231   9.430 -20.951  1.00193.74           H  
ATOM   1059  HE1 PHE A  76      12.010  13.173 -21.330  1.00193.74           H  
ATOM   1060  HE2 PHE A  76      15.016  10.655 -23.082  1.00193.74           H  
ATOM   1061  HZ  PHE A  76      13.388  12.529 -23.275  1.00193.74           H  
ATOM   1062  N   LEU A  77      15.734   8.926 -16.151  1.00221.76           N  
ATOM   1063  CA  LEU A  77      15.831   8.002 -15.021  1.00221.76           C  
ATOM   1064  C   LEU A  77      16.245   8.793 -13.762  1.00221.76           C  
ATOM   1065  O   LEU A  77      15.606   8.748 -12.710  1.00221.76           O  
ATOM   1066  CB  LEU A  77      16.838   6.889 -15.355  1.00221.76           C  
ATOM   1067  CG  LEU A  77      16.588   5.541 -14.653  1.00221.76           C  
ATOM   1068  CD1 LEU A  77      17.571   4.502 -15.202  1.00221.76           C  
ATOM   1069  CD2 LEU A  77      16.722   5.616 -13.133  1.00221.76           C  
ATOM   1070  H   LEU A  77      16.399   8.853 -16.917  1.00221.76           H  
ATOM   1071  HA  LEU A  77      14.830   7.588 -14.853  1.00221.76           H  
ATOM   1072  HB2 LEU A  77      16.800   6.697 -16.437  1.00221.76           H  
ATOM   1073  HB3 LEU A  77      17.863   7.220 -15.146  1.00221.76           H  
ATOM   1074  HG  LEU A  77      15.573   5.202 -14.893  1.00221.76           H  
ATOM   1075 HD11 LEU A  77      18.607   4.770 -14.971  1.00221.76           H  
ATOM   1076 HD12 LEU A  77      17.477   4.410 -16.290  1.00221.76           H  
ATOM   1077 HD13 LEU A  77      17.370   3.518 -14.771  1.00221.76           H  
ATOM   1078 HD21 LEU A  77      17.670   6.077 -12.839  1.00221.76           H  
ATOM   1079 HD22 LEU A  77      16.680   4.615 -12.688  1.00221.76           H  
ATOM   1080 HD23 LEU A  77      15.904   6.191 -12.693  1.00221.76           H  
ATOM   1081  N   LEU A  78      17.409   9.526 -13.863  1.00197.21           N  
ATOM   1082  CA  LEU A  78      18.042  10.079 -12.664  1.00197.21           C  
ATOM   1083  C   LEU A  78      17.324  11.355 -12.174  1.00197.21           C  
ATOM   1084  O   LEU A  78      17.423  11.784 -11.023  1.00197.21           O  
ATOM   1085  CB  LEU A  78      19.524  10.369 -12.900  1.00197.21           C  
ATOM   1086  CG  LEU A  78      20.351   9.120 -13.260  1.00197.21           C  
ATOM   1087  CD1 LEU A  78      21.751   9.550 -13.678  1.00197.21           C  
ATOM   1088  CD2 LEU A  78      20.424   8.130 -12.100  1.00197.21           C  
ATOM   1089  H   LEU A  78      17.847   9.679 -14.774  1.00197.21           H  
ATOM   1090  HA  LEU A  78      17.928   9.339 -11.871  1.00197.21           H  
ATOM   1091  HB2 LEU A  78      19.617  11.099 -13.710  1.00197.21           H  
ATOM   1092  HB3 LEU A  78      19.952  10.848 -12.010  1.00197.21           H  
ATOM   1093  HG  LEU A  78      19.898   8.611 -14.119  1.00197.21           H  
ATOM   1094 HD11 LEU A  78      22.283  10.017 -12.848  1.00197.21           H  
ATOM   1095 HD12 LEU A  78      21.700  10.268 -14.502  1.00197.21           H  
ATOM   1096 HD13 LEU A  78      22.340   8.694 -14.015  1.00197.21           H  
ATOM   1097 HD21 LEU A  78      20.773   8.613 -11.182  1.00197.21           H  
ATOM   1098 HD22 LEU A  78      21.106   7.305 -12.326  1.00197.21           H  
ATOM   1099 HD23 LEU A  78      19.441   7.696 -11.901  1.00197.21           H  
ATOM   1100  N   VAL A  79      16.621  12.027 -13.156  1.00221.52           N  
ATOM   1101  CA  VAL A  79      15.826  13.215 -12.844  1.00221.52           C  
ATOM   1102  C   VAL A  79      14.505  12.747 -12.175  1.00221.52           C  
ATOM   1103  O   VAL A  79      13.840  13.467 -11.428  1.00221.52           O  
ATOM   1104  CB  VAL A  79      15.637  14.095 -14.098  1.00221.52           C  
ATOM   1105  CG1 VAL A  79      14.363  13.791 -14.887  1.00221.52           C  
ATOM   1106  CG2 VAL A  79      15.679  15.582 -13.740  1.00221.52           C  
ATOM   1107  H   VAL A  79      16.654  11.670 -14.106  1.00221.52           H  
ATOM   1108  HA  VAL A  79      16.381  13.770 -12.078  1.00221.52           H  
ATOM   1109  HB  VAL A  79      16.491  13.925 -14.767  1.00221.52           H  
ATOM   1110 HG11 VAL A  79      13.461  14.040 -14.320  1.00221.52           H  
ATOM   1111 HG12 VAL A  79      14.317  12.735 -15.163  1.00221.52           H  
ATOM   1112 HG13 VAL A  79      14.335  14.377 -15.812  1.00221.52           H  
ATOM   1113 HG21 VAL A  79      14.849  15.854 -13.089  1.00221.52           H  
ATOM   1114 HG22 VAL A  79      15.620  16.199 -14.642  1.00221.52           H  
ATOM   1115 HG23 VAL A  79      16.612  15.836 -13.225  1.00221.52           H  
ATOM   1116  N   GLY A  80      14.086  11.484 -12.531  1.00109.69           N  
ATOM   1117  CA  GLY A  80      12.915  10.860 -11.956  1.00109.69           C  
ATOM   1118  C   GLY A  80      13.212  10.406 -10.529  1.00109.69           C  
ATOM   1119  O   GLY A  80      12.400  10.552  -9.616  1.00109.69           O  
ATOM   1120  H   GLY A  80      14.606  10.955 -13.225  1.00109.69           H  
ATOM   1121  HA2 GLY A  80      12.092  11.581 -11.939  1.00109.69           H  
ATOM   1122  HA3 GLY A  80      12.647   9.991 -12.563  1.00109.69           H  
ATOM   1123  N   SER A  81      14.419   9.773 -10.330  1.00222.36           N  
ATOM   1124  CA  SER A  81      14.802   9.313  -8.997  1.00222.36           C  
ATOM   1125  C   SER A  81      14.972  10.493  -8.021  1.00222.36           C  
ATOM   1126  O   SER A  81      14.819  10.361  -6.807  1.00222.36           O  
ATOM   1127  CB  SER A  81      16.052   8.429  -8.997  1.00222.36           C  
ATOM   1128  OG  SER A  81      17.170   9.051  -9.620  1.00222.36           O  
ATOM   1129  H   SER A  81      15.042   9.591 -11.122  1.00222.36           H  
ATOM   1130  HA  SER A  81      13.962   8.719  -8.618  1.00222.36           H  
ATOM   1131  HB2 SER A  81      15.850   7.510  -9.558  1.00222.36           H  
ATOM   1132  HB3 SER A  81      16.342   8.140  -7.982  1.00222.36           H  
ATOM   1133  HG  SER A  81      17.516   9.740  -9.010  1.00222.36           H  
ATOM   1134  N   LEU A  82      15.344  11.692  -8.585  1.00210.23           N  
ATOM   1135  CA  LEU A  82      15.435  12.922  -7.793  1.00210.23           C  
ATOM   1136  C   LEU A  82      14.026  13.298  -7.293  1.00210.23           C  
ATOM   1137  O   LEU A  82      13.825  13.678  -6.140  1.00210.23           O  
ATOM   1138  CB  LEU A  82      16.069  14.036  -8.636  1.00210.23           C  
ATOM   1139  CG  LEU A  82      16.119  15.432  -7.989  1.00210.23           C  
ATOM   1140  CD1 LEU A  82      16.901  15.441  -6.678  1.00210.23           C  
ATOM   1141  CD2 LEU A  82      16.753  16.423  -8.969  1.00210.23           C  
ATOM   1142  H   LEU A  82      15.582  11.704  -9.574  1.00210.23           H  
ATOM   1143  HA  LEU A  82      16.044  12.697  -6.912  1.00210.23           H  
ATOM   1144  HB2 LEU A  82      17.087  13.729  -8.911  1.00210.23           H  
ATOM   1145  HB3 LEU A  82      15.525  14.120  -9.582  1.00210.23           H  
ATOM   1146  HG  LEU A  82      15.097  15.773  -7.786  1.00210.23           H  
ATOM   1147 HD11 LEU A  82      17.922  15.084  -6.834  1.00210.23           H  
ATOM   1148 HD12 LEU A  82      16.427  14.808  -5.922  1.00210.23           H  
ATOM   1149 HD13 LEU A  82      16.958  16.454  -6.265  1.00210.23           H  
ATOM   1150 HD21 LEU A  82      17.795  16.159  -9.178  1.00210.23           H  
ATOM   1151 HD22 LEU A  82      16.730  17.439  -8.562  1.00210.23           H  
ATOM   1152 HD23 LEU A  82      16.218  16.438  -9.923  1.00210.23           H  
ATOM   1153  N   ALA A  83      13.009  13.221  -8.217  1.00116.50           N  
ATOM   1154  CA  ALA A  83      11.649  13.586  -7.833  1.00116.50           C  
ATOM   1155  C   ALA A  83      11.051  12.536  -6.869  1.00116.50           C  
ATOM   1156  O   ALA A  83      10.192  12.825  -6.035  1.00116.50           O  
ATOM   1157  CB  ALA A  83      10.770  13.777  -9.055  1.00116.50           C  
ATOM   1158  H   ALA A  83      13.209  12.905  -9.161  1.00116.50           H  
ATOM   1159  HA  ALA A  83      11.703  14.530  -7.277  1.00116.50           H  
ATOM   1160  HB1 ALA A  83      10.817  12.908  -9.716  1.00116.50           H  
ATOM   1161  HB2 ALA A  83      11.104  14.642  -9.635  1.00116.50           H  
ATOM   1162  HB3 ALA A  83       9.725  13.940  -8.773  1.00116.50           H  
ATOM   1163  N   VAL A  84      11.482  11.232  -7.025  1.00130.56           N  
ATOM   1164  CA  VAL A  84      11.072  10.190  -6.079  1.00130.56           C  
ATOM   1165  C   VAL A  84      11.682  10.509  -4.695  1.00130.56           C  
ATOM   1166  O   VAL A  84      11.086  10.252  -3.647  1.00130.56           O  
ATOM   1167  CB  VAL A  84      11.472   8.769  -6.542  1.00130.56           C  
ATOM   1168  CG1 VAL A  84      11.275   7.712  -5.445  1.00130.56           C  
ATOM   1169  CG2 VAL A  84      10.659   8.334  -7.765  1.00130.56           C  
ATOM   1170  H   VAL A  84      12.072  11.011  -7.828  1.00130.56           H  
ATOM   1171  HA  VAL A  84       9.982  10.257  -5.970  1.00130.56           H  
ATOM   1172  HB  VAL A  84      12.533   8.765  -6.814  1.00130.56           H  
ATOM   1173 HG11 VAL A  84      10.247   7.719  -5.067  1.00130.56           H  
ATOM   1174 HG12 VAL A  84      11.952   7.876  -4.602  1.00130.56           H  
ATOM   1175 HG13 VAL A  84      11.487   6.708  -5.830  1.00130.56           H  
ATOM   1176 HG21 VAL A  84       9.588   8.291  -7.534  1.00130.56           H  
ATOM   1177 HG22 VAL A  84      10.969   7.340  -8.104  1.00130.56           H  
ATOM   1178 HG23 VAL A  84      10.793   9.017  -8.604  1.00130.56           H  
ATOM   1179  N   ALA A  85      12.967  10.995  -4.685  1.00130.07           N  
ATOM   1180  CA  ALA A  85      13.639  11.305  -3.428  1.00130.07           C  
ATOM   1181  C   ALA A  85      12.946  12.486  -2.722  1.00130.07           C  
ATOM   1182  O   ALA A  85      12.790  12.507  -1.499  1.00130.07           O  
ATOM   1183  CB  ALA A  85      15.110  11.599  -3.640  1.00130.07           C  
ATOM   1184  H   ALA A  85      13.467  11.131  -5.562  1.00130.07           H  
ATOM   1185  HA  ALA A  85      13.533  10.429  -2.778  1.00130.07           H  
ATOM   1186  HB1 ALA A  85      15.259  12.465  -4.291  1.00130.07           H  
ATOM   1187  HB2 ALA A  85      15.621  10.749  -4.100  1.00130.07           H  
ATOM   1188  HB3 ALA A  85      15.594  11.805  -2.682  1.00130.07           H  
ATOM   1189  N   ASP A  86      12.537  13.519  -3.531  1.00197.30           N  
ATOM   1190  CA  ASP A  86      11.815  14.670  -2.987  1.00197.30           C  
ATOM   1191  C   ASP A  86      10.379  14.265  -2.541  1.00197.30           C  
ATOM   1192  O   ASP A  86       9.756  14.881  -1.672  1.00197.30           O  
ATOM   1193  CB  ASP A  86      11.776  15.834  -3.962  1.00197.30           C  
ATOM   1194  CG  ASP A  86      12.861  16.843  -3.611  1.00197.30           C  
ATOM   1195  OD1 ASP A  86      13.984  16.395  -3.240  1.00197.30           O  
ATOM   1196  OD2 ASP A  86      12.513  18.057  -3.738  1.00197.30           O1-
ATOM   1197  H   ASP A  86      12.794  13.506  -4.519  1.00197.30           H  
ATOM   1198  HA  ASP A  86      12.325  14.945  -2.057  1.00197.30           H  
ATOM   1199  HB2 ASP A  86      10.806  16.345  -3.917  1.00197.30           H  
ATOM   1200  HB3 ASP A  86      11.922  15.515  -4.999  1.00197.30           H  
ATOM   1201  N   LEU A  87       9.819  13.180  -3.180  1.00261.21           N  
ATOM   1202  CA  LEU A  87       8.560  12.576  -2.729  1.00261.21           C  
ATOM   1203  C   LEU A  87       8.803  11.967  -1.325  1.00261.21           C  
ATOM   1204  O   LEU A  87       7.970  12.044  -0.419  1.00261.21           O  
ATOM   1205  CB  LEU A  87       8.069  11.529  -3.741  1.00261.21           C  
ATOM   1206  CG  LEU A  87       6.555  11.238  -3.720  1.00261.21           C  
ATOM   1207  CD1 LEU A  87       6.145  10.576  -5.042  1.00261.21           C  
ATOM   1208  CD2 LEU A  87       6.140  10.329  -2.563  1.00261.21           C  
ATOM   1209  H   LEU A  87      10.293  12.822  -4.008  1.00261.21           H  
ATOM   1210  HA  LEU A  87       7.832  13.390  -2.624  1.00261.21           H  
ATOM   1211  HB2 LEU A  87       8.309  11.895  -4.745  1.00261.21           H  
ATOM   1212  HB3 LEU A  87       8.615  10.587  -3.620  1.00261.21           H  
ATOM   1213  HG  LEU A  87       6.008  12.183  -3.641  1.00261.21           H  
ATOM   1214 HD11 LEU A  87       6.663   9.621  -5.185  1.00261.21           H  
ATOM   1215 HD12 LEU A  87       6.385  11.222  -5.893  1.00261.21           H  
ATOM   1216 HD13 LEU A  87       5.067  10.386  -5.065  1.00261.21           H  
ATOM   1217 HD21 LEU A  87       6.749   9.420  -2.530  1.00261.21           H  
ATOM   1218 HD22 LEU A  87       5.092  10.027  -2.663  1.00261.21           H  
ATOM   1219 HD23 LEU A  87       6.229  10.838  -1.603  1.00261.21           H  
ATOM   1220  N   LEU A  88       9.989  11.288  -1.157  1.00220.88           N  
ATOM   1221  CA  LEU A  88      10.371  10.723   0.131  1.00220.88           C  
ATOM   1222  C   LEU A  88      10.713  11.829   1.160  1.00220.88           C  
ATOM   1223  O   LEU A  88      10.620  11.636   2.374  1.00220.88           O  
ATOM   1224  CB  LEU A  88      11.531   9.728   0.019  1.00220.88           C  
ATOM   1225  CG  LEU A  88      11.167   8.421  -0.717  1.00220.88           C  
ATOM   1226  CD1 LEU A  88      12.435   7.614  -1.004  1.00220.88           C  
ATOM   1227  CD2 LEU A  88      10.183   7.563   0.080  1.00220.88           C  
ATOM   1228  H   LEU A  88      10.608  11.182  -1.963  1.00220.88           H  
ATOM   1229  HA  LEU A  88       9.483  10.224   0.531  1.00220.88           H  
ATOM   1230  HB2 LEU A  88      12.372  10.208  -0.495  1.00220.88           H  
ATOM   1231  HB3 LEU A  88      11.900   9.479   1.024  1.00220.88           H  
ATOM   1232  HG  LEU A  88      10.703   8.661  -1.679  1.00220.88           H  
ATOM   1233 HD11 LEU A  88      12.926   7.308  -0.076  1.00220.88           H  
ATOM   1234 HD12 LEU A  88      13.149   8.200  -1.592  1.00220.88           H  
ATOM   1235 HD13 LEU A  88      12.199   6.710  -1.576  1.00220.88           H  
ATOM   1236 HD21 LEU A  88      10.571   7.339   1.079  1.00220.88           H  
ATOM   1237 HD22 LEU A  88       9.996   6.612  -0.430  1.00220.88           H  
ATOM   1238 HD23 LEU A  88       9.216   8.063   0.194  1.00220.88           H  
ATOM   1239  N   ALA A  89      11.168  13.028   0.666  1.00154.29           N  
ATOM   1240  CA  ALA A  89      11.315  14.191   1.533  1.00154.29           C  
ATOM   1241  C   ALA A  89       9.926  14.654   2.022  1.00154.29           C  
ATOM   1242  O   ALA A  89       9.757  15.107   3.154  1.00154.29           O  
ATOM   1243  CB  ALA A  89      12.046  15.337   0.857  1.00154.29           C  
ATOM   1244  H   ALA A  89      11.438  13.073  -0.317  1.00154.29           H  
ATOM   1245  HA  ALA A  89      11.876  13.871   2.419  1.00154.29           H  
ATOM   1246  HB1 ALA A  89      11.464  15.763   0.035  1.00154.29           H  
ATOM   1247  HB2 ALA A  89      13.010  15.008   0.456  1.00154.29           H  
ATOM   1248  HB3 ALA A  89      12.231  16.148   1.570  1.00154.29           H  
ATOM   1249  N   GLY A  90       8.898  14.566   1.112  1.00131.97           N  
ATOM   1250  CA  GLY A  90       7.520  14.826   1.489  1.00131.97           C  
ATOM   1251  C   GLY A  90       7.034  13.835   2.562  1.00131.97           C  
ATOM   1252  O   GLY A  90       6.268  14.163   3.469  1.00131.97           O  
ATOM   1253  H   GLY A  90       9.121  14.344   0.141  1.00131.97           H  
ATOM   1254  HA2 GLY A  90       7.448  15.846   1.876  1.00131.97           H  
ATOM   1255  HA3 GLY A  90       6.894  14.722   0.598  1.00131.97           H  
ATOM   1256  N   LEU A  91       7.476  12.536   2.405  1.00242.66           N  
ATOM   1257  CA  LEU A  91       7.170  11.501   3.393  1.00242.66           C  
ATOM   1258  C   LEU A  91       7.844  11.879   4.733  1.00242.66           C  
ATOM   1259  O   LEU A  91       7.291  11.730   5.824  1.00242.66           O  
ATOM   1260  CB  LEU A  91       7.627  10.117   2.913  1.00242.66           C  
ATOM   1261  CG  LEU A  91       7.252   8.946   3.843  1.00242.66           C  
ATOM   1262  CD1 LEU A  91       5.741   8.778   3.994  1.00242.66           C  
ATOM   1263  CD2 LEU A  91       7.865   7.648   3.309  1.00242.66           C  
ATOM   1264  H   LEU A  91       7.993  12.311   1.555  1.00242.66           H  
ATOM   1265  HA  LEU A  91       6.087  11.519   3.525  1.00242.66           H  
ATOM   1266  HB2 LEU A  91       7.213   9.932   1.912  1.00242.66           H  
ATOM   1267  HB3 LEU A  91       8.715  10.115   2.796  1.00242.66           H  
ATOM   1268  HG  LEU A  91       7.680   9.123   4.836  1.00242.66           H  
ATOM   1269 HD11 LEU A  91       5.254   8.662   3.020  1.00242.66           H  
ATOM   1270 HD12 LEU A  91       5.293   9.637   4.500  1.00242.66           H  
ATOM   1271 HD13 LEU A  91       5.507   7.892   4.596  1.00242.66           H  
ATOM   1272 HD21 LEU A  91       7.479   7.406   2.313  1.00242.66           H  
ATOM   1273 HD22 LEU A  91       7.641   6.808   3.974  1.00242.66           H  
ATOM   1274 HD23 LEU A  91       8.955   7.734   3.240  1.00242.66           H  
ATOM   1275  N   GLY A  92       9.136  12.341   4.639  1.00116.67           N  
ATOM   1276  CA  GLY A  92       9.874  12.778   5.806  1.00116.67           C  
ATOM   1277  C   GLY A  92       9.218  13.977   6.501  1.00116.67           C  
ATOM   1278  O   GLY A  92       9.321  14.175   7.712  1.00116.67           O  
ATOM   1279  H   GLY A  92       9.599  12.339   3.728  1.00116.67           H  
ATOM   1280  HA2 GLY A  92       9.932  11.946   6.513  1.00116.67           H  
ATOM   1281  HA3 GLY A  92      10.880  13.063   5.487  1.00116.67           H  
ATOM   1282  N   LEU A  93       8.581  14.866   5.669  1.00237.23           N  
ATOM   1283  CA  LEU A  93       7.883  16.032   6.180  1.00237.23           C  
ATOM   1284  C   LEU A  93       6.607  15.623   6.929  1.00237.23           C  
ATOM   1285  O   LEU A  93       6.273  16.192   7.972  1.00237.23           O  
ATOM   1286  CB  LEU A  93       7.548  17.050   5.082  1.00237.23           C  
ATOM   1287  CG  LEU A  93       8.367  18.354   5.160  1.00237.23           C  
ATOM   1288  CD1 LEU A  93       8.044  19.147   6.428  1.00237.23           C  
ATOM   1289  CD2 LEU A  93       9.872  18.117   5.033  1.00237.23           C  
ATOM   1290  H   LEU A  93       8.638  14.706   4.662  1.00237.23           H  
ATOM   1291  HA  LEU A  93       8.538  16.467   6.943  1.00237.23           H  
ATOM   1292  HB2 LEU A  93       7.699  16.612   4.091  1.00237.23           H  
ATOM   1293  HB3 LEU A  93       6.485  17.322   5.125  1.00237.23           H  
ATOM   1294  HG  LEU A  93       8.057  18.966   4.304  1.00237.23           H  
ATOM   1295 HD11 LEU A  93       8.338  18.616   7.338  1.00237.23           H  
ATOM   1296 HD12 LEU A  93       6.970  19.353   6.485  1.00237.23           H  
ATOM   1297 HD13 LEU A  93       8.567  20.108   6.436  1.00237.23           H  
ATOM   1298 HD21 LEU A  93      10.269  17.526   5.865  1.00237.23           H  
ATOM   1299 HD22 LEU A  93      10.414  19.068   5.020  1.00237.23           H  
ATOM   1300 HD23 LEU A  93      10.103  17.594   4.101  1.00237.23           H  
ATOM   1301  N   VAL A  94       5.813  14.642   6.367  1.00203.84           N  
ATOM   1302  CA  VAL A  94       4.640  14.210   7.117  1.00203.84           C  
ATOM   1303  C   VAL A  94       5.089  13.489   8.408  1.00203.84           C  
ATOM   1304  O   VAL A  94       4.407  13.534   9.432  1.00203.84           O  
ATOM   1305  CB  VAL A  94       3.577  13.407   6.347  1.00203.84           C  
ATOM   1306  CG1 VAL A  94       2.980  14.235   5.208  1.00203.84           C  
ATOM   1307  CG2 VAL A  94       4.065  12.067   5.815  1.00203.84           C  
ATOM   1308  H   VAL A  94       6.053  14.249   5.453  1.00203.84           H  
ATOM   1309  HA  VAL A  94       4.148  15.130   7.467  1.00203.84           H  
ATOM   1310  HB  VAL A  94       2.761  13.188   7.049  1.00203.84           H  
ATOM   1311 HG11 VAL A  94       3.721  14.444   4.430  1.00203.84           H  
ATOM   1312 HG12 VAL A  94       2.600  15.189   5.583  1.00203.84           H  
ATOM   1313 HG13 VAL A  94       2.145  13.704   4.739  1.00203.84           H  
ATOM   1314 HG21 VAL A  94       4.839  12.216   5.065  1.00203.84           H  
ATOM   1315 HG22 VAL A  94       3.246  11.518   5.339  1.00203.84           H  
ATOM   1316 HG23 VAL A  94       4.463  11.432   6.611  1.00203.84           H  
ATOM   1317  N   LEU A  95       6.264  12.772   8.349  1.00251.01           N  
ATOM   1318  CA  LEU A  95       6.814  12.149   9.551  1.00251.01           C  
ATOM   1319  C   LEU A  95       7.191  13.231  10.591  1.00251.01           C  
ATOM   1320  O   LEU A  95       7.063  13.034  11.799  1.00251.01           O  
ATOM   1321  CB  LEU A  95       8.045  11.275   9.253  1.00251.01           C  
ATOM   1322  CG  LEU A  95       7.802   9.752   9.276  1.00251.01           C  
ATOM   1323  CD1 LEU A  95       7.469   9.246  10.680  1.00251.01           C  
ATOM   1324  CD2 LEU A  95       6.736   9.303   8.278  1.00251.01           C  
ATOM   1325  H   LEU A  95       6.732  12.660   7.446  1.00251.01           H  
ATOM   1326  HA  LEU A  95       6.004  11.567  10.006  1.00251.01           H  
ATOM   1327  HB2 LEU A  95       8.463  11.537   8.276  1.00251.01           H  
ATOM   1328  HB3 LEU A  95       8.842  11.489   9.977  1.00251.01           H  
ATOM   1329  HG  LEU A  95       8.748   9.277   8.979  1.00251.01           H  
ATOM   1330 HD11 LEU A  95       6.495   9.606  11.023  1.00251.01           H  
ATOM   1331 HD12 LEU A  95       8.228   9.566  11.401  1.00251.01           H  
ATOM   1332 HD13 LEU A  95       7.438   8.151  10.696  1.00251.01           H  
ATOM   1333 HD21 LEU A  95       5.751   9.714   8.516  1.00251.01           H  
ATOM   1334 HD22 LEU A  95       6.648   8.211   8.275  1.00251.01           H  
ATOM   1335 HD23 LEU A  95       7.001   9.612   7.263  1.00251.01           H  
ATOM   1336  N   HID A  96       7.758  14.384  10.100  1.00277.43           N  
ATOM   1337  CA  HID A  96       8.176  15.481  10.983  1.00277.43           C  
ATOM   1338  C   HID A  96       6.977  16.030  11.783  1.00277.43           C  
ATOM   1339  O   HID A  96       7.121  16.517  12.904  1.00277.43           O  
ATOM   1340  CB  HID A  96       8.828  16.623  10.179  1.00277.43           C  
ATOM   1341  CG  HID A  96       9.503  17.674  11.006  1.00277.43           C  
ATOM   1342  CD2 HID A  96       9.010  18.753  11.714  1.00277.43           C  
ATOM   1343  ND1 HID A  96      10.865  17.760  11.158  1.00277.43           N  
ATOM   1344  CE1 HID A  96      11.126  18.871  11.912  1.00277.43           C  
ATOM   1345  NE2 HID A  96      10.025  19.482  12.285  1.00277.43           N  
ATOM   1346  H   HID A  96       7.933  14.449   9.098  1.00277.43           H  
ATOM   1347  HA  HID A  96       8.885  15.060  11.700  1.00277.43           H  
ATOM   1348  HB2 HID A  96       8.078  17.118   9.552  1.00277.43           H  
ATOM   1349  HB3 HID A  96       9.567  16.199   9.487  1.00277.43           H  
ATOM   1350  HD1 HID A  96      11.556  17.126  10.780  1.00277.43           H  
ATOM   1351  HD2 HID A  96       7.972  19.040  11.836  1.00277.43           H  
ATOM   1352  HE1 HID A  96      12.134  19.173  12.160  1.00277.43           H  
ATOM   1353  N   PHE A  97       5.783  16.095  11.097  1.00217.90           N  
ATOM   1354  CA  PHE A  97       4.595  16.715  11.684  1.00217.90           C  
ATOM   1355  C   PHE A  97       3.617  15.729  12.357  1.00217.90           C  
ATOM   1356  O   PHE A  97       2.839  16.110  13.234  1.00217.90           O  
ATOM   1357  CB  PHE A  97       3.847  17.570  10.651  1.00217.90           C  
ATOM   1358  CG  PHE A  97       4.491  18.928  10.495  1.00217.90           C  
ATOM   1359  CD1 PHE A  97       4.168  19.945  11.399  1.00217.90           C  
ATOM   1360  CD2 PHE A  97       5.449  19.181   9.509  1.00217.90           C  
ATOM   1361  CE1 PHE A  97       4.786  21.189  11.321  1.00217.90           C  
ATOM   1362  CE2 PHE A  97       6.085  20.421   9.445  1.00217.90           C  
ATOM   1363  CZ  PHE A  97       5.760  21.422  10.356  1.00217.90           C  
ATOM   1364  H   PHE A  97       5.745  15.715  10.153  1.00217.90           H  
ATOM   1365  HA  PHE A  97       4.932  17.362  12.504  1.00217.90           H  
ATOM   1366  HB2 PHE A  97       3.795  17.064   9.678  1.00217.90           H  
ATOM   1367  HB3 PHE A  97       2.811  17.733  10.967  1.00217.90           H  
ATOM   1368  HD1 PHE A  97       3.440  19.770  12.187  1.00217.90           H  
ATOM   1369  HD2 PHE A  97       5.717  18.411   8.792  1.00217.90           H  
ATOM   1370  HE1 PHE A  97       4.512  21.963  12.034  1.00217.90           H  
ATOM   1371  HE2 PHE A  97       6.837  20.607   8.685  1.00217.90           H  
ATOM   1372  HZ  PHE A  97       6.257  22.386  10.307  1.00217.90           H  
ATOM   1373  N   ALA A  98       3.551  14.457  11.839  1.00105.02           N  
ATOM   1374  CA  ALA A  98       2.579  13.478  12.327  1.00105.02           C  
ATOM   1375  C   ALA A  98       3.097  12.576  13.466  1.00105.02           C  
ATOM   1376  O   ALA A  98       2.335  11.883  14.147  1.00105.02           O  
ATOM   1377  CB  ALA A  98       2.092  12.583  11.192  1.00105.02           C  
ATOM   1378  H   ALA A  98       4.183  14.180  11.088  1.00105.02           H  
ATOM   1379  HA  ALA A  98       1.719  14.024  12.733  1.00105.02           H  
ATOM   1380  HB1 ALA A  98       2.894  11.934  10.824  1.00105.02           H  
ATOM   1381  HB2 ALA A  98       1.721  13.178  10.351  1.00105.02           H  
ATOM   1382  HB3 ALA A  98       1.279  11.931  11.531  1.00105.02           H  
ATOM   1383  N   ALA A  99       4.463  12.474  13.601  1.00285.29           N  
ATOM   1384  CA  ALA A  99       5.063  11.539  14.546  1.00285.29           C  
ATOM   1385  C   ALA A  99       5.014  12.130  15.968  1.00285.29           C  
ATOM   1386  O   ALA A  99       6.002  12.586  16.534  1.00285.29           O  
ATOM   1387  CB  ALA A  99       6.495  11.192  14.166  1.00285.29           C  
ATOM   1388  H   ALA A  99       5.067  13.072  13.040  1.00285.29           H  
ATOM   1389  HA  ALA A  99       4.471  10.615  14.543  1.00285.29           H  
ATOM   1390  HB1 ALA A  99       7.138  12.078  14.176  1.00285.29           H  
ATOM   1391  HB2 ALA A  99       6.537  10.752  13.166  1.00285.29           H  
ATOM   1392  HB3 ALA A  99       6.922  10.473  14.872  1.00285.29           H  
ATOM   1393  N   VAL A 100       3.768  12.101  16.549  1.00347.88           N  
ATOM   1394  CA  VAL A 100       3.469  12.688  17.857  1.00347.88           C  
ATOM   1395  C   VAL A 100       4.455  12.178  18.945  1.00347.88           C  
ATOM   1396  O   VAL A 100       4.747  10.990  19.073  1.00347.88           O  
ATOM   1397  CB  VAL A 100       1.987  12.414  18.223  1.00347.88           C  
ATOM   1398  CG1 VAL A 100       1.687  10.935  18.494  1.00347.88           C  
ATOM   1399  CG2 VAL A 100       1.499  13.258  19.398  1.00347.88           C  
ATOM   1400  H   VAL A 100       3.008  11.715  15.988  1.00347.88           H  
ATOM   1401  HA  VAL A 100       3.622  13.763  17.730  1.00347.88           H  
ATOM   1402  HB  VAL A 100       1.376  12.704  17.356  1.00347.88           H  
ATOM   1403 HG11 VAL A 100       2.183  10.578  19.402  1.00347.88           H  
ATOM   1404 HG12 VAL A 100       2.001  10.305  17.657  1.00347.88           H  
ATOM   1405 HG13 VAL A 100       0.610  10.782  18.629  1.00347.88           H  
ATOM   1406 HG21 VAL A 100       2.090  13.083  20.302  1.00347.88           H  
ATOM   1407 HG22 VAL A 100       0.453  13.027  19.628  1.00347.88           H  
ATOM   1408 HG23 VAL A 100       1.537  14.320  19.150  1.00347.88           H  
ATOM   1409  N   PHE A 101       5.004  13.163  19.745  1.00204.63           N  
ATOM   1410  CA  PHE A 101       6.101  12.885  20.668  1.00204.63           C  
ATOM   1411  C   PHE A 101       5.613  12.530  22.076  1.00204.63           C  
ATOM   1412  O   PHE A 101       6.108  11.595  22.705  1.00204.63           O  
ATOM   1413  CB  PHE A 101       7.074  14.073  20.806  1.00204.63           C  
ATOM   1414  CG  PHE A 101       8.134  14.246  19.740  1.00204.63           C  
ATOM   1415  CD1 PHE A 101       8.273  13.398  18.636  1.00204.63           C  
ATOM   1416  CD2 PHE A 101       9.029  15.319  19.870  1.00204.63           C  
ATOM   1417  CE1 PHE A 101       9.264  13.624  17.679  1.00204.63           C  
ATOM   1418  CE2 PHE A 101      10.026  15.539  18.919  1.00204.63           C  
ATOM   1419  CZ  PHE A 101      10.139  14.693  17.819  1.00204.63           C  
ATOM   1420  H   PHE A 101       4.651  14.120  19.683  1.00204.63           H  
ATOM   1421  HA  PHE A 101       6.630  11.990  20.320  1.00204.63           H  
ATOM   1422  HB2 PHE A 101       6.499  15.007  20.867  1.00204.63           H  
ATOM   1423  HB3 PHE A 101       7.615  13.975  21.758  1.00204.63           H  
ATOM   1424  HD1 PHE A 101       7.596  12.565  18.466  1.00204.63           H  
ATOM   1425  HD2 PHE A 101       8.942  16.010  20.707  1.00204.63           H  
ATOM   1426  HE1 PHE A 101       9.322  12.974  16.810  1.00204.63           H  
ATOM   1427  HE2 PHE A 101      10.698  16.385  19.030  1.00204.63           H  
ATOM   1428  HZ  PHE A 101      10.894  14.877  17.062  1.00204.63           H  
ATOM   1429  N   CYS A 102       4.707  13.382  22.667  1.00258.14           N  
ATOM   1430  CA  CYS A 102       4.446  13.279  24.114  1.00258.14           C  
ATOM   1431  C   CYS A 102       3.637  12.027  24.518  1.00258.14           C  
ATOM   1432  O   CYS A 102       3.457  11.727  25.696  1.00258.14           O  
ATOM   1433  CB  CYS A 102       3.740  14.508  24.691  1.00258.14           C  
ATOM   1434  SG  CYS A 102       4.717  16.036  24.480  1.00258.14           S  
ATOM   1435  H   CYS A 102       4.260  14.102  22.107  1.00258.14           H  
ATOM   1436  HA  CYS A 102       5.423  13.160  24.603  1.00258.14           H  
ATOM   1437  HB2 CYS A 102       3.548  14.385  25.762  1.00258.14           H  
ATOM   1438  HB3 CYS A 102       2.771  14.645  24.205  1.00258.14           H  
ATOM   1439  HG  CYS A 102       5.753  15.672  25.252  1.00258.14           H  
ATOM   1440  N   ILE A 103       3.125  11.297  23.476  1.00424.27           N  
ATOM   1441  CA  ILE A 103       2.524   9.977  23.635  1.00424.27           C  
ATOM   1442  C   ILE A 103       3.091   9.056  22.520  1.00424.27           C  
ATOM   1443  O   ILE A 103       2.492   8.089  22.054  1.00424.27           O  
ATOM   1444  CB  ILE A 103       0.979   9.978  23.693  1.00424.27           C  
ATOM   1445  CG1 ILE A 103       0.290  10.738  22.538  1.00424.27           C  
ATOM   1446  CG2 ILE A 103       0.473  10.420  25.071  1.00424.27           C  
ATOM   1447  CD1 ILE A 103       0.120  12.242  22.718  1.00424.27           C  
ATOM   1448  H   ILE A 103       3.206  11.677  22.540  1.00424.27           H  
ATOM   1449  HA  ILE A 103       2.907   9.549  24.571  1.00424.27           H  
ATOM   1450  HB  ILE A 103       0.663   8.930  23.590  1.00424.27           H  
ATOM   1451 HG12 ILE A 103       0.819  10.545  21.598  1.00424.27           H  
ATOM   1452 HG13 ILE A 103      -0.714  10.314  22.410  1.00424.27           H  
ATOM   1453 HG21 ILE A 103       0.766  11.447  25.308  1.00424.27           H  
ATOM   1454 HG22 ILE A 103       0.874   9.769  25.856  1.00424.27           H  
ATOM   1455 HG23 ILE A 103      -0.619  10.358  25.119  1.00424.27           H  
ATOM   1456 HD11 ILE A 103       1.076  12.760  22.817  1.00424.27           H  
ATOM   1457 HD12 ILE A 103      -0.494  12.477  23.592  1.00424.27           H  
ATOM   1458 HD13 ILE A 103      -0.394  12.662  21.848  1.00424.27           H  
ATOM   1459  N   GLY A 104       4.405   9.319  22.203  1.00184.81           N  
ATOM   1460  CA  GLY A 104       5.128   8.612  21.172  1.00184.81           C  
ATOM   1461  C   GLY A 104       6.152   7.634  21.748  1.00184.81           C  
ATOM   1462  O   GLY A 104       6.682   7.763  22.851  1.00184.81           O  
ATOM   1463  H   GLY A 104       4.913  10.039  22.718  1.00184.81           H  
ATOM   1464  HA2 GLY A 104       4.430   8.091  20.512  1.00184.81           H  
ATOM   1465  HA3 GLY A 104       5.690   9.349  20.594  1.00184.81           H  
ATOM   1466  N   SER A 105       6.525   6.652  20.862  1.00280.72           N  
ATOM   1467  CA  SER A 105       7.626   5.730  21.129  1.00280.72           C  
ATOM   1468  C   SER A 105       8.882   6.394  20.532  1.00280.72           C  
ATOM   1469  O   SER A 105       8.859   7.013  19.464  1.00280.72           O  
ATOM   1470  CB  SER A 105       7.385   4.370  20.463  1.00280.72           C  
ATOM   1471  OG  SER A 105       8.409   3.436  20.794  1.00280.72           O  
ATOM   1472  H   SER A 105       6.055   6.596  19.958  1.00280.72           H  
ATOM   1473  HA  SER A 105       7.771   5.617  22.206  1.00280.72           H  
ATOM   1474  HB2 SER A 105       7.342   4.476  19.375  1.00280.72           H  
ATOM   1475  HB3 SER A 105       6.428   3.953  20.795  1.00280.72           H  
ATOM   1476  HG  SER A 105       8.251   2.654  20.189  1.00280.72           H  
ATOM   1477  N   ALA A 106      10.067   6.190  21.210  1.00122.41           N  
ATOM   1478  CA  ALA A 106      11.336   6.766  20.723  1.00122.41           C  
ATOM   1479  C   ALA A 106      11.727   6.183  19.342  1.00122.41           C  
ATOM   1480  O   ALA A 106      12.506   6.719  18.561  1.00122.41           O  
ATOM   1481  CB  ALA A 106      12.451   6.486  21.713  1.00122.41           C  
ATOM   1482  H   ALA A 106      10.046   5.665  22.082  1.00122.41           H  
ATOM   1483  HA  ALA A 106      11.184   7.844  20.599  1.00122.41           H  
ATOM   1484  HB1 ALA A 106      12.656   5.412  21.792  1.00122.41           H  
ATOM   1485  HB2 ALA A 106      12.169   6.842  22.706  1.00122.41           H  
ATOM   1486  HB3 ALA A 106      13.379   6.980  21.410  1.00122.41           H  
ATOM   1487  N   GLU A 107      11.107   4.993  19.086  1.00145.98           N  
ATOM   1488  CA  GLU A 107      11.106   4.232  17.829  1.00145.98           C  
ATOM   1489  C   GLU A 107      10.671   5.159  16.670  1.00145.98           C  
ATOM   1490  O   GLU A 107      11.153   5.096  15.540  1.00145.98           O  
ATOM   1491  CB  GLU A 107      10.069   3.148  18.092  1.00145.98           C  
ATOM   1492  CG  GLU A 107       9.734   2.103  17.053  1.00145.98           C  
ATOM   1493  CD  GLU A 107       8.597   1.220  17.630  1.00145.98           C  
ATOM   1494  OE1 GLU A 107       8.098   1.586  18.741  1.00145.98           O  
ATOM   1495  OE2 GLU A 107       8.295   0.232  16.907  1.00145.98           O1-
ATOM   1496  H   GLU A 107      10.590   4.592  19.866  1.00145.98           H  
ATOM   1497  HA  GLU A 107      12.112   3.844  17.648  1.00145.98           H  
ATOM   1498  HB2 GLU A 107      10.369   2.618  19.009  1.00145.98           H  
ATOM   1499  HB3 GLU A 107       9.134   3.674  18.320  1.00145.98           H  
ATOM   1500  HG2 GLU A 107      10.608   1.482  16.831  1.00145.98           H  
ATOM   1501  HG3 GLU A 107       9.386   2.567  16.124  1.00145.98           H  
ATOM   1502  N   MET A 108       9.652   6.041  16.966  1.00107.02           N  
ATOM   1503  CA  MET A 108       9.049   6.899  15.952  1.00107.02           C  
ATOM   1504  C   MET A 108      10.018   8.059  15.646  1.00107.02           C  
ATOM   1505  O   MET A 108      10.094   8.587  14.538  1.00107.02           O  
ATOM   1506  CB  MET A 108       7.705   7.461  16.426  1.00107.02           C  
ATOM   1507  CG  MET A 108       6.653   6.363  16.586  1.00107.02           C  
ATOM   1508  SD  MET A 108       5.292   6.835  17.711  1.00107.02           S  
ATOM   1509  CE  MET A 108       4.687   8.319  16.869  1.00107.02           C  
ATOM   1510  H   MET A 108       9.328   6.108  17.932  1.00107.02           H  
ATOM   1511  HA  MET A 108       8.927   6.316  15.031  1.00107.02           H  
ATOM   1512  HB2 MET A 108       7.347   8.198  15.696  1.00107.02           H  
ATOM   1513  HB3 MET A 108       7.849   8.007  17.366  1.00107.02           H  
ATOM   1514  HG2 MET A 108       7.092   5.456  17.013  1.00107.02           H  
ATOM   1515  HG3 MET A 108       6.234   6.087  15.612  1.00107.02           H  
ATOM   1516  HE1 MET A 108       3.768   8.652  17.358  1.00107.02           H  
ATOM   1517  HE2 MET A 108       4.464   8.103  15.821  1.00107.02           H  
ATOM   1518  HE3 MET A 108       5.421   9.125  16.935  1.00107.02           H  
ATOM   1519  N   SER A 109      10.728   8.523  16.727  1.00225.84           N  
ATOM   1520  CA  SER A 109      11.689   9.623  16.637  1.00225.84           C  
ATOM   1521  C   SER A 109      12.938   9.180  15.848  1.00225.84           C  
ATOM   1522  O   SER A 109      13.609   9.970  15.183  1.00225.84           O  
ATOM   1523  CB  SER A 109      12.105  10.096  18.033  1.00225.84           C  
ATOM   1524  OG  SER A 109      10.963  10.373  18.850  1.00225.84           O  
ATOM   1525  H   SER A 109      10.576   8.088  17.633  1.00225.84           H  
ATOM   1526  HA  SER A 109      11.197  10.434  16.089  1.00225.84           H  
ATOM   1527  HB2 SER A 109      12.723  10.998  17.979  1.00225.84           H  
ATOM   1528  HB3 SER A 109      12.686   9.328  18.550  1.00225.84           H  
ATOM   1529  HG  SER A 109      10.535  11.169  18.486  1.00225.84           H  
ATOM   1530  N   LEU A 110      13.285   7.852  15.994  1.00247.31           N  
ATOM   1531  CA  LEU A 110      14.386   7.249  15.245  1.00247.31           C  
ATOM   1532  C   LEU A 110      14.025   7.229  13.741  1.00247.31           C  
ATOM   1533  O   LEU A 110      14.856   7.466  12.864  1.00247.31           O  
ATOM   1534  CB  LEU A 110      14.685   5.820  15.728  1.00247.31           C  
ATOM   1535  CG  LEU A 110      15.934   5.704  16.625  1.00247.31           C  
ATOM   1536  CD1 LEU A 110      15.873   6.578  17.877  1.00247.31           C  
ATOM   1537  CD2 LEU A 110      16.131   4.241  17.035  1.00247.31           C  
ATOM   1538  H   LEU A 110      12.764   7.290  16.670  1.00247.31           H  
ATOM   1539  HA  LEU A 110      15.261   7.899  15.350  1.00247.31           H  
ATOM   1540  HB2 LEU A 110      13.820   5.403  16.258  1.00247.31           H  
ATOM   1541  HB3 LEU A 110      14.847   5.167  14.860  1.00247.31           H  
ATOM   1542  HG  LEU A 110      16.807   6.014  16.038  1.00247.31           H  
ATOM   1543 HD11 LEU A 110      15.033   6.298  18.518  1.00247.31           H  
ATOM   1544 HD12 LEU A 110      15.776   7.638  17.624  1.00247.31           H  
ATOM   1545 HD13 LEU A 110      16.789   6.469  18.467  1.00247.31           H  
ATOM   1546 HD21 LEU A 110      15.295   3.885  17.646  1.00247.31           H  
ATOM   1547 HD22 LEU A 110      17.049   4.119  17.616  1.00247.31           H  
ATOM   1548 HD23 LEU A 110      16.203   3.592  16.156  1.00247.31           H  
ATOM   1549  N   VAL A 111      12.733   6.849  13.442  1.00139.46           N  
ATOM   1550  CA  VAL A 111      12.255   6.802  12.059  1.00139.46           C  
ATOM   1551  C   VAL A 111      12.224   8.238  11.486  1.00139.46           C  
ATOM   1552  O   VAL A 111      12.486   8.463  10.304  1.00139.46           O  
ATOM   1553  CB  VAL A 111      10.885   6.093  11.966  1.00139.46           C  
ATOM   1554  CG1 VAL A 111      10.197   6.286  10.611  1.00139.46           C  
ATOM   1555  CG2 VAL A 111      11.048   4.587  12.213  1.00139.46           C  
ATOM   1556  H   VAL A 111      12.115   6.573  14.203  1.00139.46           H  
ATOM   1557  HA  VAL A 111      13.005   6.253  11.474  1.00139.46           H  
ATOM   1558  HB  VAL A 111      10.217   6.496  12.738  1.00139.46           H  
ATOM   1559 HG11 VAL A 111      10.828   5.924   9.793  1.00139.46           H  
ATOM   1560 HG12 VAL A 111       9.961   7.338  10.427  1.00139.46           H  
ATOM   1561 HG13 VAL A 111       9.252   5.733  10.575  1.00139.46           H  
ATOM   1562 HG21 VAL A 111      11.630   4.117  11.413  1.00139.46           H  
ATOM   1563 HG22 VAL A 111      10.070   4.094  12.252  1.00139.46           H  
ATOM   1564 HG23 VAL A 111      11.561   4.382  13.156  1.00139.46           H  
ATOM   1565  N   LEU A 112      11.820   9.237  12.341  1.00302.82           N  
ATOM   1566  CA  LEU A 112      11.744  10.636  11.907  1.00302.82           C  
ATOM   1567  C   LEU A 112      13.134  11.061  11.384  1.00302.82           C  
ATOM   1568  O   LEU A 112      13.292  11.541  10.259  1.00302.82           O  
ATOM   1569  CB  LEU A 112      11.276  11.526  13.071  1.00302.82           C  
ATOM   1570  CG  LEU A 112      10.770  12.935  12.700  1.00302.82           C  
ATOM   1571  CD1 LEU A 112      10.236  13.614  13.967  1.00302.82           C  
ATOM   1572  CD2 LEU A 112      11.827  13.833  12.061  1.00302.82           C  
ATOM   1573  H   LEU A 112      11.523   8.979  13.282  1.00302.82           H  
ATOM   1574  HA  LEU A 112      11.033  10.678  11.074  1.00302.82           H  
ATOM   1575  HB2 LEU A 112      10.450  11.012  13.579  1.00302.82           H  
ATOM   1576  HB3 LEU A 112      12.073  11.621  13.819  1.00302.82           H  
ATOM   1577  HG  LEU A 112       9.937  12.830  11.995  1.00302.82           H  
ATOM   1578 HD11 LEU A 112      11.023  13.709  14.723  1.00302.82           H  
ATOM   1579 HD12 LEU A 112       9.416  13.032  14.398  1.00302.82           H  
ATOM   1580 HD13 LEU A 112       9.854  14.617  13.754  1.00302.82           H  
ATOM   1581 HD21 LEU A 112      12.771  13.800  12.614  1.00302.82           H  
ATOM   1582 HD22 LEU A 112      11.492  14.875  12.033  1.00302.82           H  
ATOM   1583 HD23 LEU A 112      12.015  13.543  11.025  1.00302.82           H  
ATOM   1584  N   VAL A 113      14.191  10.905  12.260  1.00266.55           N  
ATOM   1585  CA  VAL A 113      15.519  11.373  11.872  1.00266.55           C  
ATOM   1586  C   VAL A 113      16.084  10.509  10.721  1.00266.55           C  
ATOM   1587  O   VAL A 113      16.845  10.979   9.873  1.00266.55           O  
ATOM   1588  CB  VAL A 113      16.477  11.505  13.076  1.00266.55           C  
ATOM   1589  CG1 VAL A 113      16.876  10.170  13.700  1.00266.55           C  
ATOM   1590  CG2 VAL A 113      17.739  12.291  12.706  1.00266.55           C  
ATOM   1591  H   VAL A 113      14.035  10.469  13.171  1.00266.55           H  
ATOM   1592  HA  VAL A 113      15.369  12.375  11.446  1.00266.55           H  
ATOM   1593  HB  VAL A 113      15.954  12.081  13.849  1.00266.55           H  
ATOM   1594 HG11 VAL A 113      17.443   9.551  12.999  1.00266.55           H  
ATOM   1595 HG12 VAL A 113      15.997   9.610  14.018  1.00266.55           H  
ATOM   1596 HG13 VAL A 113      17.501  10.329  14.585  1.00266.55           H  
ATOM   1597 HG21 VAL A 113      18.377  11.731  12.014  1.00266.55           H  
ATOM   1598 HG22 VAL A 113      18.331  12.506  13.602  1.00266.55           H  
ATOM   1599 HG23 VAL A 113      17.485  13.246  12.238  1.00266.55           H  
ATOM   1600  N   GLY A 114      15.762   9.172  10.747  1.00102.98           N  
ATOM   1601  CA  GLY A 114      16.276   8.253   9.754  1.00102.98           C  
ATOM   1602  C   GLY A 114      15.747   8.543   8.347  1.00102.98           C  
ATOM   1603  O   GLY A 114      16.467   8.448   7.351  1.00102.98           O  
ATOM   1604  H   GLY A 114      15.176   8.802  11.497  1.00102.98           H  
ATOM   1605  HA2 GLY A 114      17.367   8.331   9.739  1.00102.98           H  
ATOM   1606  HA3 GLY A 114      15.984   7.239  10.041  1.00102.98           H  
ATOM   1607  N   VAL A 115      14.402   8.828   8.245  1.00134.92           N  
ATOM   1608  CA  VAL A 115      13.786   9.056   6.937  1.00134.92           C  
ATOM   1609  C   VAL A 115      14.291  10.407   6.390  1.00134.92           C  
ATOM   1610  O   VAL A 115      14.474  10.595   5.185  1.00134.92           O  
ATOM   1611  CB  VAL A 115      12.245   8.984   6.996  1.00134.92           C  
ATOM   1612  CG1 VAL A 115      11.581   9.453   5.695  1.00134.92           C  
ATOM   1613  CG2 VAL A 115      11.787   7.545   7.269  1.00134.92           C  
ATOM   1614  H   VAL A 115      13.825   8.872   9.090  1.00134.92           H  
ATOM   1615  HA  VAL A 115      14.167   8.283   6.256  1.00134.92           H  
ATOM   1616  HB  VAL A 115      11.883   9.625   7.810  1.00134.92           H  
ATOM   1617 HG11 VAL A 115      11.941   8.878   4.835  1.00134.92           H  
ATOM   1618 HG12 VAL A 115      11.781  10.511   5.503  1.00134.92           H  
ATOM   1619 HG13 VAL A 115      10.493   9.335   5.749  1.00134.92           H  
ATOM   1620 HG21 VAL A 115      12.032   6.887   6.428  1.00134.92           H  
ATOM   1621 HG22 VAL A 115      10.703   7.507   7.421  1.00134.92           H  
ATOM   1622 HG23 VAL A 115      12.263   7.127   8.159  1.00134.92           H  
ATOM   1623  N   LEU A 116      14.446  11.422   7.313  1.00162.18           N  
ATOM   1624  CA  LEU A 116      14.895  12.739   6.875  1.00162.18           C  
ATOM   1625  C   LEU A 116      16.356  12.648   6.377  1.00162.18           C  
ATOM   1626  O   LEU A 116      16.747  13.270   5.387  1.00162.18           O  
ATOM   1627  CB  LEU A 116      14.757  13.775   7.997  1.00162.18           C  
ATOM   1628  CG  LEU A 116      14.964  15.235   7.538  1.00162.18           C  
ATOM   1629  CD1 LEU A 116      13.873  15.700   6.570  1.00162.18           C  
ATOM   1630  CD2 LEU A 116      14.997  16.162   8.754  1.00162.18           C  
ATOM   1631  H   LEU A 116      14.233  11.240   8.295  1.00162.18           H  
ATOM   1632  HA  LEU A 116      14.272  13.008   6.015  1.00162.18           H  
ATOM   1633  HB2 LEU A 116      13.761  13.685   8.452  1.00162.18           H  
ATOM   1634  HB3 LEU A 116      15.476  13.542   8.794  1.00162.18           H  
ATOM   1635  HG  LEU A 116      15.933  15.324   7.032  1.00162.18           H  
ATOM   1636 HD11 LEU A 116      12.875  15.571   7.003  1.00162.18           H  
ATOM   1637 HD12 LEU A 116      13.910  15.146   5.627  1.00162.18           H  
ATOM   1638 HD13 LEU A 116      13.999  16.760   6.324  1.00162.18           H  
ATOM   1639 HD21 LEU A 116      14.068  16.100   9.329  1.00162.18           H  
ATOM   1640 HD22 LEU A 116      15.140  17.205   8.449  1.00162.18           H  
ATOM   1641 HD23 LEU A 116      15.829  15.896   9.414  1.00162.18           H  
ATOM   1642  N   ALA A 117      17.212  11.890   7.149  1.00151.93           N  
ATOM   1643  CA  ALA A 117      18.617  11.740   6.785  1.00151.93           C  
ATOM   1644  C   ALA A 117      18.737  10.996   5.442  1.00151.93           C  
ATOM   1645  O   ALA A 117      19.614  11.267   4.618  1.00151.93           O  
ATOM   1646  CB  ALA A 117      19.396  10.989   7.855  1.00151.93           C  
ATOM   1647  H   ALA A 117      16.868  11.443   8.002  1.00151.93           H  
ATOM   1648  HA  ALA A 117      19.034  12.744   6.647  1.00151.93           H  
ATOM   1649  HB1 ALA A 117      18.978   9.992   8.032  1.00151.93           H  
ATOM   1650  HB2 ALA A 117      19.375  11.534   8.805  1.00151.93           H  
ATOM   1651  HB3 ALA A 117      20.443  10.861   7.559  1.00151.93           H  
ATOM   1652  N   MET A 118      17.849   9.958   5.263  1.00305.71           N  
ATOM   1653  CA  MET A 118      17.836   9.164   4.042  1.00305.71           C  
ATOM   1654  C   MET A 118      17.419  10.062   2.868  1.00305.71           C  
ATOM   1655  O   MET A 118      18.079  10.099   1.828  1.00305.71           O  
ATOM   1656  CB  MET A 118      16.916   7.949   4.187  1.00305.71           C  
ATOM   1657  CG  MET A 118      16.957   7.000   2.990  1.00305.71           C  
ATOM   1658  SD  MET A 118      15.611   7.346   1.814  1.00305.71           S  
ATOM   1659  CE  MET A 118      16.094   6.186   0.517  1.00305.71           C  
ATOM   1660  H   MET A 118      17.201   9.728   6.018  1.00305.71           H  
ATOM   1661  HA  MET A 118      18.868   8.839   3.861  1.00305.71           H  
ATOM   1662  HB2 MET A 118      15.889   8.254   4.423  1.00305.71           H  
ATOM   1663  HB3 MET A 118      17.258   7.384   5.061  1.00305.71           H  
ATOM   1664  HG2 MET A 118      16.820   5.973   3.343  1.00305.71           H  
ATOM   1665  HG3 MET A 118      17.918   7.056   2.471  1.00305.71           H  
ATOM   1666  HE1 MET A 118      15.340   6.205  -0.272  1.00305.71           H  
ATOM   1667  HE2 MET A 118      16.153   5.169   0.914  1.00305.71           H  
ATOM   1668  HE3 MET A 118      17.058   6.470   0.089  1.00305.71           H  
ATOM   1669  N   ALA A 119      16.259  10.785   3.023  1.00163.80           N  
ATOM   1670  CA  ALA A 119      15.713  11.556   1.915  1.00163.80           C  
ATOM   1671  C   ALA A 119      16.669  12.687   1.499  1.00163.80           C  
ATOM   1672  O   ALA A 119      16.847  12.995   0.321  1.00163.80           O  
ATOM   1673  CB  ALA A 119      14.357  12.141   2.268  1.00163.80           C  
ATOM   1674  H   ALA A 119      15.748  10.748   3.909  1.00163.80           H  
ATOM   1675  HA  ALA A 119      15.613  10.876   1.060  1.00163.80           H  
ATOM   1676  HB1 ALA A 119      14.418  12.807   3.137  1.00163.80           H  
ATOM   1677  HB2 ALA A 119      13.639  11.349   2.504  1.00163.80           H  
ATOM   1678  HB3 ALA A 119      13.965  12.724   1.429  1.00163.80           H  
ATOM   1679  N   PHE A 120      17.273  13.378   2.530  1.00240.41           N  
ATOM   1680  CA  PHE A 120      18.168  14.507   2.249  1.00240.41           C  
ATOM   1681  C   PHE A 120      19.374  13.991   1.431  1.00240.41           C  
ATOM   1682  O   PHE A 120      19.862  14.628   0.494  1.00240.41           O  
ATOM   1683  CB  PHE A 120      18.628  15.164   3.561  1.00240.41           C  
ATOM   1684  CG  PHE A 120      19.534  16.371   3.457  1.00240.41           C  
ATOM   1685  CD1 PHE A 120      19.356  17.359   2.480  1.00240.41           C  
ATOM   1686  CD2 PHE A 120      20.544  16.553   4.416  1.00240.41           C  
ATOM   1687  CE1 PHE A 120      20.191  18.479   2.442  1.00240.41           C  
ATOM   1688  CE2 PHE A 120      21.364  17.682   4.387  1.00240.41           C  
ATOM   1689  CZ  PHE A 120      21.188  18.647   3.399  1.00240.41           C  
ATOM   1690  H   PHE A 120      17.071  13.113   3.497  1.00240.41           H  
ATOM   1691  HA  PHE A 120      17.610  15.208   1.619  1.00240.41           H  
ATOM   1692  HB2 PHE A 120      17.743  15.477   4.131  1.00240.41           H  
ATOM   1693  HB3 PHE A 120      19.129  14.401   4.173  1.00240.41           H  
ATOM   1694  HD1 PHE A 120      18.563  17.287   1.740  1.00240.41           H  
ATOM   1695  HD2 PHE A 120      20.697  15.813   5.200  1.00240.41           H  
ATOM   1696  HE1 PHE A 120      20.042  19.229   1.669  1.00240.41           H  
ATOM   1697  HE2 PHE A 120      22.145  17.805   5.133  1.00240.41           H  
ATOM   1698  HZ  PHE A 120      21.828  19.524   3.373  1.00240.41           H  
ATOM   1699  N   THR A 121      19.897  12.786   1.858  1.00152.63           N  
ATOM   1700  CA  THR A 121      21.072  12.209   1.209  1.00152.63           C  
ATOM   1701  C   THR A 121      20.683  11.700  -0.194  1.00152.63           C  
ATOM   1702  O   THR A 121      21.465  11.743  -1.145  1.00152.63           O  
ATOM   1703  CB  THR A 121      21.695  11.069   2.031  1.00152.63           C  
ATOM   1704  CG2 THR A 121      23.025  10.602   1.447  1.00152.63           C  
ATOM   1705  OG1 THR A 121      21.973  11.513   3.364  1.00152.63           O  
ATOM   1706  H   THR A 121      19.454  12.298   2.633  1.00152.63           H  
ATOM   1707  HA  THR A 121      21.796  13.024   1.096  1.00152.63           H  
ATOM   1708  HB  THR A 121      21.009  10.219   2.104  1.00152.63           H  
ATOM   1709  HG1 THR A 121      21.130  11.460   3.868  1.00152.63           H  
ATOM   1710 HG21 THR A 121      23.731  11.436   1.366  1.00152.63           H  
ATOM   1711 HG22 THR A 121      22.904  10.149   0.460  1.00152.63           H  
ATOM   1712 HG23 THR A 121      23.494   9.862   2.104  1.00152.63           H  
ATOM   1713  N   ALA A 122      19.455  11.091  -0.304  1.00136.17           N  
ATOM   1714  CA  ALA A 122      18.997  10.520  -1.562  1.00136.17           C  
ATOM   1715  C   ALA A 122      18.793  11.625  -2.610  1.00136.17           C  
ATOM   1716  O   ALA A 122      19.091  11.454  -3.795  1.00136.17           O  
ATOM   1717  CB  ALA A 122      17.706   9.736  -1.383  1.00136.17           C  
ATOM   1718  H   ALA A 122      18.853  11.017   0.519  1.00136.17           H  
ATOM   1719  HA  ALA A 122      19.787   9.857  -1.933  1.00136.17           H  
ATOM   1720  HB1 ALA A 122      16.907  10.364  -0.975  1.00136.17           H  
ATOM   1721  HB2 ALA A 122      17.851   8.895  -0.698  1.00136.17           H  
ATOM   1722  HB3 ALA A 122      17.356   9.340  -2.340  1.00136.17           H  
ATOM   1723  N   SER A 123      18.189  12.783  -2.173  1.00170.12           N  
ATOM   1724  CA  SER A 123      17.936  13.878  -3.103  1.00170.12           C  
ATOM   1725  C   SER A 123      19.273  14.447  -3.587  1.00170.12           C  
ATOM   1726  O   SER A 123      19.492  14.613  -4.790  1.00170.12           O  
ATOM   1727  CB  SER A 123      17.043  14.989  -2.547  1.00170.12           C  
ATOM   1728  OG  SER A 123      15.698  14.523  -2.471  1.00170.12           O  
ATOM   1729  H   SER A 123      17.868  12.870  -1.205  1.00170.12           H  
ATOM   1730  HA  SER A 123      17.447  13.433  -3.979  1.00170.12           H  
ATOM   1731  HB2 SER A 123      17.066  15.860  -3.211  1.00170.12           H  
ATOM   1732  HB3 SER A 123      17.359  15.305  -1.548  1.00170.12           H  
ATOM   1733  HG  SER A 123      15.095  15.283  -2.703  1.00170.12           H  
ATOM   1734  N   ILE A 124      20.221  14.773  -2.636  1.00224.00           N  
ATOM   1735  CA  ILE A 124      21.486  15.369  -3.079  1.00224.00           C  
ATOM   1736  C   ILE A 124      22.307  14.330  -3.883  1.00224.00           C  
ATOM   1737  O   ILE A 124      23.080  14.655  -4.786  1.00224.00           O  
ATOM   1738  CB  ILE A 124      22.288  16.035  -1.937  1.00224.00           C  
ATOM   1739  CG1 ILE A 124      23.266  17.082  -2.521  1.00224.00           C  
ATOM   1740  CG2 ILE A 124      23.013  15.022  -1.052  1.00224.00           C  
ATOM   1741  CD1 ILE A 124      23.999  17.901  -1.468  1.00224.00           C  
ATOM   1742  H   ILE A 124      20.038  14.609  -1.644  1.00224.00           H  
ATOM   1743  HA  ILE A 124      21.199  16.150  -3.796  1.00224.00           H  
ATOM   1744  HB  ILE A 124      21.572  16.572  -1.299  1.00224.00           H  
ATOM   1745 HG12 ILE A 124      24.009  16.593  -3.162  1.00224.00           H  
ATOM   1746 HG13 ILE A 124      22.707  17.777  -3.160  1.00224.00           H  
ATOM   1747 HG21 ILE A 124      23.865  14.567  -1.567  1.00224.00           H  
ATOM   1748 HG22 ILE A 124      22.336  14.226  -0.740  1.00224.00           H  
ATOM   1749 HG23 ILE A 124      23.390  15.496  -0.142  1.00224.00           H  
ATOM   1750 HD11 ILE A 124      24.706  17.284  -0.907  1.00224.00           H  
ATOM   1751 HD12 ILE A 124      23.298  18.361  -0.765  1.00224.00           H  
ATOM   1752 HD13 ILE A 124      24.572  18.701  -1.948  1.00224.00           H  
ATOM   1753  N   GLY A 125      22.169  13.017  -3.500  1.00143.96           N  
ATOM   1754  CA  GLY A 125      22.864  11.952  -4.192  1.00143.96           C  
ATOM   1755  C   GLY A 125      22.361  11.792  -5.627  1.00143.96           C  
ATOM   1756  O   GLY A 125      23.103  11.505  -6.566  1.00143.96           O  
ATOM   1757  H   GLY A 125      21.591  12.777  -2.694  1.00143.96           H  
ATOM   1758  HA2 GLY A 125      23.934  12.181  -4.208  1.00143.96           H  
ATOM   1759  HA3 GLY A 125      22.686  11.021  -3.650  1.00143.96           H  
ATOM   1760  N   SER A 126      21.000  11.911  -5.796  1.00225.98           N  
ATOM   1761  CA  SER A 126      20.400  11.827  -7.121  1.00225.98           C  
ATOM   1762  C   SER A 126      20.716  13.100  -7.936  1.00225.98           C  
ATOM   1763  O   SER A 126      20.746  13.089  -9.168  1.00225.98           O  
ATOM   1764  CB  SER A 126      18.886  11.626  -7.074  1.00225.98           C  
ATOM   1765  OG  SER A 126      18.409  10.995  -8.268  1.00225.98           O  
ATOM   1766  H   SER A 126      20.404  12.050  -4.975  1.00225.98           H  
ATOM   1767  HA  SER A 126      20.871  10.988  -7.647  1.00225.98           H  
ATOM   1768  HB2 SER A 126      18.351  12.568  -6.931  1.00225.98           H  
ATOM   1769  HB3 SER A 126      18.611  10.957  -6.254  1.00225.98           H  
ATOM   1770  HG  SER A 126      18.514  11.638  -9.005  1.00225.98           H  
ATOM   1771  N   LEU A 127      20.870  14.257  -7.207  1.00254.22           N  
ATOM   1772  CA  LEU A 127      21.235  15.536  -7.822  1.00254.22           C  
ATOM   1773  C   LEU A 127      22.683  15.431  -8.364  1.00254.22           C  
ATOM   1774  O   LEU A 127      23.047  15.980  -9.405  1.00254.22           O  
ATOM   1775  CB  LEU A 127      21.110  16.679  -6.806  1.00254.22           C  
ATOM   1776  CG  LEU A 127      21.060  18.093  -7.411  1.00254.22           C  
ATOM   1777  CD1 LEU A 127      19.790  18.329  -8.222  1.00254.22           C  
ATOM   1778  CD2 LEU A 127      21.135  19.126  -6.282  1.00254.22           C  
ATOM   1779  H   LEU A 127      20.691  14.227  -6.202  1.00254.22           H  
ATOM   1780  HA  LEU A 127      20.555  15.679  -8.664  1.00254.22           H  
ATOM   1781  HB2 LEU A 127      20.200  16.539  -6.211  1.00254.22           H  
ATOM   1782  HB3 LEU A 127      21.949  16.629  -6.102  1.00254.22           H  
ATOM   1783  HG  LEU A 127      21.917  18.243  -8.075  1.00254.22           H  
ATOM   1784 HD11 LEU A 127      18.895  18.141  -7.620  1.00254.22           H  
ATOM   1785 HD12 LEU A 127      19.754  17.692  -9.110  1.00254.22           H  
ATOM   1786 HD13 LEU A 127      19.749  19.365  -8.565  1.00254.22           H  
ATOM   1787 HD21 LEU A 127      20.313  18.992  -5.572  1.00254.22           H  
ATOM   1788 HD22 LEU A 127      21.073  20.144  -6.678  1.00254.22           H  
ATOM   1789 HD23 LEU A 127      22.076  19.036  -5.730  1.00254.22           H  
ATOM   1790  N   LEU A 128      23.565  14.739  -7.563  1.00266.18           N  
ATOM   1791  CA  LEU A 128      24.945  14.466  -7.971  1.00266.18           C  
ATOM   1792  C   LEU A 128      24.901  13.531  -9.193  1.00266.18           C  
ATOM   1793  O   LEU A 128      25.643  13.688 -10.164  1.00266.18           O  
ATOM   1794  CB  LEU A 128      25.736  13.880  -6.792  1.00266.18           C  
ATOM   1795  CG  LEU A 128      27.239  13.589  -6.989  1.00266.18           C  
ATOM   1796  CD1 LEU A 128      27.508  12.272  -7.716  1.00266.18           C  
ATOM   1797  CD2 LEU A 128      28.000  14.740  -7.642  1.00266.18           C  
ATOM   1798  H   LEU A 128      23.249  14.437  -6.639  1.00266.18           H  
ATOM   1799  HA  LEU A 128      25.378  15.416  -8.296  1.00266.18           H  
ATOM   1800  HB2 LEU A 128      25.655  14.595  -5.961  1.00266.18           H  
ATOM   1801  HB3 LEU A 128      25.250  12.965  -6.433  1.00266.18           H  
ATOM   1802  HG  LEU A 128      27.655  13.464  -5.979  1.00266.18           H  
ATOM   1803 HD11 LEU A 128      27.271  12.325  -8.780  1.00266.18           H  
ATOM   1804 HD12 LEU A 128      26.930  11.453  -7.275  1.00266.18           H  
ATOM   1805 HD13 LEU A 128      28.569  12.006  -7.638  1.00266.18           H  
ATOM   1806 HD21 LEU A 128      27.685  14.908  -8.676  1.00266.18           H  
ATOM   1807 HD22 LEU A 128      29.076  14.533  -7.655  1.00266.18           H  
ATOM   1808 HD23 LEU A 128      27.849  15.665  -7.080  1.00266.18           H  
ATOM   1809  N   ALA A 129      24.023  12.473  -9.120  1.00154.54           N  
ATOM   1810  CA  ALA A 129      23.935  11.487 -10.188  1.00154.54           C  
ATOM   1811  C   ALA A 129      23.557  12.128 -11.543  1.00154.54           C  
ATOM   1812  O   ALA A 129      24.167  11.844 -12.577  1.00154.54           O  
ATOM   1813  CB  ALA A 129      22.960  10.371  -9.844  1.00154.54           C  
ATOM   1814  H   ALA A 129      23.470  12.353  -8.271  1.00154.54           H  
ATOM   1815  HA  ALA A 129      24.935  11.055 -10.294  1.00154.54           H  
ATOM   1816  HB1 ALA A 129      21.928  10.730  -9.806  1.00154.54           H  
ATOM   1817  HB2 ALA A 129      23.199   9.923  -8.874  1.00154.54           H  
ATOM   1818  HB3 ALA A 129      23.005   9.578 -10.597  1.00154.54           H  
ATOM   1819  N   ILE A 130      22.476  12.991 -11.545  1.00269.86           N  
ATOM   1820  CA  ILE A 130      22.038  13.641 -12.793  1.00269.86           C  
ATOM   1821  C   ILE A 130      23.084  14.668 -13.296  1.00269.86           C  
ATOM   1822  O   ILE A 130      23.046  15.124 -14.438  1.00269.86           O  
ATOM   1823  CB  ILE A 130      20.620  14.266 -12.684  1.00269.86           C  
ATOM   1824  CG1 ILE A 130      20.025  14.781 -14.016  1.00269.86           C  
ATOM   1825  CG2 ILE A 130      20.578  15.431 -11.689  1.00269.86           C  
ATOM   1826  CD1 ILE A 130      19.922  13.754 -15.130  1.00269.86           C  
ATOM   1827  H   ILE A 130      21.970  13.157 -10.673  1.00269.86           H  
ATOM   1828  HA  ILE A 130      22.019  12.841 -13.544  1.00269.86           H  
ATOM   1829  HB  ILE A 130      19.947  13.487 -12.301  1.00269.86           H  
ATOM   1830 HG12 ILE A 130      19.013  15.159 -13.822  1.00269.86           H  
ATOM   1831 HG13 ILE A 130      20.595  15.643 -14.381  1.00269.86           H  
ATOM   1832 HG21 ILE A 130      21.169  16.283 -12.039  1.00269.86           H  
ATOM   1833 HG22 ILE A 130      20.968  15.127 -10.722  1.00269.86           H  
ATOM   1834 HG23 ILE A 130      19.550  15.776 -11.536  1.00269.86           H  
ATOM   1835 HD11 ILE A 130      19.258  12.935 -14.845  1.00269.86           H  
ATOM   1836 HD12 ILE A 130      20.896  13.343 -15.408  1.00269.86           H  
ATOM   1837 HD13 ILE A 130      19.497  14.225 -16.022  1.00269.86           H  
ATOM   1838  N   THR A 131      24.021  15.077 -12.373  1.00189.18           N  
ATOM   1839  CA  THR A 131      25.108  15.973 -12.750  1.00189.18           C  
ATOM   1840  C   THR A 131      26.162  15.142 -13.503  1.00189.18           C  
ATOM   1841  O   THR A 131      26.606  15.505 -14.594  1.00189.18           O  
ATOM   1842  CB  THR A 131      25.723  16.707 -11.545  1.00189.18           C  
ATOM   1843  CG2 THR A 131      26.828  17.673 -11.959  1.00189.18           C  
ATOM   1844  OG1 THR A 131      24.730  17.490 -10.872  1.00189.18           O  
ATOM   1845  H   THR A 131      23.957  14.720 -11.425  1.00189.18           H  
ATOM   1846  HA  THR A 131      24.696  16.707 -13.454  1.00189.18           H  
ATOM   1847  HB  THR A 131      26.136  16.007 -10.815  1.00189.18           H  
ATOM   1848  HG1 THR A 131      24.058  16.870 -10.508  1.00189.18           H  
ATOM   1849 HG21 THR A 131      26.458  18.413 -12.676  1.00189.18           H  
ATOM   1850 HG22 THR A 131      27.673  17.144 -12.405  1.00189.18           H  
ATOM   1851 HG23 THR A 131      27.191  18.232 -11.089  1.00189.18           H  
ATOM   1852  N   VAL A 132      26.640  14.007 -12.878  1.00226.22           N  
ATOM   1853  CA  VAL A 132      27.751  13.274 -13.481  1.00226.22           C  
ATOM   1854  C   VAL A 132      27.334  12.588 -14.801  1.00226.22           C  
ATOM   1855  O   VAL A 132      28.087  12.584 -15.777  1.00226.22           O  
ATOM   1856  CB  VAL A 132      28.478  12.297 -12.533  1.00226.22           C  
ATOM   1857  CG1 VAL A 132      29.174  13.057 -11.399  1.00226.22           C  
ATOM   1858  CG2 VAL A 132      27.592  11.196 -11.956  1.00226.22           C  
ATOM   1859  H   VAL A 132      26.220  13.702 -11.998  1.00226.22           H  
ATOM   1860  HA  VAL A 132      28.482  14.038 -13.784  1.00226.22           H  
ATOM   1861  HB  VAL A 132      29.265  11.796 -13.114  1.00226.22           H  
ATOM   1862 HG11 VAL A 132      28.454  13.586 -10.767  1.00226.22           H  
ATOM   1863 HG12 VAL A 132      29.878  13.793 -11.801  1.00226.22           H  
ATOM   1864 HG13 VAL A 132      29.741  12.371 -10.761  1.00226.22           H  
ATOM   1865 HG21 VAL A 132      26.794  11.612 -11.342  1.00226.22           H  
ATOM   1866 HG22 VAL A 132      28.179  10.523 -11.321  1.00226.22           H  
ATOM   1867 HG23 VAL A 132      27.142  10.585 -12.742  1.00226.22           H  
ATOM   1868  N   ASP A 133      26.103  11.966 -14.817  1.00319.06           N  
ATOM   1869  CA  ASP A 133      25.625  11.214 -15.999  1.00319.06           C  
ATOM   1870  C   ASP A 133      24.904  12.178 -16.993  1.00319.06           C  
ATOM   1871  O   ASP A 133      24.202  11.811 -17.935  1.00319.06           O  
ATOM   1872  CB  ASP A 133      24.732  10.053 -15.576  1.00319.06           C  
ATOM   1873  CG  ASP A 133      24.825   8.804 -16.452  1.00319.06           C  
ATOM   1874  OD1 ASP A 133      25.339   8.929 -17.592  1.00319.06           O  
ATOM   1875  OD2 ASP A 133      24.352   7.747 -15.921  1.00319.06           O1-
ATOM   1876  H   ASP A 133      25.491  12.025 -14.000  1.00319.06           H  
ATOM   1877  HA  ASP A 133      26.515  10.850 -16.525  1.00319.06           H  
ATOM   1878  HB2 ASP A 133      23.685  10.372 -15.577  1.00319.06           H  
ATOM   1879  HB3 ASP A 133      24.976   9.744 -14.552  1.00319.06           H  
ATOM   1880  N   ARG A 134      25.213  13.522 -16.841  1.00293.29           N  
ATOM   1881  CA  ARG A 134      24.923  14.494 -17.879  1.00293.29           C  
ATOM   1882  C   ARG A 134      26.075  14.483 -18.907  1.00293.29           C  
ATOM   1883  O   ARG A 134      25.894  14.874 -20.066  1.00293.29           O  
ATOM   1884  CB  ARG A 134      24.710  15.911 -17.329  1.00293.29           C  
ATOM   1885  CG  ARG A 134      23.462  16.593 -17.911  1.00293.29           C  
ATOM   1886  CD  ARG A 134      23.664  17.187 -19.303  1.00293.29           C  
ATOM   1887  NE  ARG A 134      22.545  16.866 -20.198  1.00293.29           N  
ATOM   1888  CZ  ARG A 134      22.516  15.885 -21.110  1.00293.29           C  
ATOM   1889  NH1 ARG A 134      23.536  15.058 -21.325  1.00293.29           N1+
ATOM   1890  NH2 ARG A 134      21.404  15.721 -21.831  1.00293.29           N1+
ATOM   1891  H   ARG A 134      25.668  13.822 -15.984  1.00293.29           H  
ATOM   1892  HA  ARG A 134      24.030  14.155 -18.413  1.00293.29           H  
ATOM   1893  HB2 ARG A 134      24.573  15.868 -16.245  1.00293.29           H  
ATOM   1894  HB3 ARG A 134      25.589  16.541 -17.503  1.00293.29           H  
ATOM   1895  HG2 ARG A 134      23.178  17.411 -17.236  1.00293.29           H  
ATOM   1896  HG3 ARG A 134      22.617  15.892 -17.901  1.00293.29           H  
ATOM   1897  HD2 ARG A 134      24.610  16.916 -19.773  1.00293.29           H  
ATOM   1898  HD3 ARG A 134      23.691  18.276 -19.227  1.00293.29           H  
ATOM   1899  HE  ARG A 134      21.709  17.451 -20.192  1.00293.29           H  
ATOM   1900 HH11 ARG A 134      23.473  14.298 -21.986  1.00293.29           H  
ATOM   1901 HH12 ARG A 134      24.429  15.146 -20.835  1.00293.29           H  
ATOM   1902 HH21 ARG A 134      20.614  16.346 -21.662  1.00293.29           H  
ATOM   1903 HH22 ARG A 134      21.295  14.953 -22.478  1.00293.29           H  
ATOM   1904  N   TYR A 135      27.306  14.105 -18.428  1.00325.93           N  
ATOM   1905  CA  TYR A 135      28.530  14.046 -19.235  1.00325.93           C  
ATOM   1906  C   TYR A 135      28.539  12.626 -19.840  1.00325.93           C  
ATOM   1907  O   TYR A 135      29.355  11.757 -19.552  1.00325.93           O  
ATOM   1908  CB  TYR A 135      29.777  14.325 -18.381  1.00325.93           C  
ATOM   1909  CG  TYR A 135      30.958  14.779 -19.213  1.00325.93           C  
ATOM   1910  CD1 TYR A 135      31.238  16.144 -19.361  1.00325.93           C  
ATOM   1911  CD2 TYR A 135      31.775  13.851 -19.872  1.00325.93           C  
ATOM   1912  CE1 TYR A 135      32.304  16.572 -20.156  1.00325.93           C  
ATOM   1913  CE2 TYR A 135      32.834  14.276 -20.677  1.00325.93           C  
ATOM   1914  CZ  TYR A 135      33.086  15.635 -20.817  1.00325.93           C  
ATOM   1915  OH  TYR A 135      34.104  16.087 -21.605  1.00325.93           O  
ATOM   1916  H   TYR A 135      27.372  13.773 -17.463  1.00325.93           H  
ATOM   1917  HA  TYR A 135      28.441  14.773 -20.051  1.00325.93           H  
ATOM   1918  HB2 TYR A 135      29.553  15.107 -17.644  1.00325.93           H  
ATOM   1919  HB3 TYR A 135      30.067  13.448 -17.788  1.00325.93           H  
ATOM   1920  HD1 TYR A 135      30.639  16.886 -18.842  1.00325.93           H  
ATOM   1921  HD2 TYR A 135      31.592  12.783 -19.770  1.00325.93           H  
ATOM   1922  HE1 TYR A 135      32.519  17.632 -20.253  1.00325.93           H  
ATOM   1923  HE2 TYR A 135      33.435  13.531 -21.189  1.00325.93           H  
ATOM   1924  HH  TYR A 135      34.478  15.322 -22.073  1.00325.93           H  
ATOM   1925  N   LEU A 136      27.513  12.406 -20.748  1.00425.80           N  
ATOM   1926  CA  LEU A 136      27.189  11.053 -21.187  1.00425.80           C  
ATOM   1927  C   LEU A 136      28.410  10.438 -21.910  1.00425.80           C  
ATOM   1928  O   LEU A 136      28.890   9.358 -21.564  1.00425.80           O  
ATOM   1929  CB  LEU A 136      25.947  11.080 -22.095  1.00425.80           C  
ATOM   1930  CG  LEU A 136      25.341   9.690 -22.373  1.00425.80           C  
ATOM   1931  CD1 LEU A 136      24.520   9.192 -21.182  1.00425.80           C  
ATOM   1932  CD2 LEU A 136      24.445   9.744 -23.613  1.00425.80           C  
ATOM   1933  H   LEU A 136      26.945  13.197 -21.027  1.00425.80           H  
ATOM   1934  HA  LEU A 136      27.003  10.467 -20.281  1.00425.80           H  
ATOM   1935  HB2 LEU A 136      25.177  11.721 -21.642  1.00425.80           H  
ATOM   1936  HB3 LEU A 136      26.205  11.561 -23.048  1.00425.80           H  
ATOM   1937  HG  LEU A 136      26.143   8.971 -22.573  1.00425.80           H  
ATOM   1938 HD11 LEU A 136      23.666   9.846 -20.989  1.00425.80           H  
ATOM   1939 HD12 LEU A 136      25.121   9.149 -20.272  1.00425.80           H  
ATOM   1940 HD13 LEU A 136      24.128   8.188 -21.372  1.00425.80           H  
ATOM   1941 HD21 LEU A 136      23.624  10.457 -23.481  1.00425.80           H  
ATOM   1942 HD22 LEU A 136      24.010   8.760 -23.822  1.00425.80           H  
ATOM   1943 HD23 LEU A 136      25.020  10.046 -24.495  1.00425.80           H  
ATOM   1944  N   SER A 137      28.878  11.117 -23.013  1.00320.06           N  
ATOM   1945  CA  SER A 137      30.063  10.731 -23.789  1.00320.06           C  
ATOM   1946  C   SER A 137      30.070   9.288 -24.346  1.00320.06           C  
ATOM   1947  O   SER A 137      29.986   9.053 -25.548  1.00320.06           O  
ATOM   1948  CB  SER A 137      31.382  11.030 -23.057  1.00320.06           C  
ATOM   1949  OG  SER A 137      31.786  12.387 -23.267  1.00320.06           O  
ATOM   1950  H   SER A 137      28.411  11.975 -23.275  1.00320.06           H  
ATOM   1951  HA  SER A 137      30.016  11.379 -24.676  1.00320.06           H  
ATOM   1952  HB2 SER A 137      32.199  10.395 -23.417  1.00320.06           H  
ATOM   1953  HB3 SER A 137      31.290  10.874 -21.978  1.00320.06           H  
ATOM   1954  HG  SER A 137      32.037  12.481 -24.203  1.00320.06           H  
ATOM   1955  N   LEU A 138      30.207   8.294 -23.407  1.00392.83           N  
ATOM   1956  CA  LEU A 138      30.299   6.874 -23.735  1.00392.83           C  
ATOM   1957  C   LEU A 138      29.644   6.035 -22.603  1.00392.83           C  
ATOM   1958  O   LEU A 138      29.926   4.855 -22.378  1.00392.83           O  
ATOM   1959  CB  LEU A 138      31.766   6.479 -23.968  1.00392.83           C  
ATOM   1960  CG  LEU A 138      31.967   5.194 -24.799  1.00392.83           C  
ATOM   1961  CD1 LEU A 138      31.526   5.372 -26.254  1.00392.83           C  
ATOM   1962  CD2 LEU A 138      33.442   4.782 -24.760  1.00392.83           C  
ATOM   1963  H   LEU A 138      30.206   8.576 -22.424  1.00392.83           H  
ATOM   1964  HA  LEU A 138      29.696   6.710 -24.633  1.00392.83           H  
ATOM   1965  HB2 LEU A 138      32.294   7.300 -24.472  1.00392.83           H  
ATOM   1966  HB3 LEU A 138      32.257   6.360 -22.993  1.00392.83           H  
ATOM   1967  HG  LEU A 138      31.385   4.375 -24.363  1.00392.83           H  
ATOM   1968 HD11 LEU A 138      32.043   6.214 -26.726  1.00392.83           H  
ATOM   1969 HD12 LEU A 138      30.449   5.548 -26.329  1.00392.83           H  
ATOM   1970 HD13 LEU A 138      31.747   4.472 -26.838  1.00392.83           H  
ATOM   1971 HD21 LEU A 138      34.084   5.558 -25.191  1.00392.83           H  
ATOM   1972 HD22 LEU A 138      33.603   3.857 -25.324  1.00392.83           H  
ATOM   1973 HD23 LEU A 138      33.769   4.604 -23.730  1.00392.83           H  
ATOM   1974  N   TYR A 139      28.598   6.660 -21.960  1.00379.44           N  
ATOM   1975  CA  TYR A 139      27.681   6.000 -21.036  1.00379.44           C  
ATOM   1976  C   TYR A 139      26.542   5.411 -21.887  1.00379.44           C  
ATOM   1977  O   TYR A 139      25.452   5.945 -22.065  1.00379.44           O  
ATOM   1978  CB  TYR A 139      27.163   6.912 -19.913  1.00379.44           C  
ATOM   1979  CG  TYR A 139      27.982   6.741 -18.647  1.00379.44           C  
ATOM   1980  CD1 TYR A 139      27.421   6.100 -17.531  1.00379.44           C  
ATOM   1981  CD2 TYR A 139      29.292   7.230 -18.562  1.00379.44           C  
ATOM   1982  CE1 TYR A 139      28.166   5.916 -16.367  1.00379.44           C  
ATOM   1983  CE2 TYR A 139      30.036   7.053 -17.394  1.00379.44           C  
ATOM   1984  CZ  TYR A 139      29.468   6.395 -16.309  1.00379.44           C  
ATOM   1985  OH  TYR A 139      30.219   6.237 -15.183  1.00379.44           O  
ATOM   1986  H   TYR A 139      28.439   7.652 -22.142  1.00379.44           H  
ATOM   1987  HA  TYR A 139      28.203   5.150 -20.594  1.00379.44           H  
ATOM   1988  HB2 TYR A 139      27.182   7.965 -20.205  1.00379.44           H  
ATOM   1989  HB3 TYR A 139      26.116   6.678 -19.682  1.00379.44           H  
ATOM   1990  HD1 TYR A 139      26.375   5.790 -17.546  1.00379.44           H  
ATOM   1991  HD2 TYR A 139      29.722   7.790 -19.391  1.00379.44           H  
ATOM   1992  HE1 TYR A 139      27.705   5.430 -15.512  1.00379.44           H  
ATOM   1993  HE2 TYR A 139      31.039   7.464 -17.317  1.00379.44           H  
ATOM   1994  HH  TYR A 139      29.618   6.344 -14.416  1.00379.44           H  
ATOM   1995  N   ASN A 140      26.855   4.193 -22.455  1.00382.33           N  
ATOM   1996  CA  ASN A 140      25.910   3.380 -23.227  1.00382.33           C  
ATOM   1997  C   ASN A 140      24.883   2.673 -22.308  1.00382.33           C  
ATOM   1998  O   ASN A 140      24.598   1.480 -22.407  1.00382.33           O  
ATOM   1999  CB  ASN A 140      26.624   2.355 -24.111  1.00382.33           C  
ATOM   2000  CG  ASN A 140      27.417   1.342 -23.306  1.00382.33           C  
ATOM   2001  ND2 ASN A 140      27.573   0.129 -23.904  1.00382.33           N  
ATOM   2002  OD1 ASN A 140      27.945   1.587 -22.222  1.00382.33           O  
ATOM   2003  H   ASN A 140      27.799   3.837 -22.329  1.00382.33           H  
ATOM   2004  HA  ASN A 140      25.339   4.063 -23.869  1.00382.33           H  
ATOM   2005  HB2 ASN A 140      27.328   2.860 -24.783  1.00382.33           H  
ATOM   2006  HB3 ASN A 140      25.893   1.826 -24.735  1.00382.33           H  
ATOM   2007 HD21 ASN A 140      28.112  -0.590 -23.438  1.00382.33           H  
ATOM   2008 HD22 ASN A 140      27.164  -0.104 -24.801  1.00382.33           H  
ATOM   2009  N   ALA A 141      24.209   3.506 -21.449  1.00386.75           N  
ATOM   2010  CA  ALA A 141      23.265   3.033 -20.440  1.00386.75           C  
ATOM   2011  C   ALA A 141      21.866   2.902 -21.068  1.00386.75           C  
ATOM   2012  O   ALA A 141      20.896   3.579 -20.738  1.00386.75           O  
ATOM   2013  CB  ALA A 141      23.261   3.971 -19.249  1.00386.75           C  
ATOM   2014  H   ALA A 141      24.351   4.515 -21.539  1.00386.75           H  
ATOM   2015  HA  ALA A 141      23.580   2.036 -20.110  1.00386.75           H  
ATOM   2016  HB1 ALA A 141      22.560   3.625 -18.482  1.00386.75           H  
ATOM   2017  HB2 ALA A 141      22.969   4.985 -19.542  1.00386.75           H  
ATOM   2018  HB3 ALA A 141      24.261   4.031 -18.805  1.00386.75           H  
ATOM   2019  N   LEU A 142      21.790   1.928 -22.041  1.00356.57           N  
ATOM   2020  CA  LEU A 142      20.559   1.675 -22.761  1.00356.57           C  
ATOM   2021  C   LEU A 142      19.637   0.789 -21.893  1.00356.57           C  
ATOM   2022  O   LEU A 142      19.995  -0.285 -21.406  1.00356.57           O  
ATOM   2023  CB  LEU A 142      20.820   0.955 -24.093  1.00356.57           C  
ATOM   2024  CG  LEU A 142      21.709   1.731 -25.086  1.00356.57           C  
ATOM   2025  CD1 LEU A 142      21.963   0.875 -26.329  1.00356.57           C  
ATOM   2026  CD2 LEU A 142      21.095   3.070 -25.497  1.00356.57           C  
ATOM   2027  H   LEU A 142      22.626   1.385 -22.250  1.00356.57           H  
ATOM   2028  HA  LEU A 142      20.062   2.633 -22.943  1.00356.57           H  
ATOM   2029  HB2 LEU A 142      21.292  -0.016 -23.887  1.00356.57           H  
ATOM   2030  HB3 LEU A 142      19.857   0.726 -24.569  1.00356.57           H  
ATOM   2031  HG  LEU A 142      22.682   1.931 -24.620  1.00356.57           H  
ATOM   2032 HD11 LEU A 142      21.029   0.645 -26.852  1.00356.57           H  
ATOM   2033 HD12 LEU A 142      22.442  -0.072 -26.057  1.00356.57           H  
ATOM   2034 HD13 LEU A 142      22.627   1.393 -27.029  1.00356.57           H  
ATOM   2035 HD21 LEU A 142      20.087   2.936 -25.903  1.00356.57           H  
ATOM   2036 HD22 LEU A 142      21.707   3.559 -26.263  1.00356.57           H  
ATOM   2037 HD23 LEU A 142      21.034   3.758 -24.648  1.00356.57           H  
ATOM   2038  N   THR A 143      18.365   1.291 -21.745  1.00285.28           N  
ATOM   2039  CA  THR A 143      17.261   0.516 -21.182  1.00285.28           C  
ATOM   2040  C   THR A 143      16.639  -0.241 -22.365  1.00285.28           C  
ATOM   2041  O   THR A 143      16.417   0.284 -23.461  1.00285.28           O  
ATOM   2042  CB  THR A 143      16.237   1.417 -20.466  1.00285.28           C  
ATOM   2043  CG2 THR A 143      14.946   0.711 -20.067  1.00285.28           C  
ATOM   2044  OG1 THR A 143      16.821   1.964 -19.275  1.00285.28           O  
ATOM   2045  H   THR A 143      18.171   2.240 -22.043  1.00285.28           H  
ATOM   2046  HA  THR A 143      17.686  -0.203 -20.484  1.00285.28           H  
ATOM   2047  HB  THR A 143      15.983   2.269 -21.104  1.00285.28           H  
ATOM   2048  HG1 THR A 143      17.012   1.209 -18.675  1.00285.28           H  
ATOM   2049 HG21 THR A 143      15.143  -0.196 -19.489  1.00285.28           H  
ATOM   2050 HG22 THR A 143      14.350   0.438 -20.940  1.00285.28           H  
ATOM   2051 HG23 THR A 143      14.336   1.362 -19.430  1.00285.28           H  
ATOM   2052  N   TYR A 144      16.322  -1.554 -22.111  1.00396.82           N  
ATOM   2053  CA  TYR A 144      15.829  -2.448 -23.163  1.00396.82           C  
ATOM   2054  C   TYR A 144      14.336  -2.093 -23.432  1.00396.82           C  
ATOM   2055  O   TYR A 144      13.824  -1.029 -23.072  1.00396.82           O  
ATOM   2056  CB  TYR A 144      16.070  -3.909 -22.734  1.00396.82           C  
ATOM   2057  CG  TYR A 144      16.071  -4.922 -23.856  1.00396.82           C  
ATOM   2058  CD1 TYR A 144      16.950  -4.803 -24.942  1.00396.82           C  
ATOM   2059  CD2 TYR A 144      15.188  -6.012 -23.817  1.00396.82           C  
ATOM   2060  CE1 TYR A 144      16.914  -5.731 -25.984  1.00396.82           C  
ATOM   2061  CE2 TYR A 144      15.148  -6.937 -24.861  1.00396.82           C  
ATOM   2062  CZ  TYR A 144      16.010  -6.785 -25.940  1.00396.82           C  
ATOM   2063  OH  TYR A 144      16.003  -7.662 -26.982  1.00396.82           O  
ATOM   2064  H   TYR A 144      16.415  -1.928 -21.161  1.00396.82           H  
ATOM   2065  HA  TYR A 144      16.376  -2.208 -24.082  1.00396.82           H  
ATOM   2066  HB2 TYR A 144      17.044  -3.995 -22.233  1.00396.82           H  
ATOM   2067  HB3 TYR A 144      15.319  -4.184 -21.983  1.00396.82           H  
ATOM   2068  HD1 TYR A 144      17.680  -3.998 -24.986  1.00396.82           H  
ATOM   2069  HD2 TYR A 144      14.517  -6.152 -22.972  1.00396.82           H  
ATOM   2070  HE1 TYR A 144      17.595  -5.638 -26.825  1.00396.82           H  
ATOM   2071  HE2 TYR A 144      14.444  -7.762 -24.807  1.00396.82           H  
ATOM   2072  HH  TYR A 144      15.359  -8.364 -26.790  1.00396.82           H  
ATOM   2073  N   TYR A 145      13.622  -2.996 -24.178  1.00334.93           N  
ATOM   2074  CA  TYR A 145      12.174  -2.892 -24.438  1.00334.93           C  
ATOM   2075  C   TYR A 145      11.431  -3.916 -23.544  1.00334.93           C  
ATOM   2076  O   TYR A 145      10.365  -4.446 -23.848  1.00334.93           O  
ATOM   2077  CB  TYR A 145      11.884  -3.123 -25.928  1.00334.93           C  
ATOM   2078  CG  TYR A 145      10.902  -2.118 -26.485  1.00334.93           C  
ATOM   2079  CD1 TYR A 145      11.358  -0.894 -26.995  1.00334.93           C  
ATOM   2080  CD2 TYR A 145       9.528  -2.392 -26.485  1.00334.93           C  
ATOM   2081  CE1 TYR A 145      10.454   0.030 -27.519  1.00334.93           C  
ATOM   2082  CE2 TYR A 145       8.624  -1.469 -27.014  1.00334.93           C  
ATOM   2083  CZ  TYR A 145       9.097  -0.269 -27.533  1.00334.93           C  
ATOM   2084  OH  TYR A 145       8.249   0.653 -28.073  1.00334.93           O  
ATOM   2085  H   TYR A 145      14.081  -3.808 -24.574  1.00334.93           H  
ATOM   2086  HA  TYR A 145      11.836  -1.900 -24.115  1.00334.93           H  
ATOM   2087  HB2 TYR A 145      12.808  -3.042 -26.517  1.00334.93           H  
ATOM   2088  HB3 TYR A 145      11.517  -4.139 -26.119  1.00334.93           H  
ATOM   2089  HD1 TYR A 145      12.420  -0.663 -27.004  1.00334.93           H  
ATOM   2090  HD2 TYR A 145       9.154  -3.332 -26.080  1.00334.93           H  
ATOM   2091  HE1 TYR A 145      10.805   0.971 -27.931  1.00334.93           H  
ATOM   2092  HE2 TYR A 145       7.564  -1.705 -27.013  1.00334.93           H  
ATOM   2093  HH  TYR A 145       7.377   0.236 -28.174  1.00334.93           H  
ATOM   2094  N   SER A 146      12.003  -4.095 -22.310  1.00295.99           N  
ATOM   2095  CA  SER A 146      11.523  -5.008 -21.265  1.00295.99           C  
ATOM   2096  C   SER A 146      12.339  -4.611 -20.014  1.00295.99           C  
ATOM   2097  O   SER A 146      13.199  -3.724 -20.054  1.00295.99           O  
ATOM   2098  CB  SER A 146      11.756  -6.491 -21.604  1.00295.99           C  
ATOM   2099  OG  SER A 146      11.513  -6.814 -22.976  1.00295.99           O  
ATOM   2100  H   SER A 146      12.817  -3.540 -22.069  1.00295.99           H  
ATOM   2101  HA  SER A 146      10.459  -4.805 -21.106  1.00295.99           H  
ATOM   2102  HB2 SER A 146      11.113  -7.130 -20.991  1.00295.99           H  
ATOM   2103  HB3 SER A 146      12.790  -6.782 -21.390  1.00295.99           H  
ATOM   2104  HG  SER A 146      10.717  -6.307 -23.246  1.00295.99           H  
ATOM   2105  N   GLU A 147      12.074  -5.301 -18.874  1.00229.41           N  
ATOM   2106  CA  GLU A 147      12.588  -5.018 -17.535  1.00229.41           C  
ATOM   2107  C   GLU A 147      14.097  -5.370 -17.376  1.00229.41           C  
ATOM   2108  O   GLU A 147      14.553  -6.030 -16.444  1.00229.41           O  
ATOM   2109  CB  GLU A 147      11.756  -5.757 -16.465  1.00229.41           C  
ATOM   2110  CG  GLU A 147      10.259  -5.429 -16.474  1.00229.41           C  
ATOM   2111  CD  GLU A 147       9.396  -6.062 -17.574  1.00229.41           C  
ATOM   2112  OE1 GLU A 147      10.027  -6.686 -18.480  1.00229.41           O  
ATOM   2113  OE2 GLU A 147       8.159  -5.851 -17.467  1.00229.41           O1-
ATOM   2114  H   GLU A 147      11.376  -6.066 -18.915  1.00229.41           H  
ATOM   2115  HA  GLU A 147      12.504  -3.934 -17.379  1.00229.41           H  
ATOM   2116  HB2 GLU A 147      11.893  -6.841 -16.575  1.00229.41           H  
ATOM   2117  HB3 GLU A 147      12.153  -5.497 -15.475  1.00229.41           H  
ATOM   2118  HG2 GLU A 147      10.120  -4.342 -16.514  1.00229.41           H  
ATOM   2119  HG3 GLU A 147       9.836  -5.769 -15.520  1.00229.41           H  
ATOM   2120  N   THR A 148      14.934  -4.771 -18.290  1.00359.44           N  
ATOM   2121  CA  THR A 148      16.387  -4.938 -18.288  1.00359.44           C  
ATOM   2122  C   THR A 148      17.029  -3.631 -18.800  1.00359.44           C  
ATOM   2123  O   THR A 148      16.448  -2.826 -19.532  1.00359.44           O  
ATOM   2124  CB  THR A 148      16.847  -6.126 -19.159  1.00359.44           C  
ATOM   2125  CG2 THR A 148      16.725  -7.467 -18.443  1.00359.44           C  
ATOM   2126  OG1 THR A 148      16.071  -6.196 -20.360  1.00359.44           O  
ATOM   2127  H   THR A 148      14.518  -4.164 -19.001  1.00359.44           H  
ATOM   2128  HA  THR A 148      16.725  -5.078 -17.254  1.00359.44           H  
ATOM   2129  HB  THR A 148      17.892  -5.994 -19.459  1.00359.44           H  
ATOM   2130  HG1 THR A 148      15.139  -6.243 -20.075  1.00359.44           H  
ATOM   2131 HG21 THR A 148      15.680  -7.722 -18.241  1.00359.44           H  
ATOM   2132 HG22 THR A 148      17.283  -7.469 -17.502  1.00359.44           H  
ATOM   2133 HG23 THR A 148      17.117  -8.268 -19.080  1.00359.44           H  
ATOM   2134  N   THR A 149      18.309  -3.389 -18.354  1.00296.49           N  
ATOM   2135  CA  THR A 149      19.046  -2.153 -18.682  1.00296.49           C  
ATOM   2136  C   THR A 149      20.547  -2.453 -18.535  1.00296.49           C  
ATOM   2137  O   THR A 149      20.974  -3.185 -17.638  1.00296.49           O  
ATOM   2138  CB  THR A 149      18.619  -0.999 -17.735  1.00296.49           C  
ATOM   2139  CG2 THR A 149      19.519   0.231 -17.785  1.00296.49           C  
ATOM   2140  OG1 THR A 149      17.294  -0.534 -18.049  1.00296.49           O  
ATOM   2141  H   THR A 149      18.792  -4.065 -17.768  1.00296.49           H  
ATOM   2142  HA  THR A 149      18.817  -1.911 -19.723  1.00296.49           H  
ATOM   2143  HB  THR A 149      18.589  -1.362 -16.700  1.00296.49           H  
ATOM   2144  HG1 THR A 149      16.725  -1.325 -18.137  1.00296.49           H  
ATOM   2145 HG21 THR A 149      19.622   0.605 -18.807  1.00296.49           H  
ATOM   2146 HG22 THR A 149      20.511   0.024 -17.379  1.00296.49           H  
ATOM   2147 HG23 THR A 149      19.083   1.049 -17.200  1.00296.49           H  
ATOM   2148  N   VAL A 150      21.360  -1.791 -19.431  1.00383.86           N  
ATOM   2149  CA  VAL A 150      22.822  -1.897 -19.397  1.00383.86           C  
ATOM   2150  C   VAL A 150      23.255  -1.099 -18.143  1.00383.86           C  
ATOM   2151  O   VAL A 150      23.200   0.124 -18.033  1.00383.86           O  
ATOM   2152  CB  VAL A 150      23.481  -1.338 -20.672  1.00383.86           C  
ATOM   2153  CG1 VAL A 150      25.011  -1.364 -20.567  1.00383.86           C  
ATOM   2154  CG2 VAL A 150      23.054  -2.129 -21.914  1.00383.86           C  
ATOM   2155  H   VAL A 150      20.931  -1.197 -20.150  1.00383.86           H  
ATOM   2156  HA  VAL A 150      23.078  -2.956 -19.270  1.00383.86           H  
ATOM   2157  HB  VAL A 150      23.168  -0.298 -20.810  1.00383.86           H  
ATOM   2158 HG11 VAL A 150      25.376  -2.375 -20.358  1.00383.86           H  
ATOM   2159 HG12 VAL A 150      25.368  -0.702 -19.772  1.00383.86           H  
ATOM   2160 HG13 VAL A 150      25.472  -1.026 -21.501  1.00383.86           H  
ATOM   2161 HG21 VAL A 150      23.349  -3.181 -21.834  1.00383.86           H  
ATOM   2162 HG22 VAL A 150      23.520  -1.715 -22.815  1.00383.86           H  
ATOM   2163 HG23 VAL A 150      21.971  -2.093 -22.063  1.00383.86           H  
ATOM   2164  N   THR A 151      23.577  -1.901 -17.080  1.00166.95           N  
ATOM   2165  CA  THR A 151      23.408  -1.541 -15.668  1.00166.95           C  
ATOM   2166  C   THR A 151      24.441  -0.567 -15.062  1.00166.95           C  
ATOM   2167  O   THR A 151      24.520  -0.363 -13.850  1.00166.95           O  
ATOM   2168  CB  THR A 151      23.380  -2.861 -14.852  1.00166.95           C  
ATOM   2169  CG2 THR A 151      22.445  -2.831 -13.653  1.00166.95           C  
ATOM   2170  OG1 THR A 151      22.967  -3.948 -15.703  1.00166.95           O  
ATOM   2171  H   THR A 151      23.864  -2.863 -17.249  1.00166.95           H  
ATOM   2172  HA  THR A 151      22.437  -1.034 -15.605  1.00166.95           H  
ATOM   2173  HB  THR A 151      24.390  -3.115 -14.510  1.00166.95           H  
ATOM   2174  HG1 THR A 151      22.139  -3.684 -16.162  1.00166.95           H  
ATOM   2175 HG21 THR A 151      21.430  -2.550 -13.952  1.00166.95           H  
ATOM   2176 HG22 THR A 151      22.799  -2.137 -12.887  1.00166.95           H  
ATOM   2177 HG23 THR A 151      22.373  -3.827 -13.201  1.00166.95           H  
ATOM   2178  N   ARG A 152      25.165   0.194 -15.946  1.00359.47           N  
ATOM   2179  CA  ARG A 152      26.277   1.025 -15.489  1.00359.47           C  
ATOM   2180  C   ARG A 152      25.803   2.270 -14.712  1.00359.47           C  
ATOM   2181  O   ARG A 152      26.468   2.767 -13.804  1.00359.47           O  
ATOM   2182  CB  ARG A 152      27.240   1.372 -16.629  1.00359.47           C  
ATOM   2183  CG  ARG A 152      26.621   2.172 -17.780  1.00359.47           C  
ATOM   2184  CD  ARG A 152      27.571   2.269 -18.972  1.00359.47           C  
ATOM   2185  NE  ARG A 152      28.748   3.086 -18.665  1.00359.47           N  
ATOM   2186  CZ  ARG A 152      29.718   3.352 -19.550  1.00359.47           C  
ATOM   2187  NH1 ARG A 152      29.726   2.825 -20.770  1.00359.47           N1+
ATOM   2188  NH2 ARG A 152      30.693   4.200 -19.218  1.00359.47           N1+
ATOM   2189  H   ARG A 152      24.902   0.157 -16.927  1.00359.47           H  
ATOM   2190  HA  ARG A 152      26.830   0.419 -14.757  1.00359.47           H  
ATOM   2191  HB2 ARG A 152      28.088   1.935 -16.220  1.00359.47           H  
ATOM   2192  HB3 ARG A 152      27.647   0.434 -17.029  1.00359.47           H  
ATOM   2193  HG2 ARG A 152      26.358   3.177 -17.435  1.00359.47           H  
ATOM   2194  HG3 ARG A 152      25.698   1.696 -18.128  1.00359.47           H  
ATOM   2195  HD2 ARG A 152      27.039   2.744 -19.803  1.00359.47           H  
ATOM   2196  HD3 ARG A 152      27.901   1.269 -19.270  1.00359.47           H  
ATOM   2197  HE  ARG A 152      28.801   3.581 -17.782  1.00359.47           H  
ATOM   2198 HH11 ARG A 152      30.246   3.292 -21.511  1.00359.47           H  
ATOM   2199 HH12 ARG A 152      29.026   2.154 -21.093  1.00359.47           H  
ATOM   2200 HH21 ARG A 152      30.692   4.687 -18.330  1.00359.47           H  
ATOM   2201 HH22 ARG A 152      31.413   4.438 -19.886  1.00359.47           H  
ATOM   2202  N   THR A 153      24.626   2.831 -15.147  1.00191.71           N  
ATOM   2203  CA  THR A 153      24.031   3.992 -14.459  1.00191.71           C  
ATOM   2204  C   THR A 153      23.404   3.511 -13.134  1.00191.71           C  
ATOM   2205  O   THR A 153      23.326   4.221 -12.131  1.00191.71           O  
ATOM   2206  CB  THR A 153      22.995   4.687 -15.358  1.00191.71           C  
ATOM   2207  CG2 THR A 153      22.178   5.759 -14.651  1.00191.71           C  
ATOM   2208  OG1 THR A 153      23.680   5.253 -16.479  1.00191.71           O  
ATOM   2209  H   THR A 153      24.163   2.460 -15.970  1.00191.71           H  
ATOM   2210  HA  THR A 153      24.849   4.679 -14.214  1.00191.71           H  
ATOM   2211  HB  THR A 153      22.300   3.942 -15.764  1.00191.71           H  
ATOM   2212  HG1 THR A 153      23.938   6.195 -16.261  1.00191.71           H  
ATOM   2213 HG21 THR A 153      22.832   6.451 -14.113  1.00191.71           H  
ATOM   2214 HG22 THR A 153      21.478   5.321 -13.933  1.00191.71           H  
ATOM   2215 HG23 THR A 153      21.601   6.346 -15.373  1.00191.71           H  
ATOM   2216  N   TYR A 154      22.865   2.240 -13.155  1.00182.01           N  
ATOM   2217  CA  TYR A 154      22.173   1.696 -11.988  1.00182.01           C  
ATOM   2218  C   TYR A 154      23.178   1.406 -10.862  1.00182.01           C  
ATOM   2219  O   TYR A 154      22.833   1.406  -9.681  1.00182.01           O  
ATOM   2220  CB  TYR A 154      21.391   0.416 -12.301  1.00182.01           C  
ATOM   2221  CG  TYR A 154      19.921   0.664 -12.542  1.00182.01           C  
ATOM   2222  CD1 TYR A 154      19.377   0.555 -13.828  1.00182.01           C  
ATOM   2223  CD2 TYR A 154      19.076   0.986 -11.467  1.00182.01           C  
ATOM   2224  CE1 TYR A 154      18.011   0.753 -14.031  1.00182.01           C  
ATOM   2225  CE2 TYR A 154      17.711   1.197 -11.673  1.00182.01           C  
ATOM   2226  CZ  TYR A 154      17.191   1.075 -12.956  1.00182.01           C  
ATOM   2227  OH  TYR A 154      15.865   1.269 -13.207  1.00182.01           O  
ATOM   2228  H   TYR A 154      22.971   1.683 -13.994  1.00182.01           H  
ATOM   2229  HA  TYR A 154      21.513   2.488 -11.614  1.00182.01           H  
ATOM   2230  HB2 TYR A 154      21.818  -0.080 -13.178  1.00182.01           H  
ATOM   2231  HB3 TYR A 154      21.468  -0.310 -11.480  1.00182.01           H  
ATOM   2232  HD1 TYR A 154      20.005   0.309 -14.679  1.00182.01           H  
ATOM   2233  HD2 TYR A 154      19.476   1.069 -10.457  1.00182.01           H  
ATOM   2234  HE1 TYR A 154      17.582   0.667 -15.027  1.00182.01           H  
ATOM   2235  HE2 TYR A 154      17.075   1.445 -10.829  1.00182.01           H  
ATOM   2236  HH  TYR A 154      15.425   1.531 -12.381  1.00182.01           H  
ATOM   2237  N   VAL A 155      24.458   1.077 -11.248  1.00128.95           N  
ATOM   2238  CA  VAL A 155      25.520   0.875 -10.260  1.00128.95           C  
ATOM   2239  C   VAL A 155      25.788   2.220  -9.546  1.00128.95           C  
ATOM   2240  O   VAL A 155      26.043   2.268  -8.342  1.00128.95           O  
ATOM   2241  CB  VAL A 155      26.792   0.290 -10.911  1.00128.95           C  
ATOM   2242  CG1 VAL A 155      28.032   0.406 -10.017  1.00128.95           C  
ATOM   2243  CG2 VAL A 155      26.581  -1.191 -11.254  1.00128.95           C  
ATOM   2244  H   VAL A 155      24.655   0.947 -12.239  1.00128.95           H  
ATOM   2245  HA  VAL A 155      25.131   0.188  -9.497  1.00128.95           H  
ATOM   2246  HB  VAL A 155      27.002   0.829 -11.843  1.00128.95           H  
ATOM   2247 HG11 VAL A 155      27.859  -0.050  -9.036  1.00128.95           H  
ATOM   2248 HG12 VAL A 155      28.317   1.452  -9.864  1.00128.95           H  
ATOM   2249 HG13 VAL A 155      28.890  -0.095 -10.476  1.00128.95           H  
ATOM   2250 HG21 VAL A 155      26.457  -1.792 -10.346  1.00128.95           H  
ATOM   2251 HG22 VAL A 155      27.441  -1.587 -11.805  1.00128.95           H  
ATOM   2252 HG23 VAL A 155      25.693  -1.342 -11.872  1.00128.95           H  
ATOM   2253  N   MET A 156      25.804   3.353 -10.333  1.00154.05           N  
ATOM   2254  CA  MET A 156      26.083   4.657  -9.727  1.00154.05           C  
ATOM   2255  C   MET A 156      24.906   5.049  -8.802  1.00154.05           C  
ATOM   2256  O   MET A 156      25.074   5.651  -7.741  1.00154.05           O  
ATOM   2257  CB  MET A 156      26.322   5.763 -10.763  1.00154.05           C  
ATOM   2258  CG  MET A 156      27.558   5.482 -11.615  1.00154.05           C  
ATOM   2259  SD  MET A 156      28.189   6.934 -12.527  1.00154.05           S  
ATOM   2260  CE  MET A 156      26.681   7.467 -13.387  1.00154.05           C  
ATOM   2261  H   MET A 156      25.616   3.268 -11.328  1.00154.05           H  
ATOM   2262  HA  MET A 156      26.967   4.543  -9.087  1.00154.05           H  
ATOM   2263  HB2 MET A 156      26.441   6.715 -10.230  1.00154.05           H  
ATOM   2264  HB3 MET A 156      25.440   5.869 -11.406  1.00154.05           H  
ATOM   2265  HG2 MET A 156      27.356   4.689 -12.339  1.00154.05           H  
ATOM   2266  HG3 MET A 156      28.381   5.137 -10.981  1.00154.05           H  
ATOM   2267  HE1 MET A 156      26.954   8.217 -14.134  1.00154.05           H  
ATOM   2268  HE2 MET A 156      25.979   7.921 -12.684  1.00154.05           H  
ATOM   2269  HE3 MET A 156      26.208   6.624 -13.894  1.00154.05           H  
ATOM   2270  N   LEU A 157      23.654   4.730  -9.290  1.00296.44           N  
ATOM   2271  CA  LEU A 157      22.436   4.965  -8.516  1.00296.44           C  
ATOM   2272  C   LEU A 157      22.528   4.135  -7.221  1.00296.44           C  
ATOM   2273  O   LEU A 157      22.339   4.640  -6.113  1.00296.44           O  
ATOM   2274  CB  LEU A 157      21.197   4.615  -9.359  1.00296.44           C  
ATOM   2275  CG  LEU A 157      19.837   5.026  -8.758  1.00296.44           C  
ATOM   2276  CD1 LEU A 157      18.790   5.129  -9.873  1.00296.44           C  
ATOM   2277  CD2 LEU A 157      19.320   4.031  -7.716  1.00296.44           C  
ATOM   2278  H   LEU A 157      23.585   4.345 -10.234  1.00296.44           H  
ATOM   2279  HA  LEU A 157      22.424   6.027  -8.243  1.00296.44           H  
ATOM   2280  HB2 LEU A 157      21.312   5.120 -10.328  1.00296.44           H  
ATOM   2281  HB3 LEU A 157      21.180   3.542  -9.581  1.00296.44           H  
ATOM   2282  HG  LEU A 157      19.931   6.015  -8.294  1.00296.44           H  
ATOM   2283 HD11 LEU A 157      18.647   4.167 -10.375  1.00296.44           H  
ATOM   2284 HD12 LEU A 157      19.097   5.858 -10.627  1.00296.44           H  
ATOM   2285 HD13 LEU A 157      17.823   5.453  -9.474  1.00296.44           H  
ATOM   2286 HD21 LEU A 157      19.256   3.019  -8.131  1.00296.44           H  
ATOM   2287 HD22 LEU A 157      18.320   4.316  -7.372  1.00296.44           H  
ATOM   2288 HD23 LEU A 157      19.958   3.992  -6.834  1.00296.44           H  
ATOM   2289  N   ALA A 158      22.789   2.793  -7.367  1.00113.55           N  
ATOM   2290  CA  ALA A 158      22.771   1.887  -6.227  1.00113.55           C  
ATOM   2291  C   ALA A 158      23.863   2.220  -5.198  1.00113.55           C  
ATOM   2292  O   ALA A 158      23.724   1.952  -4.004  1.00113.55           O  
ATOM   2293  CB  ALA A 158      22.929   0.439  -6.667  1.00113.55           C  
ATOM   2294  H   ALA A 158      22.968   2.411  -8.297  1.00113.55           H  
ATOM   2295  HA  ALA A 158      21.804   2.020  -5.726  1.00113.55           H  
ATOM   2296  HB1 ALA A 158      23.879   0.283  -7.190  1.00113.55           H  
ATOM   2297  HB2 ALA A 158      22.120   0.146  -7.343  1.00113.55           H  
ATOM   2298  HB3 ALA A 158      22.912  -0.237  -5.805  1.00113.55           H  
ATOM   2299  N   LEU A 159      25.032   2.747  -5.694  1.00239.28           N  
ATOM   2300  CA  LEU A 159      26.125   3.135  -4.807  1.00239.28           C  
ATOM   2301  C   LEU A 159      25.656   4.336  -3.967  1.00239.28           C  
ATOM   2302  O   LEU A 159      25.776   4.363  -2.739  1.00239.28           O  
ATOM   2303  CB  LEU A 159      27.390   3.442  -5.623  1.00239.28           C  
ATOM   2304  CG  LEU A 159      28.693   3.744  -4.855  1.00239.28           C  
ATOM   2305  CD1 LEU A 159      28.754   5.168  -4.301  1.00239.28           C  
ATOM   2306  CD2 LEU A 159      28.994   2.723  -3.760  1.00239.28           C  
ATOM   2307  H   LEU A 159      25.142   2.844  -6.704  1.00239.28           H  
ATOM   2308  HA  LEU A 159      26.298   2.294  -4.126  1.00239.28           H  
ATOM   2309  HB2 LEU A 159      27.593   2.563  -6.251  1.00239.28           H  
ATOM   2310  HB3 LEU A 159      27.194   4.262  -6.326  1.00239.28           H  
ATOM   2311  HG  LEU A 159      29.503   3.670  -5.595  1.00239.28           H  
ATOM   2312 HD11 LEU A 159      28.106   5.305  -3.433  1.00239.28           H  
ATOM   2313 HD12 LEU A 159      28.471   5.900  -5.064  1.00239.28           H  
ATOM   2314 HD13 LEU A 159      29.775   5.404  -3.980  1.00239.28           H  
ATOM   2315 HD21 LEU A 159      28.286   2.798  -2.928  1.00239.28           H  
ATOM   2316 HD22 LEU A 159      29.998   2.883  -3.352  1.00239.28           H  
ATOM   2317 HD23 LEU A 159      28.954   1.703  -4.156  1.00239.28           H  
ATOM   2318  N   VAL A 160      25.147   5.413  -4.663  1.00218.06           N  
ATOM   2319  CA  VAL A 160      24.844   6.655  -3.953  1.00218.06           C  
ATOM   2320  C   VAL A 160      23.562   6.506  -3.095  1.00218.06           C  
ATOM   2321  O   VAL A 160      23.412   7.110  -2.031  1.00218.06           O  
ATOM   2322  CB  VAL A 160      24.856   7.871  -4.899  1.00218.06           C  
ATOM   2323  CG1 VAL A 160      23.571   8.047  -5.704  1.00218.06           C  
ATOM   2324  CG2 VAL A 160      25.168   9.156  -4.128  1.00218.06           C  
ATOM   2325  H   VAL A 160      24.991   5.343  -5.670  1.00218.06           H  
ATOM   2326  HA  VAL A 160      25.662   6.783  -3.230  1.00218.06           H  
ATOM   2327  HB  VAL A 160      25.674   7.731  -5.619  1.00218.06           H  
ATOM   2328 HG11 VAL A 160      22.732   8.340  -5.065  1.00218.06           H  
ATOM   2329 HG12 VAL A 160      23.305   7.129  -6.230  1.00218.06           H  
ATOM   2330 HG13 VAL A 160      23.699   8.829  -6.460  1.00218.06           H  
ATOM   2331 HG21 VAL A 160      24.404   9.367  -3.374  1.00218.06           H  
ATOM   2332 HG22 VAL A 160      25.227  10.012  -4.808  1.00218.06           H  
ATOM   2333 HG23 VAL A 160      26.134   9.077  -3.616  1.00218.06           H  
ATOM   2334  N   TRP A 161      22.575   5.692  -3.609  1.00215.44           N  
ATOM   2335  CA  TRP A 161      21.362   5.401  -2.844  1.00215.44           C  
ATOM   2336  C   TRP A 161      21.681   4.400  -1.719  1.00215.44           C  
ATOM   2337  O   TRP A 161      20.975   4.308  -0.714  1.00215.44           O  
ATOM   2338  CB  TRP A 161      20.199   4.858  -3.685  1.00215.44           C  
ATOM   2339  CG  TRP A 161      19.398   5.949  -4.337  1.00215.44           C  
ATOM   2340  CD1 TRP A 161      19.848   6.843  -5.290  1.00215.44           C  
ATOM   2341  CD2 TRP A 161      18.021   6.267  -4.098  1.00215.44           C  
ATOM   2342  CE2 TRP A 161      17.702   7.365  -4.896  1.00215.44           C  
ATOM   2343  CE3 TRP A 161      17.010   5.725  -3.276  1.00215.44           C  
ATOM   2344  NE1 TRP A 161      18.829   7.697  -5.606  1.00215.44           N  
ATOM   2345  CZ2 TRP A 161      16.434   7.954  -4.904  1.00215.44           C  
ATOM   2346  CZ3 TRP A 161      15.730   6.294  -3.289  1.00215.44           C  
ATOM   2347  CH2 TRP A 161      15.450   7.399  -4.086  1.00215.44           C  
ATOM   2348  H   TRP A 161      22.689   5.282  -4.540  1.00215.44           H  
ATOM   2349  HA  TRP A 161      21.061   6.330  -2.344  1.00215.44           H  
ATOM   2350  HB2 TRP A 161      20.558   4.157  -4.445  1.00215.44           H  
ATOM   2351  HB3 TRP A 161      19.527   4.271  -3.046  1.00215.44           H  
ATOM   2352  HD1 TRP A 161      20.812   6.943  -5.768  1.00215.44           H  
ATOM   2353  HE1 TRP A 161      18.887   8.461  -6.265  1.00215.44           H  
ATOM   2354  HE3 TRP A 161      17.214   4.865  -2.645  1.00215.44           H  
ATOM   2355  HZ2 TRP A 161      16.220   8.821  -5.517  1.00215.44           H  
ATOM   2356  HZ3 TRP A 161      14.946   5.869  -2.668  1.00215.44           H  
ATOM   2357  HH2 TRP A 161      14.456   7.840  -4.074  1.00215.44           H  
ATOM   2358  N   GLY A 162      22.771   3.589  -1.908  1.00 95.03           N  
ATOM   2359  CA  GLY A 162      23.257   2.703  -0.868  1.00 95.03           C  
ATOM   2360  C   GLY A 162      23.843   3.523   0.285  1.00 95.03           C  
ATOM   2361  O   GLY A 162      23.756   3.170   1.461  1.00 95.03           O  
ATOM   2362  H   GLY A 162      23.257   3.583  -2.801  1.00 95.03           H  
ATOM   2363  HA2 GLY A 162      22.426   2.095  -0.497  1.00 95.03           H  
ATOM   2364  HA3 GLY A 162      24.038   2.063  -1.285  1.00 95.03           H  
ATOM   2365  N   GLY A 163      24.523   4.660  -0.091  1.00 99.72           N  
ATOM   2366  CA  GLY A 163      25.027   5.595   0.892  1.00 99.72           C  
ATOM   2367  C   GLY A 163      23.874   6.264   1.651  1.00 99.72           C  
ATOM   2368  O   GLY A 163      23.946   6.540   2.848  1.00 99.72           O  
ATOM   2369  H   GLY A 163      24.700   4.816  -1.084  1.00 99.72           H  
ATOM   2370  HA2 GLY A 163      25.660   5.057   1.604  1.00 99.72           H  
ATOM   2371  HA3 GLY A 163      25.609   6.362   0.374  1.00 99.72           H  
ATOM   2372  N   ALA A 164      22.780   6.604   0.885  1.00132.76           N  
ATOM   2373  CA  ALA A 164      21.592   7.197   1.487  1.00132.76           C  
ATOM   2374  C   ALA A 164      20.884   6.201   2.421  1.00132.76           C  
ATOM   2375  O   ALA A 164      20.314   6.561   3.452  1.00132.76           O  
ATOM   2376  CB  ALA A 164      20.618   7.682   0.427  1.00132.76           C  
ATOM   2377  H   ALA A 164      22.831   6.464  -0.123  1.00132.76           H  
ATOM   2378  HA  ALA A 164      21.925   8.032   2.110  1.00132.76           H  
ATOM   2379  HB1 ALA A 164      20.212   6.853  -0.161  1.00132.76           H  
ATOM   2380  HB2 ALA A 164      21.105   8.377  -0.264  1.00132.76           H  
ATOM   2381  HB3 ALA A 164      19.769   8.192   0.892  1.00132.76           H  
ATOM   2382  N   LEU A 165      20.847   4.895   1.994  1.00157.08           N  
ATOM   2383  CA  LEU A 165      20.279   3.842   2.830  1.00157.08           C  
ATOM   2384  C   LEU A 165      21.157   3.692   4.090  1.00157.08           C  
ATOM   2385  O   LEU A 165      20.669   3.470   5.198  1.00157.08           O  
ATOM   2386  CB  LEU A 165      20.177   2.525   2.054  1.00157.08           C  
ATOM   2387  CG  LEU A 165      19.546   1.354   2.833  1.00157.08           C  
ATOM   2388  CD1 LEU A 165      18.122   1.656   3.301  1.00157.08           C  
ATOM   2389  CD2 LEU A 165      19.550   0.095   1.963  1.00157.08           C  
ATOM   2390  H   LEU A 165      21.202   4.666   1.064  1.00157.08           H  
ATOM   2391  HA  LEU A 165      19.290   4.191   3.149  1.00157.08           H  
ATOM   2392  HB2 LEU A 165      19.596   2.699   1.138  1.00157.08           H  
ATOM   2393  HB3 LEU A 165      21.178   2.222   1.724  1.00157.08           H  
ATOM   2394  HG  LEU A 165      20.160   1.142   3.716  1.00157.08           H  
ATOM   2395 HD11 LEU A 165      17.481   1.941   2.460  1.00157.08           H  
ATOM   2396 HD12 LEU A 165      18.105   2.467   4.034  1.00157.08           H  
ATOM   2397 HD13 LEU A 165      17.678   0.778   3.783  1.00157.08           H  
ATOM   2398 HD21 LEU A 165      18.942   0.232   1.062  1.00157.08           H  
ATOM   2399 HD22 LEU A 165      19.148  -0.761   2.516  1.00157.08           H  
ATOM   2400 HD23 LEU A 165      20.568  -0.160   1.650  1.00157.08           H  
ATOM   2401  N   GLY A 166      22.516   3.762   3.900  1.00115.88           N  
ATOM   2402  CA  GLY A 166      23.436   3.662   5.014  1.00115.88           C  
ATOM   2403  C   GLY A 166      23.247   4.799   6.025  1.00115.88           C  
ATOM   2404  O   GLY A 166      23.240   4.598   7.240  1.00115.88           O  
ATOM   2405  H   GLY A 166      22.890   3.843   2.954  1.00115.88           H  
ATOM   2406  HA2 GLY A 166      23.271   2.705   5.518  1.00115.88           H  
ATOM   2407  HA3 GLY A 166      24.456   3.701   4.622  1.00115.88           H  
ATOM   2408  N   LEU A 167      23.140   6.065   5.493  1.00181.65           N  
ATOM   2409  CA  LEU A 167      22.934   7.229   6.353  1.00181.65           C  
ATOM   2410  C   LEU A 167      21.545   7.208   7.027  1.00181.65           C  
ATOM   2411  O   LEU A 167      21.321   7.838   8.061  1.00181.65           O  
ATOM   2412  CB  LEU A 167      23.133   8.562   5.613  1.00181.65           C  
ATOM   2413  CG  LEU A 167      24.523   9.181   5.869  1.00181.65           C  
ATOM   2414  CD1 LEU A 167      25.658   8.343   5.280  1.00181.65           C  
ATOM   2415  CD2 LEU A 167      24.584  10.600   5.305  1.00181.65           C  
ATOM   2416  H   LEU A 167      23.233   6.191   4.482  1.00181.65           H  
ATOM   2417  HA  LEU A 167      23.649   7.142   7.181  1.00181.65           H  
ATOM   2418  HB2 LEU A 167      22.966   8.443   4.536  1.00181.65           H  
ATOM   2419  HB3 LEU A 167      22.380   9.285   5.954  1.00181.65           H  
ATOM   2420  HG  LEU A 167      24.678   9.252   6.953  1.00181.65           H  
ATOM   2421 HD11 LEU A 167      25.557   8.245   4.195  1.00181.65           H  
ATOM   2422 HD12 LEU A 167      25.685   7.339   5.715  1.00181.65           H  
ATOM   2423 HD13 LEU A 167      26.628   8.811   5.484  1.00181.65           H  
ATOM   2424 HD21 LEU A 167      24.490  10.600   4.215  1.00181.65           H  
ATOM   2425 HD22 LEU A 167      25.536  11.075   5.559  1.00181.65           H  
ATOM   2426 HD23 LEU A 167      23.784  11.222   5.720  1.00181.65           H  
ATOM   2427  N   GLY A 168      20.565   6.513   6.361  1.00102.15           N  
ATOM   2428  CA  GLY A 168      19.249   6.321   6.935  1.00102.15           C  
ATOM   2429  C   GLY A 168      19.235   5.275   8.059  1.00102.15           C  
ATOM   2430  O   GLY A 168      18.461   5.350   9.014  1.00102.15           O  
ATOM   2431  H   GLY A 168      20.763   6.148   5.432  1.00102.15           H  
ATOM   2432  HA2 GLY A 168      18.890   7.274   7.332  1.00102.15           H  
ATOM   2433  HA3 GLY A 168      18.588   5.967   6.140  1.00102.15           H  
ATOM   2434  N   LEU A 169      20.047   4.181   7.860  1.00194.60           N  
ATOM   2435  CA  LEU A 169      20.129   3.090   8.824  1.00194.60           C  
ATOM   2436  C   LEU A 169      21.007   3.460  10.037  1.00194.60           C  
ATOM   2437  O   LEU A 169      20.818   2.963  11.151  1.00194.60           O  
ATOM   2438  CB  LEU A 169      20.688   1.810   8.187  1.00194.60           C  
ATOM   2439  CG  LEU A 169      19.683   1.062   7.288  1.00194.60           C  
ATOM   2440  CD1 LEU A 169      20.410  -0.040   6.513  1.00194.60           C  
ATOM   2441  CD2 LEU A 169      18.536   0.447   8.093  1.00194.60           C  
ATOM   2442  H   LEU A 169      20.587   4.130   6.994  1.00194.60           H  
ATOM   2443  HA  LEU A 169      19.125   2.925   9.228  1.00194.60           H  
ATOM   2444  HB2 LEU A 169      21.584   2.062   7.604  1.00194.60           H  
ATOM   2445  HB3 LEU A 169      21.027   1.125   8.974  1.00194.60           H  
ATOM   2446  HG  LEU A 169      19.253   1.760   6.561  1.00194.60           H  
ATOM   2447 HD11 LEU A 169      20.846  -0.781   7.191  1.00194.60           H  
ATOM   2448 HD12 LEU A 169      21.218   0.380   5.905  1.00194.60           H  
ATOM   2449 HD13 LEU A 169      19.722  -0.560   5.839  1.00194.60           H  
ATOM   2450 HD21 LEU A 169      18.912  -0.218   8.877  1.00194.60           H  
ATOM   2451 HD22 LEU A 169      17.877  -0.138   7.442  1.00194.60           H  
ATOM   2452 HD23 LEU A 169      17.919   1.216   8.567  1.00194.60           H  
ATOM   2453  N   LEU A 170      22.083   4.282   9.801  1.00194.44           N  
ATOM   2454  CA  LEU A 170      23.032   4.615  10.858  1.00194.44           C  
ATOM   2455  C   LEU A 170      22.372   5.117  12.171  1.00194.44           C  
ATOM   2456  O   LEU A 170      22.728   4.641  13.262  1.00194.44           O  
ATOM   2457  CB  LEU A 170      24.083   5.637  10.386  1.00194.44           C  
ATOM   2458  CG  LEU A 170      25.378   4.985   9.861  1.00194.44           C  
ATOM   2459  CD1 LEU A 170      26.225   6.025   9.124  1.00194.44           C  
ATOM   2460  CD2 LEU A 170      26.205   4.371  10.995  1.00194.44           C  
ATOM   2461  H   LEU A 170      22.246   4.614   8.847  1.00194.44           H  
ATOM   2462  HA  LEU A 170      23.506   3.662  11.122  1.00194.44           H  
ATOM   2463  HB2 LEU A 170      23.650   6.269   9.600  1.00194.44           H  
ATOM   2464  HB3 LEU A 170      24.349   6.318  11.204  1.00194.44           H  
ATOM   2465  HG  LEU A 170      25.121   4.191   9.150  1.00194.44           H  
ATOM   2466 HD11 LEU A 170      26.506   6.852   9.786  1.00194.44           H  
ATOM   2467 HD12 LEU A 170      25.678   6.443   8.274  1.00194.44           H  
ATOM   2468 HD13 LEU A 170      27.145   5.575   8.735  1.00194.44           H  
ATOM   2469 HD21 LEU A 170      26.473   5.126  11.742  1.00194.44           H  
ATOM   2470 HD22 LEU A 170      27.133   3.939  10.605  1.00194.44           H  
ATOM   2471 HD23 LEU A 170      25.663   3.570  11.506  1.00194.44           H  
ATOM   2472  N   PRO A 171      21.451   6.139  12.147  1.00297.52           N  
ATOM   2473  CA  PRO A 171      20.812   6.597  13.379  1.00297.52           C  
ATOM   2474  C   PRO A 171      19.835   5.586  13.997  1.00297.52           C  
ATOM   2475  O   PRO A 171      19.471   5.682  15.169  1.00297.52           O  
ATOM   2476  CB  PRO A 171      20.104   7.892  12.992  1.00297.52           C  
ATOM   2477  CG  PRO A 171      19.800   7.698  11.513  1.00297.52           C  
ATOM   2478  CD  PRO A 171      21.016   6.937  11.008  1.00297.52           C  
ATOM   2479  HA  PRO A 171      21.574   6.779  14.141  1.00297.52           H  
ATOM   2480  HB2 PRO A 171      19.206   8.091  13.582  1.00297.52           H  
ATOM   2481  HB3 PRO A 171      20.790   8.740  13.113  1.00297.52           H  
ATOM   2482  HG2 PRO A 171      19.644   8.642  10.982  1.00297.52           H  
ATOM   2483  HG3 PRO A 171      18.898   7.087  11.398  1.00297.52           H  
ATOM   2484  HD2 PRO A 171      21.834   7.620  10.754  1.00297.52           H  
ATOM   2485  HD3 PRO A 171      20.780   6.323  10.145  1.00297.52           H  
ATOM   2486  N   VAL A 172      19.353   4.609  13.168  1.00120.17           N  
ATOM   2487  CA  VAL A 172      18.422   3.602  13.667  1.00120.17           C  
ATOM   2488  C   VAL A 172      19.250   2.554  14.449  1.00120.17           C  
ATOM   2489  O   VAL A 172      18.838   2.043  15.489  1.00120.17           O  
ATOM   2490  CB  VAL A 172      17.599   2.973  12.524  1.00120.17           C  
ATOM   2491  CG1 VAL A 172      16.691   1.845  13.026  1.00120.17           C  
ATOM   2492  CG2 VAL A 172      16.734   4.034  11.831  1.00120.17           C  
ATOM   2493  H   VAL A 172      19.663   4.570  12.201  1.00120.17           H  
ATOM   2494  HA  VAL A 172      17.751   4.086  14.387  1.00120.17           H  
ATOM   2495  HB  VAL A 172      18.275   2.546  11.774  1.00120.17           H  
ATOM   2496 HG11 VAL A 172      16.024   2.196  13.821  1.00120.17           H  
ATOM   2497 HG12 VAL A 172      17.276   1.006  13.414  1.00120.17           H  
ATOM   2498 HG13 VAL A 172      16.070   1.455  12.212  1.00120.17           H  
ATOM   2499 HG21 VAL A 172      16.016   4.478  12.530  1.00120.17           H  
ATOM   2500 HG22 VAL A 172      16.170   3.594  11.002  1.00120.17           H  
ATOM   2501 HG23 VAL A 172      17.344   4.843  11.419  1.00120.17           H  
ATOM   2502  N   LEU A 173      20.405   2.131  13.827  1.00117.88           N  
ATOM   2503  CA  LEU A 173      21.178   1.004  14.333  1.00117.88           C  
ATOM   2504  C   LEU A 173      22.181   1.354  15.456  1.00117.88           C  
ATOM   2505  O   LEU A 173      22.544   0.496  16.263  1.00117.88           O  
ATOM   2506  CB  LEU A 173      21.955   0.322  13.193  1.00117.88           C  
ATOM   2507  CG  LEU A 173      21.074  -0.333  12.107  1.00117.88           C  
ATOM   2508  CD1 LEU A 173      21.964  -0.883  10.989  1.00117.88           C  
ATOM   2509  CD2 LEU A 173      20.193  -1.454  12.662  1.00117.88           C  
ATOM   2510  H   LEU A 173      20.699   2.602  12.969  1.00117.88           H  
ATOM   2511  HA  LEU A 173      20.476   0.296  14.787  1.00117.88           H  
ATOM   2512  HB2 LEU A 173      22.611   1.064  12.717  1.00117.88           H  
ATOM   2513  HB3 LEU A 173      22.622  -0.442  13.614  1.00117.88           H  
ATOM   2514  HG  LEU A 173      20.416   0.424  11.666  1.00117.88           H  
ATOM   2515 HD11 LEU A 173      22.628  -1.671  11.361  1.00117.88           H  
ATOM   2516 HD12 LEU A 173      22.585  -0.091  10.560  1.00117.88           H  
ATOM   2517 HD13 LEU A 173      21.357  -1.305  10.181  1.00117.88           H  
ATOM   2518 HD21 LEU A 173      20.791  -2.206  13.188  1.00117.88           H  
ATOM   2519 HD22 LEU A 173      19.652  -1.957  11.854  1.00117.88           H  
ATOM   2520 HD23 LEU A 173      19.443  -1.065  13.357  1.00117.88           H  
ATOM   2521  N   ALA A 174      22.812   2.582  15.381  1.00193.93           N  
ATOM   2522  CA  ALA A 174      23.947   2.869  16.266  1.00193.93           C  
ATOM   2523  C   ALA A 174      24.227   4.350  16.599  1.00193.93           C  
ATOM   2524  O   ALA A 174      24.852   4.694  17.607  1.00193.93           O  
ATOM   2525  CB  ALA A 174      25.225   2.290  15.655  1.00193.93           C  
ATOM   2526  H   ALA A 174      22.482   3.248  14.687  1.00193.93           H  
ATOM   2527  HA  ALA A 174      23.755   2.379  17.229  1.00193.93           H  
ATOM   2528  HB1 ALA A 174      25.436   2.747  14.681  1.00193.93           H  
ATOM   2529  HB2 ALA A 174      25.139   1.209  15.501  1.00193.93           H  
ATOM   2530  HB3 ALA A 174      26.090   2.471  16.302  1.00193.93           H  
ATOM   2531  N   TRP A 175      23.897   5.266  15.629  1.00208.67           N  
ATOM   2532  CA  TRP A 175      24.294   6.680  15.712  1.00208.67           C  
ATOM   2533  C   TRP A 175      23.300   7.542  16.532  1.00208.67           C  
ATOM   2534  O   TRP A 175      23.421   8.761  16.651  1.00208.67           O  
ATOM   2535  CB  TRP A 175      24.493   7.264  14.305  1.00208.67           C  
ATOM   2536  CG  TRP A 175      25.489   8.375  14.250  1.00208.67           C  
ATOM   2537  CD1 TRP A 175      25.208   9.724  14.275  1.00208.67           C  
ATOM   2538  CD2 TRP A 175      26.908   8.246  14.136  1.00208.67           C  
ATOM   2539  CE2 TRP A 175      27.440   9.534  14.099  1.00208.67           C  
ATOM   2540  CE3 TRP A 175      27.789   7.149  14.050  1.00208.67           C  
ATOM   2541  NE1 TRP A 175      26.390  10.410  14.239  1.00208.67           N  
ATOM   2542  CZ2 TRP A 175      28.808   9.778  13.946  1.00208.67           C  
ATOM   2543  CZ3 TRP A 175      29.161   7.378  13.909  1.00208.67           C  
ATOM   2544  CH2 TRP A 175      29.661   8.675  13.850  1.00208.67           C  
ATOM   2545  H   TRP A 175      23.383   4.962  14.802  1.00208.67           H  
ATOM   2546  HA  TRP A 175      25.240   6.711  16.265  1.00208.67           H  
ATOM   2547  HB2 TRP A 175      24.837   6.476  13.622  1.00208.67           H  
ATOM   2548  HB3 TRP A 175      23.544   7.626  13.897  1.00208.67           H  
ATOM   2549  HD1 TRP A 175      24.271  10.260  14.345  1.00208.67           H  
ATOM   2550  HE1 TRP A 175      26.469  11.417  14.314  1.00208.67           H  
ATOM   2551  HE3 TRP A 175      27.411   6.131  14.075  1.00208.67           H  
ATOM   2552  HZ2 TRP A 175      29.195  10.784  13.879  1.00208.67           H  
ATOM   2553  HZ3 TRP A 175      29.840   6.532  13.827  1.00208.67           H  
ATOM   2554  HH2 TRP A 175      30.728   8.831  13.716  1.00208.67           H  
ATOM   2555  N   ASN A 176      22.310   6.852  17.191  1.00266.08           N  
ATOM   2556  CA  ASN A 176      21.354   7.507  18.086  1.00266.08           C  
ATOM   2557  C   ASN A 176      21.968   7.716  19.498  1.00266.08           C  
ATOM   2558  O   ASN A 176      23.050   7.237  19.841  1.00266.08           O  
ATOM   2559  CB  ASN A 176      20.007   6.795  18.167  1.00266.08           C  
ATOM   2560  CG  ASN A 176      20.202   5.372  18.604  1.00266.08           C  
ATOM   2561  ND2 ASN A 176      19.879   4.430  17.683  1.00266.08           N  
ATOM   2562  OD1 ASN A 176      20.661   5.086  19.704  1.00266.08           O  
ATOM   2563  H   ASN A 176      22.264   5.847  17.072  1.00266.08           H  
ATOM   2564  HA  ASN A 176      21.161   8.494  17.666  1.00266.08           H  
ATOM   2565  HB2 ASN A 176      19.499   6.844  17.203  1.00266.08           H  
ATOM   2566  HB3 ASN A 176      19.332   7.268  18.889  1.00266.08           H  
ATOM   2567 HD21 ASN A 176      19.976   3.444  17.900  1.00266.08           H  
ATOM   2568 HD22 ASN A 176      19.517   4.666  16.758  1.00266.08           H  
ATOM   2569  N   CYX A 177      21.197   8.487  20.335  1.00291.89           N  
ATOM   2570  CA  CYX A 177      21.465   8.688  21.757  1.00291.89           C  
ATOM   2571  C   CYX A 177      20.541   7.802  22.639  1.00291.89           C  
ATOM   2572  O   CYX A 177      20.156   8.170  23.752  1.00291.89           O  
ATOM   2573  CB  CYX A 177      21.308  10.154  22.192  1.00291.89           C  
ATOM   2574  SG  CYX A 177      22.647  11.256  21.607  1.00291.89           S  
ATOM   2575  H   CYX A 177      20.379   8.959  19.938  1.00291.89           H  
ATOM   2576  HA  CYX A 177      22.485   8.350  21.971  1.00291.89           H  
ATOM   2577  HB2 CYX A 177      21.331  10.211  23.285  1.00291.89           H  
ATOM   2578  HB3 CYX A 177      20.350  10.554  21.847  1.00291.89           H  
ATOM   2579  N   LEU A 178      20.355   6.503  22.219  1.00144.25           N  
ATOM   2580  CA  LEU A 178      19.821   5.458  23.109  1.00144.25           C  
ATOM   2581  C   LEU A 178      21.076   4.810  23.753  1.00144.25           C  
ATOM   2582  O   LEU A 178      21.377   3.626  23.647  1.00144.25           O  
ATOM   2583  CB  LEU A 178      18.969   4.426  22.362  1.00144.25           C  
ATOM   2584  CG  LEU A 178      17.786   5.013  21.566  1.00144.25           C  
ATOM   2585  CD1 LEU A 178      17.051   3.892  20.827  1.00144.25           C  
ATOM   2586  CD2 LEU A 178      16.805   5.774  22.455  1.00144.25           C  
ATOM   2587  H   LEU A 178      20.648   6.204  21.288  1.00144.25           H  
ATOM   2588  HA  LEU A 178      19.240   5.917  23.916  1.00144.25           H  
ATOM   2589  HB2 LEU A 178      19.605   3.853  21.675  1.00144.25           H  
ATOM   2590  HB3 LEU A 178      18.591   3.695  23.089  1.00144.25           H  
ATOM   2591  HG  LEU A 178      18.167   5.712  20.812  1.00144.25           H  
ATOM   2592 HD11 LEU A 178      16.643   3.155  21.526  1.00144.25           H  
ATOM   2593 HD12 LEU A 178      17.727   3.371  20.141  1.00144.25           H  
ATOM   2594 HD13 LEU A 178      16.221   4.294  20.237  1.00144.25           H  
ATOM   2595 HD21 LEU A 178      16.429   5.137  23.262  1.00144.25           H  
ATOM   2596 HD22 LEU A 178      15.947   6.125  21.871  1.00144.25           H  
ATOM   2597 HD23 LEU A 178      17.274   6.655  22.902  1.00144.25           H  
ATOM   2598  N   ASP A 179      21.845   5.727  24.438  1.00129.40           N  
ATOM   2599  CA  ASP A 179      23.295   5.592  24.636  1.00129.40           C  
ATOM   2600  C   ASP A 179      23.641   6.560  25.801  1.00129.40           C  
ATOM   2601  O   ASP A 179      22.803   6.887  26.646  1.00129.40           O  
ATOM   2602  CB  ASP A 179      23.941   5.975  23.309  1.00129.40           C  
ATOM   2603  CG  ASP A 179      25.338   5.428  23.137  1.00129.40           C  
ATOM   2604  OD1 ASP A 179      26.125   5.592  24.106  1.00129.40           O  
ATOM   2605  OD2 ASP A 179      25.586   4.985  21.974  1.00129.40           O1-
ATOM   2606  H   ASP A 179      21.399   6.568  24.798  1.00129.40           H  
ATOM   2607  HA  ASP A 179      23.527   4.565  24.936  1.00129.40           H  
ATOM   2608  HB2 ASP A 179      23.997   7.065  23.202  1.00129.40           H  
ATOM   2609  HB3 ASP A 179      23.340   5.612  22.464  1.00129.40           H  
ATOM   2610  N   GLY A 180      24.923   7.039  25.865  1.00146.13           N  
ATOM   2611  CA  GLY A 180      25.322   8.048  26.817  1.00146.13           C  
ATOM   2612  C   GLY A 180      24.595   9.378  26.548  1.00146.13           C  
ATOM   2613  O   GLY A 180      24.714  10.028  25.509  1.00146.13           O  
ATOM   2614  H   GLY A 180      25.626   6.628  25.231  1.00146.13           H  
ATOM   2615  HA2 GLY A 180      25.114   7.680  27.827  1.00146.13           H  
ATOM   2616  HA3 GLY A 180      26.399   8.214  26.715  1.00146.13           H  
ATOM   2617  N   LEU A 181      23.753   9.772  27.560  1.00122.93           N  
ATOM   2618  CA  LEU A 181      22.705  10.792  27.424  1.00122.93           C  
ATOM   2619  C   LEU A 181      23.267  12.235  27.546  1.00122.93           C  
ATOM   2620  O   LEU A 181      22.717  13.113  28.210  1.00122.93           O  
ATOM   2621  CB  LEU A 181      21.627  10.570  28.508  1.00122.93           C  
ATOM   2622  CG  LEU A 181      21.017   9.153  28.563  1.00122.93           C  
ATOM   2623  CD1 LEU A 181      20.181   8.996  29.836  1.00122.93           C  
ATOM   2624  CD2 LEU A 181      20.174   8.843  27.330  1.00122.93           C  
ATOM   2625  H   LEU A 181      23.823   9.296  28.450  1.00122.93           H  
ATOM   2626  HA  LEU A 181      22.276  10.699  26.421  1.00122.93           H  
ATOM   2627  HB2 LEU A 181      22.077  10.787  29.488  1.00122.93           H  
ATOM   2628  HB3 LEU A 181      20.822  11.305  28.378  1.00122.93           H  
ATOM   2629  HG  LEU A 181      21.816   8.407  28.624  1.00122.93           H  
ATOM   2630 HD11 LEU A 181      19.417   9.774  29.909  1.00122.93           H  
ATOM   2631 HD12 LEU A 181      20.816   9.072  30.724  1.00122.93           H  
ATOM   2632 HD13 LEU A 181      19.685   8.020  29.864  1.00122.93           H  
ATOM   2633 HD21 LEU A 181      19.341   9.545  27.232  1.00122.93           H  
ATOM   2634 HD22 LEU A 181      19.755   7.833  27.389  1.00122.93           H  
ATOM   2635 HD23 LEU A 181      20.775   8.896  26.418  1.00122.93           H  
ATOM   2636  N   THR A 182      24.392  12.502  26.790  1.00220.36           N  
ATOM   2637  CA  THR A 182      25.075  13.794  26.868  1.00220.36           C  
ATOM   2638  C   THR A 182      26.116  13.983  25.742  1.00220.36           C  
ATOM   2639  O   THR A 182      27.136  14.656  25.898  1.00220.36           O  
ATOM   2640  CB  THR A 182      25.724  14.040  28.260  1.00220.36           C  
ATOM   2641  CG2 THR A 182      26.802  13.021  28.627  1.00220.36           C  
ATOM   2642  OG1 THR A 182      26.280  15.357  28.363  1.00220.36           O  
ATOM   2643  H   THR A 182      24.738  11.763  26.178  1.00220.36           H  
ATOM   2644  HA  THR A 182      24.320  14.573  26.698  1.00220.36           H  
ATOM   2645  HB  THR A 182      24.949  13.989  29.032  1.00220.36           H  
ATOM   2646  HG1 THR A 182      26.950  15.440  27.652  1.00220.36           H  
ATOM   2647 HG21 THR A 182      27.655  13.068  27.943  1.00220.36           H  
ATOM   2648 HG22 THR A 182      26.408  12.000  28.626  1.00220.36           H  
ATOM   2649 HG23 THR A 182      27.197  13.236  29.626  1.00220.36           H  
ATOM   2650  N   THR A 183      25.773  13.491  24.501  1.00338.70           N  
ATOM   2651  CA  THR A 183      26.685  13.643  23.353  1.00338.70           C  
ATOM   2652  C   THR A 183      25.917  13.831  22.031  1.00338.70           C  
ATOM   2653  O   THR A 183      26.382  13.506  20.936  1.00338.70           O  
ATOM   2654  CB  THR A 183      27.704  12.482  23.260  1.00338.70           C  
ATOM   2655  CG2 THR A 183      27.081  11.128  22.934  1.00338.70           C  
ATOM   2656  OG1 THR A 183      28.726  12.756  22.293  1.00338.70           O  
ATOM   2657  H   THR A 183      24.888  13.004  24.376  1.00338.70           H  
ATOM   2658  HA  THR A 183      27.245  14.579  23.481  1.00338.70           H  
ATOM   2659  HB  THR A 183      28.217  12.392  24.225  1.00338.70           H  
ATOM   2660  HG1 THR A 183      28.280  12.935  21.442  1.00338.70           H  
ATOM   2661 HG21 THR A 183      26.647  11.111  21.930  1.00338.70           H  
ATOM   2662 HG22 THR A 183      26.307  10.858  23.654  1.00338.70           H  
ATOM   2663 HG23 THR A 183      27.850  10.348  22.946  1.00338.70           H  
ATOM   2664  N   CYX A 184      24.731  14.508  22.163  1.00193.71           N  
ATOM   2665  CA  CYX A 184      23.760  14.655  21.073  1.00193.71           C  
ATOM   2666  C   CYX A 184      23.851  16.096  20.535  1.00193.71           C  
ATOM   2667  O   CYX A 184      24.384  17.004  21.174  1.00193.71           O  
ATOM   2668  CB  CYX A 184      22.323  14.335  21.514  1.00193.71           C  
ATOM   2669  SG  CYX A 184      22.233  12.945  22.715  1.00193.71           S  
ATOM   2670  H   CYX A 184      24.518  14.956  23.048  1.00193.71           H  
ATOM   2671  HA  CYX A 184      24.060  13.976  20.273  1.00193.71           H  
ATOM   2672  HB2 CYX A 184      21.678  14.128  20.654  1.00193.71           H  
ATOM   2673  HB3 CYX A 184      21.891  15.204  22.025  1.00193.71           H  
ATOM   2674  N   GLY A 185      23.302  16.293  19.291  1.00155.46           N  
ATOM   2675  CA  GLY A 185      23.377  17.579  18.613  1.00155.46           C  
ATOM   2676  C   GLY A 185      22.146  18.464  18.865  1.00155.46           C  
ATOM   2677  O   GLY A 185      21.342  18.258  19.772  1.00155.46           O  
ATOM   2678  H   GLY A 185      22.807  15.534  18.819  1.00155.46           H  
ATOM   2679  HA2 GLY A 185      24.270  18.126  18.933  1.00155.46           H  
ATOM   2680  HA3 GLY A 185      23.454  17.362  17.545  1.00155.46           H  
ATOM   2681  N   VAL A 186      22.027  19.509  17.973  1.00244.24           N  
ATOM   2682  CA  VAL A 186      20.871  20.408  17.913  1.00244.24           C  
ATOM   2683  C   VAL A 186      20.071  20.147  16.622  1.00244.24           C  
ATOM   2684  O   VAL A 186      18.839  20.180  16.605  1.00244.24           O  
ATOM   2685  CB  VAL A 186      21.216  21.893  18.150  1.00244.24           C  
ATOM   2686  CG1 VAL A 186      22.224  22.484  17.169  1.00244.24           C  
ATOM   2687  CG2 VAL A 186      19.951  22.761  18.163  1.00244.24           C  
ATOM   2688  H   VAL A 186      22.789  19.632  17.284  1.00244.24           H  
ATOM   2689  HA  VAL A 186      20.196  20.101  18.717  1.00244.24           H  
ATOM   2690  HB  VAL A 186      21.670  21.963  19.147  1.00244.24           H  
ATOM   2691 HG11 VAL A 186      21.872  22.430  16.135  1.00244.24           H  
ATOM   2692 HG12 VAL A 186      23.183  21.968  17.246  1.00244.24           H  
ATOM   2693 HG13 VAL A 186      22.411  23.539  17.399  1.00244.24           H  
ATOM   2694 HG21 VAL A 186      19.494  22.824  17.171  1.00244.24           H  
ATOM   2695 HG22 VAL A 186      20.186  23.782  18.480  1.00244.24           H  
ATOM   2696 HG23 VAL A 186      19.206  22.360  18.858  1.00244.24           H  
ATOM   2697  N   VAL A 187      20.810  19.908  15.485  1.00192.53           N  
ATOM   2698  CA  VAL A 187      20.172  19.446  14.245  1.00192.53           C  
ATOM   2699  C   VAL A 187      19.871  17.935  14.419  1.00192.53           C  
ATOM   2700  O   VAL A 187      19.052  17.326  13.733  1.00192.53           O  
ATOM   2701  CB  VAL A 187      21.060  19.740  13.019  1.00192.53           C  
ATOM   2702  CG1 VAL A 187      20.580  19.032  11.750  1.00192.53           C  
ATOM   2703  CG2 VAL A 187      21.094  21.249  12.749  1.00192.53           C  
ATOM   2704  H   VAL A 187      21.828  20.036  15.495  1.00192.53           H  
ATOM   2705  HA  VAL A 187      19.201  19.948  14.147  1.00192.53           H  
ATOM   2706  HB  VAL A 187      22.082  19.397  13.220  1.00192.53           H  
ATOM   2707 HG11 VAL A 187      19.519  19.234  11.570  1.00192.53           H  
ATOM   2708 HG12 VAL A 187      20.714  17.949  11.821  1.00192.53           H  
ATOM   2709 HG13 VAL A 187      21.148  19.367  10.875  1.00192.53           H  
ATOM   2710 HG21 VAL A 187      20.095  21.622  12.493  1.00192.53           H  
ATOM   2711 HG22 VAL A 187      21.761  21.482  11.913  1.00192.53           H  
ATOM   2712 HG23 VAL A 187      21.447  21.809  13.620  1.00192.53           H  
ATOM   2713  N   TYR A 188      20.642  17.315  15.380  1.00229.91           N  
ATOM   2714  CA  TYR A 188      20.551  15.902  15.716  1.00229.91           C  
ATOM   2715  C   TYR A 188      20.207  15.724  17.219  1.00229.91           C  
ATOM   2716  O   TYR A 188      21.000  15.174  17.993  1.00229.91           O  
ATOM   2717  CB  TYR A 188      21.897  15.228  15.385  1.00229.91           C  
ATOM   2718  CG  TYR A 188      22.159  15.134  13.899  1.00229.91           C  
ATOM   2719  CD1 TYR A 188      21.497  14.175  13.119  1.00229.91           C  
ATOM   2720  CD2 TYR A 188      23.033  16.038  13.277  1.00229.91           C  
ATOM   2721  CE1 TYR A 188      21.701  14.124  11.741  1.00229.91           C  
ATOM   2722  CE2 TYR A 188      23.234  15.989  11.896  1.00229.91           C  
ATOM   2723  CZ  TYR A 188      22.562  15.035  11.141  1.00229.91           C  
ATOM   2724  OH  TYR A 188      22.717  14.960   9.788  1.00229.91           O  
ATOM   2725  H   TYR A 188      21.314  17.903  15.870  1.00229.91           H  
ATOM   2726  HA  TYR A 188      19.743  15.433  15.143  1.00229.91           H  
ATOM   2727  HB2 TYR A 188      22.722  15.769  15.867  1.00229.91           H  
ATOM   2728  HB3 TYR A 188      21.941  14.220  15.804  1.00229.91           H  
ATOM   2729  HD1 TYR A 188      20.802  13.476  13.574  1.00229.91           H  
ATOM   2730  HD2 TYR A 188      23.543  16.805  13.859  1.00229.91           H  
ATOM   2731  HE1 TYR A 188      21.179  13.390  11.135  1.00229.91           H  
ATOM   2732  HE2 TYR A 188      23.901  16.712  11.435  1.00229.91           H  
ATOM   2733  HH  TYR A 188      23.299  15.688   9.513  1.00229.91           H  
ATOM   2734  N   PRO A 189      18.967  16.111  17.685  1.00176.51           N  
ATOM   2735  CA  PRO A 189      18.657  16.101  19.127  1.00176.51           C  
ATOM   2736  C   PRO A 189      18.691  14.744  19.853  1.00176.51           C  
ATOM   2737  O   PRO A 189      18.695  14.667  21.081  1.00176.51           O  
ATOM   2738  CB  PRO A 189      17.221  16.641  19.208  1.00176.51           C  
ATOM   2739  CG  PRO A 189      17.070  17.461  17.941  1.00176.51           C  
ATOM   2740  CD  PRO A 189      17.850  16.648  16.924  1.00176.51           C  
ATOM   2741  HA  PRO A 189      19.368  16.768  19.620  1.00176.51           H  
ATOM   2742  HB2 PRO A 189      16.489  15.825  19.200  1.00176.51           H  
ATOM   2743  HB3 PRO A 189      17.048  17.229  20.114  1.00176.51           H  
ATOM   2744  HG2 PRO A 189      17.536  18.441  18.085  1.00176.51           H  
ATOM   2745  HG3 PRO A 189      16.031  17.619  17.649  1.00176.51           H  
ATOM   2746  HD2 PRO A 189      18.154  17.260  16.085  1.00176.51           H  
ATOM   2747  HD3 PRO A 189      17.268  15.799  16.552  1.00176.51           H  
ATOM   2748  N   LEU A 190      18.562  13.641  19.042  1.00232.71           N  
ATOM   2749  CA  LEU A 190      18.505  12.273  19.564  1.00232.71           C  
ATOM   2750  C   LEU A 190      19.598  11.402  18.912  1.00232.71           C  
ATOM   2751  O   LEU A 190      19.596  10.173  19.002  1.00232.71           O  
ATOM   2752  CB  LEU A 190      17.101  11.699  19.314  1.00232.71           C  
ATOM   2753  CG  LEU A 190      16.743  10.359  19.990  1.00232.71           C  
ATOM   2754  CD1 LEU A 190      16.940  10.387  21.500  1.00232.71           C  
ATOM   2755  CD2 LEU A 190      15.294   9.993  19.663  1.00232.71           C  
ATOM   2756  H   LEU A 190      18.512  13.786  18.041  1.00232.71           H  
ATOM   2757  HA  LEU A 190      18.725  12.305  20.635  1.00232.71           H  
ATOM   2758  HB2 LEU A 190      16.360  12.449  19.623  1.00232.71           H  
ATOM   2759  HB3 LEU A 190      16.978  11.568  18.231  1.00232.71           H  
ATOM   2760  HG  LEU A 190      17.369   9.560  19.580  1.00232.71           H  
ATOM   2761 HD11 LEU A 190      16.369  11.199  21.963  1.00232.71           H  
ATOM   2762 HD12 LEU A 190      17.994  10.519  21.748  1.00232.71           H  
ATOM   2763 HD13 LEU A 190      16.619   9.443  21.953  1.00232.71           H  
ATOM   2764 HD21 LEU A 190      14.597  10.745  20.047  1.00232.71           H  
ATOM   2765 HD22 LEU A 190      15.025   9.026  20.101  1.00232.71           H  
ATOM   2766 HD23 LEU A 190      15.152   9.920  18.580  1.00232.71           H  
ATOM   2767  N   SER A 191      20.646  12.088  18.338  1.00201.49           N  
ATOM   2768  CA  SER A 191      21.700  11.402  17.593  1.00201.49           C  
ATOM   2769  C   SER A 191      23.068  12.035  17.862  1.00201.49           C  
ATOM   2770  O   SER A 191      23.206  13.212  18.191  1.00201.49           O  
ATOM   2771  CB  SER A 191      21.389  11.346  16.095  1.00201.49           C  
ATOM   2772  OG  SER A 191      20.327  10.428  15.827  1.00201.49           O  
ATOM   2773  H   SER A 191      20.703  13.102  18.440  1.00201.49           H  
ATOM   2774  HA  SER A 191      21.755  10.390  17.990  1.00201.49           H  
ATOM   2775  HB2 SER A 191      22.261  11.031  15.515  1.00201.49           H  
ATOM   2776  HB3 SER A 191      21.063  12.320  15.729  1.00201.49           H  
ATOM   2777  HG  SER A 191      20.190  10.417  14.864  1.00201.49           H  
ATOM   2778  N   LYS A 192      24.127  11.166  17.719  1.00259.79           N  
ATOM   2779  CA  LYS A 192      25.453  11.473  18.227  1.00259.79           C  
ATOM   2780  C   LYS A 192      26.117  12.608  17.417  1.00259.79           C  
ATOM   2781  O   LYS A 192      26.267  12.578  16.191  1.00259.79           O  
ATOM   2782  CB  LYS A 192      26.379  10.249  18.160  1.00259.79           C  
ATOM   2783  CG  LYS A 192      25.971   9.116  19.109  1.00259.79           C  
ATOM   2784  CD  LYS A 192      26.893   7.906  18.927  1.00259.79           C  
ATOM   2785  CE  LYS A 192      26.699   6.829  19.983  1.00259.79           C  
ATOM   2786  NZ  LYS A 192      25.440   6.108  19.809  1.00259.79           N1+
ATOM   2787  H   LYS A 192      23.968  10.259  17.270  1.00259.79           H  
ATOM   2788  HA  LYS A 192      25.332  11.789  19.268  1.00259.79           H  
ATOM   2789  HB2 LYS A 192      26.407   9.862  17.135  1.00259.79           H  
ATOM   2790  HB3 LYS A 192      27.405  10.558  18.400  1.00259.79           H  
ATOM   2791  HG2 LYS A 192      26.024   9.475  20.143  1.00259.79           H  
ATOM   2792  HG3 LYS A 192      24.936   8.821  18.922  1.00259.79           H  
ATOM   2793  HD2 LYS A 192      27.934   8.247  18.989  1.00259.79           H  
ATOM   2794  HD3 LYS A 192      26.763   7.483  17.924  1.00259.79           H  
ATOM   2795  HE2 LYS A 192      26.701   7.259  20.989  1.00259.79           H  
ATOM   2796  HE3 LYS A 192      27.496   6.082  19.916  1.00259.79           H  
ATOM   2797  HZ1 LYS A 192      24.567   6.656  19.910  1.00259.79           H  
ATOM   2798  HZ2 LYS A 192      25.394   5.435  20.623  1.00259.79           H  
ATOM   2799  HZ3 LYS A 192      25.349   5.515  18.969  1.00259.79           H  
ATOM   2800  N   ASN A 193      26.587  13.651  18.186  1.00272.47           N  
ATOM   2801  CA  ASN A 193      27.195  14.835  17.596  1.00272.47           C  
ATOM   2802  C   ASN A 193      28.660  14.518  17.243  1.00272.47           C  
ATOM   2803  O   ASN A 193      29.637  14.882  17.892  1.00272.47           O  
ATOM   2804  CB  ASN A 193      27.130  16.051  18.511  1.00272.47           C  
ATOM   2805  CG  ASN A 193      27.602  17.267  17.748  1.00272.47           C  
ATOM   2806  ND2 ASN A 193      27.627  18.416  18.474  1.00272.47           N  
ATOM   2807  OD1 ASN A 193      27.930  17.233  16.566  1.00272.47           O  
ATOM   2808  H   ASN A 193      26.501  13.605  19.205  1.00272.47           H  
ATOM   2809  HA  ASN A 193      26.660  15.046  16.660  1.00272.47           H  
ATOM   2810  HB2 ASN A 193      27.747  15.921  19.407  1.00272.47           H  
ATOM   2811  HB3 ASN A 193      26.102  16.227  18.835  1.00272.47           H  
ATOM   2812 HD21 ASN A 193      27.960  19.277  18.031  1.00272.47           H  
ATOM   2813 HD22 ASN A 193      27.334  18.479  19.439  1.00272.47           H  
ATOM   2814  N   HIP A 194      28.799  13.753  16.103  1.00213.07           N  
ATOM   2815  CA  HIP A 194      30.090  13.659  15.441  1.00213.07           C  
ATOM   2816  C   HIP A 194      29.901  13.492  13.917  1.00213.07           C  
ATOM   2817  O   HIP A 194      30.813  13.115  13.179  1.00213.07           O  
ATOM   2818  CB  HIP A 194      30.957  12.548  16.042  1.00213.07           C  
ATOM   2819  CG  HIP A 194      32.406  12.769  15.814  1.00213.07           C  
ATOM   2820  CD2 HIP A 194      33.450  12.997  16.678  1.00213.07           C  
ATOM   2821  ND1 HIP A 194      32.985  12.770  14.550  1.00213.07           N1+
ATOM   2822  CE1 HIP A 194      34.302  12.967  14.616  1.00213.07           C  
ATOM   2823  NE2 HIP A 194      34.591  13.111  15.912  1.00213.07           N  
ATOM   2824  H   HIP A 194      27.972  13.254  15.766  1.00213.07           H  
ATOM   2825  HA  HIP A 194      30.588  14.631  15.567  1.00213.07           H  
ATOM   2826  HB2 HIP A 194      30.692  11.572  15.623  1.00213.07           H  
ATOM   2827  HB3 HIP A 194      30.800  12.479  17.125  1.00213.07           H  
ATOM   2828  HD1 HIP A 194      32.449  12.664  13.678  1.00213.07           H  
ATOM   2829  HD2 HIP A 194      33.534  13.090  17.748  1.00213.07           H  
ATOM   2830  HE1 HIP A 194      34.996  13.010  13.786  1.00213.07           H  
ATOM   2831  HE2 HIP A 194      35.527  13.276  16.278  1.00213.07           H  
ATOM   2832  N   LEU A 195      28.692  13.942  13.428  1.00194.06           N  
ATOM   2833  CA  LEU A 195      28.335  13.884  12.001  1.00194.06           C  
ATOM   2834  C   LEU A 195      28.703  15.205  11.283  1.00194.06           C  
ATOM   2835  O   LEU A 195      28.646  15.349  10.062  1.00194.06           O  
ATOM   2836  CB  LEU A 195      26.836  13.580  11.822  1.00194.06           C  
ATOM   2837  CG  LEU A 195      26.567  12.309  10.988  1.00194.06           C  
ATOM   2838  CD1 LEU A 195      25.073  11.977  11.000  1.00194.06           C  
ATOM   2839  CD2 LEU A 195      27.044  12.445   9.541  1.00194.06           C  
ATOM   2840  H   LEU A 195      28.023  14.351  14.076  1.00194.06           H  
ATOM   2841  HA  LEU A 195      28.956  13.104  11.546  1.00194.06           H  
ATOM   2842  HB2 LEU A 195      26.364  13.447  12.804  1.00194.06           H  
ATOM   2843  HB3 LEU A 195      26.321  14.430  11.354  1.00194.06           H  
ATOM   2844  HG  LEU A 195      27.102  11.469  11.448  1.00194.06           H  
ATOM   2845 HD11 LEU A 195      24.495  12.747  10.481  1.00194.06           H  
ATOM   2846 HD12 LEU A 195      24.693  11.898  12.023  1.00194.06           H  
ATOM   2847 HD13 LEU A 195      24.885  11.021  10.499  1.00194.06           H  
ATOM   2848 HD21 LEU A 195      26.581  13.308   9.050  1.00194.06           H  
ATOM   2849 HD22 LEU A 195      26.789  11.551   8.963  1.00194.06           H  
ATOM   2850 HD23 LEU A 195      28.130  12.566   9.486  1.00194.06           H  
ATOM   2851  N   VAL A 196      29.091  16.230  12.118  1.00240.57           N  
ATOM   2852  CA  VAL A 196      29.296  17.602  11.648  1.00240.57           C  
ATOM   2853  C   VAL A 196      30.410  17.722  10.591  1.00240.57           C  
ATOM   2854  O   VAL A 196      30.469  18.663   9.802  1.00240.57           O  
ATOM   2855  CB  VAL A 196      29.586  18.580  12.804  1.00240.57           C  
ATOM   2856  CG1 VAL A 196      28.349  18.745  13.682  1.00240.57           C  
ATOM   2857  CG2 VAL A 196      30.792  18.188  13.666  1.00240.57           C  
ATOM   2858  H   VAL A 196      29.174  16.032  13.107  1.00240.57           H  
ATOM   2859  HA  VAL A 196      28.367  17.891  11.140  1.00240.57           H  
ATOM   2860  HB  VAL A 196      29.809  19.561  12.366  1.00240.57           H  
ATOM   2861 HG11 VAL A 196      28.010  17.789  14.090  1.00240.57           H  
ATOM   2862 HG12 VAL A 196      27.528  19.168  13.100  1.00240.57           H  
ATOM   2863 HG13 VAL A 196      28.552  19.418  14.520  1.00240.57           H  
ATOM   2864 HG21 VAL A 196      30.641  17.231  14.176  1.00240.57           H  
ATOM   2865 HG22 VAL A 196      30.970  18.944  14.439  1.00240.57           H  
ATOM   2866 HG23 VAL A 196      31.704  18.117  13.067  1.00240.57           H  
ATOM   2867  N   VAL A 197      31.365  16.729  10.638  1.00119.08           N  
ATOM   2868  CA  VAL A 197      32.529  16.742   9.750  1.00119.08           C  
ATOM   2869  C   VAL A 197      32.043  16.514   8.299  1.00119.08           C  
ATOM   2870  O   VAL A 197      32.643  16.966   7.325  1.00119.08           O  
ATOM   2871  CB  VAL A 197      33.556  15.668  10.177  1.00119.08           C  
ATOM   2872  CG1 VAL A 197      34.779  15.645   9.254  1.00119.08           C  
ATOM   2873  CG2 VAL A 197      34.033  15.893  11.619  1.00119.08           C  
ATOM   2874  H   VAL A 197      31.241  15.984  11.312  1.00119.08           H  
ATOM   2875  HA  VAL A 197      32.970  17.746   9.797  1.00119.08           H  
ATOM   2876  HB  VAL A 197      33.082  14.678  10.132  1.00119.08           H  
ATOM   2877 HG11 VAL A 197      35.251  16.632   9.197  1.00119.08           H  
ATOM   2878 HG12 VAL A 197      34.509  15.335   8.240  1.00119.08           H  
ATOM   2879 HG13 VAL A 197      35.528  14.932   9.616  1.00119.08           H  
ATOM   2880 HG21 VAL A 197      34.480  16.886  11.737  1.00119.08           H  
ATOM   2881 HG22 VAL A 197      34.787  15.149  11.899  1.00119.08           H  
ATOM   2882 HG23 VAL A 197      33.212  15.802  12.336  1.00119.08           H  
ATOM   2883  N   LEU A 198      30.946  15.688   8.164  1.00128.06           N  
ATOM   2884  CA  LEU A 198      30.397  15.376   6.847  1.00128.06           C  
ATOM   2885  C   LEU A 198      29.506  16.557   6.411  1.00128.06           C  
ATOM   2886  O   LEU A 198      29.390  16.898   5.235  1.00128.06           O  
ATOM   2887  CB  LEU A 198      29.601  14.068   6.897  1.00128.06           C  
ATOM   2888  CG  LEU A 198      29.081  13.571   5.534  1.00128.06           C  
ATOM   2889  CD1 LEU A 198      30.205  13.302   4.534  1.00128.06           C  
ATOM   2890  CD2 LEU A 198      28.254  12.299   5.733  1.00128.06           C  
ATOM   2891  H   LEU A 198      30.484  15.330   8.995  1.00128.06           H  
ATOM   2892  HA  LEU A 198      31.234  15.305   6.146  1.00128.06           H  
ATOM   2893  HB2 LEU A 198      30.228  13.287   7.349  1.00128.06           H  
ATOM   2894  HB3 LEU A 198      28.743  14.195   7.570  1.00128.06           H  
ATOM   2895  HG  LEU A 198      28.416  14.330   5.107  1.00128.06           H  
ATOM   2896 HD11 LEU A 198      30.944  12.606   4.945  1.00128.06           H  
ATOM   2897 HD12 LEU A 198      30.722  14.225   4.255  1.00128.06           H  
ATOM   2898 HD13 LEU A 198      29.808  12.866   3.611  1.00128.06           H  
ATOM   2899 HD21 LEU A 198      28.859  11.492   6.160  1.00128.06           H  
ATOM   2900 HD22 LEU A 198      27.844  11.948   4.781  1.00128.06           H  
ATOM   2901 HD23 LEU A 198      27.413  12.487   6.409  1.00128.06           H  
ATOM   2902  N   ALA A 199      28.765  17.141   7.418  1.00175.35           N  
ATOM   2903  CA  ALA A 199      27.774  18.171   7.128  1.00175.35           C  
ATOM   2904  C   ALA A 199      28.410  19.465   6.581  1.00175.35           C  
ATOM   2905  O   ALA A 199      27.810  20.199   5.795  1.00175.35           O  
ATOM   2906  CB  ALA A 199      26.955  18.503   8.365  1.00175.35           C  
ATOM   2907  H   ALA A 199      28.900  16.815   8.371  1.00175.35           H  
ATOM   2908  HA  ALA A 199      27.119  17.775   6.342  1.00175.35           H  
ATOM   2909  HB1 ALA A 199      27.579  18.948   9.147  1.00175.35           H  
ATOM   2910  HB2 ALA A 199      26.486  17.604   8.779  1.00175.35           H  
ATOM   2911  HB3 ALA A 199      26.166  19.224   8.126  1.00175.35           H  
ATOM   2912  N   ILE A 200      29.642  19.812   7.102  1.00331.95           N  
ATOM   2913  CA  ILE A 200      30.368  20.975   6.577  1.00331.95           C  
ATOM   2914  C   ILE A 200      30.975  20.645   5.192  1.00331.95           C  
ATOM   2915  O   ILE A 200      31.218  21.505   4.344  1.00331.95           O  
ATOM   2916  CB  ILE A 200      31.423  21.516   7.568  1.00331.95           C  
ATOM   2917  CG1 ILE A 200      32.017  22.882   7.153  1.00331.95           C  
ATOM   2918  CG2 ILE A 200      32.581  20.540   7.809  1.00331.95           C  
ATOM   2919  CD1 ILE A 200      30.985  23.956   6.842  1.00331.95           C  
ATOM   2920  H   ILE A 200      30.033  19.256   7.865  1.00331.95           H  
ATOM   2921  HA  ILE A 200      29.608  21.744   6.401  1.00331.95           H  
ATOM   2922  HB  ILE A 200      30.916  21.660   8.532  1.00331.95           H  
ATOM   2923 HG12 ILE A 200      32.651  23.246   7.973  1.00331.95           H  
ATOM   2924 HG13 ILE A 200      32.678  22.766   6.286  1.00331.95           H  
ATOM   2925 HG21 ILE A 200      33.199  20.414   6.914  1.00331.95           H  
ATOM   2926 HG22 ILE A 200      32.222  19.555   8.111  1.00331.95           H  
ATOM   2927 HG23 ILE A 200      33.232  20.909   8.610  1.00331.95           H  
ATOM   2928 HD11 ILE A 200      30.221  24.005   7.621  1.00331.95           H  
ATOM   2929 HD12 ILE A 200      30.490  23.771   5.884  1.00331.95           H  
ATOM   2930 HD13 ILE A 200      31.470  24.935   6.773  1.00331.95           H  
ATOM   2931  N   ALA A 201      31.286  19.318   4.980  1.00136.87           N  
ATOM   2932  CA  ALA A 201      31.917  18.870   3.747  1.00136.87           C  
ATOM   2933  C   ALA A 201      30.954  18.943   2.544  1.00136.87           C  
ATOM   2934  O   ALA A 201      31.348  18.823   1.382  1.00136.87           O  
ATOM   2935  CB  ALA A 201      32.486  17.466   3.870  1.00136.87           C  
ATOM   2936  H   ALA A 201      31.072  18.639   5.705  1.00136.87           H  
ATOM   2937  HA  ALA A 201      32.733  19.571   3.530  1.00136.87           H  
ATOM   2938  HB1 ALA A 201      31.699  16.727   4.042  1.00136.87           H  
ATOM   2939  HB2 ALA A 201      33.197  17.404   4.700  1.00136.87           H  
ATOM   2940  HB3 ALA A 201      33.010  17.176   2.953  1.00136.87           H  
ATOM   2941  N   PHE A 202      29.636  19.216   2.836  1.00213.69           N  
ATOM   2942  CA  PHE A 202      28.652  19.467   1.788  1.00213.69           C  
ATOM   2943  C   PHE A 202      29.012  20.757   1.017  1.00213.69           C  
ATOM   2944  O   PHE A 202      28.575  20.982  -0.113  1.00213.69           O  
ATOM   2945  CB  PHE A 202      27.214  19.588   2.317  1.00213.69           C  
ATOM   2946  CG  PHE A 202      26.448  18.286   2.443  1.00213.69           C  
ATOM   2947  CD1 PHE A 202      27.045  17.096   2.879  1.00213.69           C  
ATOM   2948  CD2 PHE A 202      25.074  18.271   2.157  1.00213.69           C  
ATOM   2949  CE1 PHE A 202      26.299  15.921   3.007  1.00213.69           C  
ATOM   2950  CE2 PHE A 202      24.331  17.095   2.278  1.00213.69           C  
ATOM   2951  CZ  PHE A 202      24.941  15.920   2.707  1.00213.69           C  
ATOM   2952  H   PHE A 202      29.345  19.215   3.811  1.00213.69           H  
ATOM   2953  HA  PHE A 202      28.735  18.646   1.068  1.00213.69           H  
ATOM   2954  HB2 PHE A 202      27.209  20.084   3.293  1.00213.69           H  
ATOM   2955  HB3 PHE A 202      26.645  20.241   1.641  1.00213.69           H  
ATOM   2956  HD1 PHE A 202      28.102  17.055   3.126  1.00213.69           H  
ATOM   2957  HD2 PHE A 202      24.570  19.176   1.822  1.00213.69           H  
ATOM   2958  HE1 PHE A 202      26.782  15.007   3.340  1.00213.69           H  
ATOM   2959  HE2 PHE A 202      23.273  17.092   2.029  1.00213.69           H  
ATOM   2960  HZ  PHE A 202      24.359  15.007   2.804  1.00213.69           H  
ATOM   2961  N   PHE A 203      29.843  21.654   1.652  1.00149.69           N  
ATOM   2962  CA  PHE A 203      30.298  22.870   0.971  1.00149.69           C  
ATOM   2963  C   PHE A 203      31.228  22.464  -0.200  1.00149.69           C  
ATOM   2964  O   PHE A 203      31.302  23.102  -1.250  1.00149.69           O  
ATOM   2965  CB  PHE A 203      31.030  23.801   1.946  1.00149.69           C  
ATOM   2966  CG  PHE A 203      31.148  25.214   1.428  1.00149.69           C  
ATOM   2967  CD1 PHE A 203      30.066  26.100   1.537  1.00149.69           C  
ATOM   2968  CD2 PHE A 203      32.326  25.653   0.812  1.00149.69           C  
ATOM   2969  CE1 PHE A 203      30.164  27.401   1.043  1.00149.69           C  
ATOM   2970  CE2 PHE A 203      32.422  26.955   0.317  1.00149.69           C  
ATOM   2971  CZ  PHE A 203      31.342  27.828   0.434  1.00149.69           C  
ATOM   2972  H   PHE A 203      30.141  21.473   2.613  1.00149.69           H  
ATOM   2973  HA  PHE A 203      29.413  23.352   0.540  1.00149.69           H  
ATOM   2974  HB2 PHE A 203      30.492  23.839   2.903  1.00149.69           H  
ATOM   2975  HB3 PHE A 203      32.027  23.408   2.185  1.00149.69           H  
ATOM   2976  HD1 PHE A 203      29.140  25.782   2.010  1.00149.69           H  
ATOM   2977  HD2 PHE A 203      33.177  24.984   0.704  1.00149.69           H  
ATOM   2978  HE1 PHE A 203      29.321  28.081   1.132  1.00149.69           H  
ATOM   2979  HE2 PHE A 203      33.339  27.285  -0.163  1.00149.69           H  
ATOM   2980  HZ  PHE A 203      31.418  28.841   0.048  1.00149.69           H  
ATOM   2981  N   MET A 204      32.024  21.358   0.030  1.00196.33           N  
ATOM   2982  CA  MET A 204      32.960  20.870  -0.981  1.00196.33           C  
ATOM   2983  C   MET A 204      32.150  20.154  -2.083  1.00196.33           C  
ATOM   2984  O   MET A 204      32.537  20.112  -3.251  1.00196.33           O  
ATOM   2985  CB  MET A 204      33.995  19.924  -0.368  1.00196.33           C  
ATOM   2986  CG  MET A 204      35.134  19.520  -1.309  1.00196.33           C  
ATOM   2987  SD  MET A 204      36.257  20.904  -1.699  1.00196.33           S  
ATOM   2988  CE  MET A 204      35.806  21.184  -3.430  1.00196.33           C  
ATOM   2989  H   MET A 204      31.925  20.854   0.907  1.00196.33           H  
ATOM   2990  HA  MET A 204      33.433  21.748  -1.432  1.00196.33           H  
ATOM   2991  HB2 MET A 204      33.497  19.002  -0.045  1.00196.33           H  
ATOM   2992  HB3 MET A 204      34.414  20.372   0.542  1.00196.33           H  
ATOM   2993  HG2 MET A 204      34.758  19.054  -2.224  1.00196.33           H  
ATOM   2994  HG3 MET A 204      35.743  18.763  -0.803  1.00196.33           H  
ATOM   2995  HE1 MET A 204      36.464  21.950  -3.849  1.00196.33           H  
ATOM   2996  HE2 MET A 204      34.777  21.540  -3.508  1.00196.33           H  
ATOM   2997  HE3 MET A 204      35.929  20.268  -4.013  1.00196.33           H  
ATOM   2998  N   VAL A 205      31.012  19.499  -1.660  1.00228.29           N  
ATOM   2999  CA  VAL A 205      30.116  18.834  -2.605  1.00228.29           C  
ATOM   3000  C   VAL A 205      29.518  19.928  -3.517  1.00228.29           C  
ATOM   3001  O   VAL A 205      29.523  19.818  -4.744  1.00228.29           O  
ATOM   3002  CB  VAL A 205      29.029  17.992  -1.907  1.00228.29           C  
ATOM   3003  CG1 VAL A 205      27.995  17.449  -2.898  1.00228.29           C  
ATOM   3004  CG2 VAL A 205      29.652  16.814  -1.150  1.00228.29           C  
ATOM   3005  H   VAL A 205      30.811  19.482  -0.663  1.00228.29           H  
ATOM   3006  HA  VAL A 205      30.736  18.186  -3.235  1.00228.29           H  
ATOM   3007  HB  VAL A 205      28.489  18.615  -1.187  1.00228.29           H  
ATOM   3008 HG11 VAL A 205      28.474  16.887  -3.707  1.00228.29           H  
ATOM   3009 HG12 VAL A 205      27.413  18.263  -3.338  1.00228.29           H  
ATOM   3010 HG13 VAL A 205      27.285  16.782  -2.396  1.00228.29           H  
ATOM   3011 HG21 VAL A 205      30.171  16.134  -1.835  1.00228.29           H  
ATOM   3012 HG22 VAL A 205      28.881  16.240  -0.625  1.00228.29           H  
ATOM   3013 HG23 VAL A 205      30.374  17.151  -0.402  1.00228.29           H  
ATOM   3014  N   PHE A 206      28.965  21.027  -2.900  1.00220.30           N  
ATOM   3015  CA  PHE A 206      28.389  22.102  -3.706  1.00220.30           C  
ATOM   3016  C   PHE A 206      29.472  22.727  -4.611  1.00220.30           C  
ATOM   3017  O   PHE A 206      29.225  23.105  -5.758  1.00220.30           O  
ATOM   3018  CB  PHE A 206      27.758  23.223  -2.864  1.00220.30           C  
ATOM   3019  CG  PHE A 206      26.376  22.901  -2.338  1.00220.30           C  
ATOM   3020  CD1 PHE A 206      25.316  22.645  -3.220  1.00220.30           C  
ATOM   3021  CD2 PHE A 206      26.120  22.902  -0.960  1.00220.30           C  
ATOM   3022  CE1 PHE A 206      24.037  22.371  -2.733  1.00220.30           C  
ATOM   3023  CE2 PHE A 206      24.840  22.632  -0.473  1.00220.30           C  
ATOM   3024  CZ  PHE A 206      23.800  22.363  -1.359  1.00220.30           C  
ATOM   3025  H   PHE A 206      28.922  21.070  -1.879  1.00220.30           H  
ATOM   3026  HA  PHE A 206      27.655  21.639  -4.376  1.00220.30           H  
ATOM   3027  HB2 PHE A 206      28.425  23.480  -2.032  1.00220.30           H  
ATOM   3028  HB3 PHE A 206      27.665  24.139  -3.463  1.00220.30           H  
ATOM   3029  HD1 PHE A 206      25.473  22.662  -4.296  1.00220.30           H  
ATOM   3030  HD2 PHE A 206      26.918  23.112  -0.253  1.00220.30           H  
ATOM   3031  HE1 PHE A 206      23.227  22.173  -3.430  1.00220.30           H  
ATOM   3032  HE2 PHE A 206      24.656  22.636   0.599  1.00220.30           H  
ATOM   3033  HZ  PHE A 206      22.803  22.160  -0.978  1.00220.30           H  
ATOM   3034  N   GLY A 207      30.708  22.916  -4.038  1.00 90.49           N  
ATOM   3035  CA  GLY A 207      31.791  23.522  -4.783  1.00 90.49           C  
ATOM   3036  C   GLY A 207      32.225  22.683  -5.990  1.00 90.49           C  
ATOM   3037  O   GLY A 207      32.539  23.197  -7.067  1.00 90.49           O  
ATOM   3038  H   GLY A 207      30.857  22.669  -3.059  1.00 90.49           H  
ATOM   3039  HA2 GLY A 207      31.464  24.506  -5.134  1.00 90.49           H  
ATOM   3040  HA3 GLY A 207      32.645  23.638  -4.109  1.00 90.49           H  
ATOM   3041  N   ILE A 208      32.336  21.323  -5.776  1.00184.76           N  
ATOM   3042  CA  ILE A 208      32.746  20.448  -6.868  1.00184.76           C  
ATOM   3043  C   ILE A 208      31.589  20.302  -7.876  1.00184.76           C  
ATOM   3044  O   ILE A 208      31.801  20.082  -9.069  1.00184.76           O  
ATOM   3045  CB  ILE A 208      33.337  19.097  -6.398  1.00184.76           C  
ATOM   3046  CG1 ILE A 208      34.276  18.521  -7.483  1.00184.76           C  
ATOM   3047  CG2 ILE A 208      32.270  18.077  -6.001  1.00184.76           C  
ATOM   3048  CD1 ILE A 208      35.059  17.297  -7.026  1.00184.76           C  
ATOM   3049  H   ILE A 208      32.131  20.930  -4.854  1.00184.76           H  
ATOM   3050  HA  ILE A 208      33.535  20.995  -7.401  1.00184.76           H  
ATOM   3051  HB  ILE A 208      33.951  19.297  -5.510  1.00184.76           H  
ATOM   3052 HG12 ILE A 208      33.705  18.260  -8.382  1.00184.76           H  
ATOM   3053 HG13 ILE A 208      35.000  19.290  -7.779  1.00184.76           H  
ATOM   3054 HG21 ILE A 208      31.726  17.697  -6.872  1.00184.76           H  
ATOM   3055 HG22 ILE A 208      31.548  18.517  -5.316  1.00184.76           H  
ATOM   3056 HG23 ILE A 208      32.715  17.220  -5.485  1.00184.76           H  
ATOM   3057 HD11 ILE A 208      34.401  16.440  -6.855  1.00184.76           H  
ATOM   3058 HD12 ILE A 208      35.609  17.504  -6.103  1.00184.76           H  
ATOM   3059 HD13 ILE A 208      35.783  17.008  -7.794  1.00184.76           H  
ATOM   3060  N   MET A 209      30.307  20.374  -7.381  1.00183.59           N  
ATOM   3061  CA  MET A 209      29.158  20.305  -8.276  1.00183.59           C  
ATOM   3062  C   MET A 209      29.091  21.553  -9.175  1.00183.59           C  
ATOM   3063  O   MET A 209      28.643  21.502 -10.322  1.00183.59           O  
ATOM   3064  CB  MET A 209      27.833  20.122  -7.538  1.00183.59           C  
ATOM   3065  CG  MET A 209      27.662  18.669  -7.105  1.00183.59           C  
ATOM   3066  SD  MET A 209      26.106  18.414  -6.195  1.00183.59           S  
ATOM   3067  CE  MET A 209      24.963  18.434  -7.591  1.00183.59           C  
ATOM   3068  H   MET A 209      30.160  20.457  -6.372  1.00183.59           H  
ATOM   3069  HA  MET A 209      29.326  19.458  -8.949  1.00183.59           H  
ATOM   3070  HB2 MET A 209      27.009  20.404  -8.206  1.00183.59           H  
ATOM   3071  HB3 MET A 209      27.782  20.796  -6.675  1.00183.59           H  
ATOM   3072  HG2 MET A 209      28.481  18.356  -6.452  1.00183.59           H  
ATOM   3073  HG3 MET A 209      27.679  18.001  -7.972  1.00183.59           H  
ATOM   3074  HE1 MET A 209      23.977  18.152  -7.226  1.00183.59           H  
ATOM   3075  HE2 MET A 209      25.275  17.709  -8.342  1.00183.59           H  
ATOM   3076  HE3 MET A 209      24.903  19.426  -8.041  1.00183.59           H  
ATOM   3077  N   LEU A 210      29.499  22.739  -8.607  1.00181.94           N  
ATOM   3078  CA  LEU A 210      29.581  23.957  -9.407  1.00181.94           C  
ATOM   3079  C   LEU A 210      30.683  23.796 -10.478  1.00181.94           C  
ATOM   3080  O   LEU A 210      30.565  24.270 -11.611  1.00181.94           O  
ATOM   3081  CB  LEU A 210      29.859  25.206  -8.555  1.00181.94           C  
ATOM   3082  CG  LEU A 210      28.648  26.143  -8.354  1.00181.94           C  
ATOM   3083  CD1 LEU A 210      28.191  26.780  -9.668  1.00181.94           C  
ATOM   3084  CD2 LEU A 210      27.477  25.457  -7.654  1.00181.94           C  
ATOM   3085  H   LEU A 210      29.718  22.762  -7.609  1.00181.94           H  
ATOM   3086  HA  LEU A 210      28.638  24.040  -9.958  1.00181.94           H  
ATOM   3087  HB2 LEU A 210      30.241  24.918  -7.568  1.00181.94           H  
ATOM   3088  HB3 LEU A 210      30.659  25.802  -9.014  1.00181.94           H  
ATOM   3089  HG  LEU A 210      28.985  26.959  -7.701  1.00181.94           H  
ATOM   3090 HD11 LEU A 210      27.756  26.047 -10.354  1.00181.94           H  
ATOM   3091 HD12 LEU A 210      29.029  27.267 -10.177  1.00181.94           H  
ATOM   3092 HD13 LEU A 210      27.430  27.545  -9.477  1.00181.94           H  
ATOM   3093 HD21 LEU A 210      27.074  24.631  -8.246  1.00181.94           H  
ATOM   3094 HD22 LEU A 210      26.662  26.168  -7.479  1.00181.94           H  
ATOM   3095 HD23 LEU A 210      27.782  25.064  -6.680  1.00181.94           H  
ATOM   3096  N   GLN A 211      31.843  23.162 -10.075  1.00188.56           N  
ATOM   3097  CA  GLN A 211      32.909  22.922 -11.041  1.00188.56           C  
ATOM   3098  C   GLN A 211      32.440  21.895 -12.086  1.00188.56           C  
ATOM   3099  O   GLN A 211      32.822  21.979 -13.253  1.00188.56           O  
ATOM   3100  CB  GLN A 211      34.215  22.471 -10.382  1.00188.56           C  
ATOM   3101  CG  GLN A 211      35.396  22.339 -11.361  1.00188.56           C  
ATOM   3102  CD  GLN A 211      35.758  23.599 -12.132  1.00188.56           C  
ATOM   3103  NE2 GLN A 211      35.947  24.714 -11.374  1.00188.56           N  
ATOM   3104  OE1 GLN A 211      35.934  23.633 -13.350  1.00188.56           O  
ATOM   3105  H   GLN A 211      31.942  22.882  -9.099  1.00188.56           H  
ATOM   3106  HA  GLN A 211      33.068  23.870 -11.569  1.00188.56           H  
ATOM   3107  HB2 GLN A 211      34.476  23.175  -9.582  1.00188.56           H  
ATOM   3108  HB3 GLN A 211      34.069  21.500  -9.894  1.00188.56           H  
ATOM   3109  HG2 GLN A 211      35.199  21.541 -12.086  1.00188.56           H  
ATOM   3110  HG3 GLN A 211      36.288  22.036 -10.799  1.00188.56           H  
ATOM   3111 HE21 GLN A 211      36.203  25.581 -11.828  1.00188.56           H  
ATOM   3112 HE22 GLN A 211      35.856  24.728 -10.366  1.00188.56           H  
ATOM   3113  N   LEU A 212      31.661  20.850 -11.648  1.00143.79           N  
ATOM   3114  CA  LEU A 212      31.127  19.866 -12.584  1.00143.79           C  
ATOM   3115  C   LEU A 212      30.176  20.571 -13.568  1.00143.79           C  
ATOM   3116  O   LEU A 212      30.189  20.314 -14.771  1.00143.79           O  
ATOM   3117  CB  LEU A 212      30.391  18.709 -11.903  1.00143.79           C  
ATOM   3118  CG  LEU A 212      31.318  17.643 -11.285  1.00143.79           C  
ATOM   3119  CD1 LEU A 212      30.513  16.722 -10.364  1.00143.79           C  
ATOM   3120  CD2 LEU A 212      32.017  16.804 -12.358  1.00143.79           C  
ATOM   3121  H   LEU A 212      31.487  20.742 -10.648  1.00143.79           H  
ATOM   3122  HA  LEU A 212      31.969  19.491 -13.168  1.00143.79           H  
ATOM   3123  HB2 LEU A 212      29.723  19.110 -11.135  1.00143.79           H  
ATOM   3124  HB3 LEU A 212      29.742  18.216 -12.638  1.00143.79           H  
ATOM   3125  HG  LEU A 212      32.090  18.132 -10.682  1.00143.79           H  
ATOM   3126 HD11 LEU A 212      29.708  16.220 -10.909  1.00143.79           H  
ATOM   3127 HD12 LEU A 212      30.063  17.287  -9.541  1.00143.79           H  
ATOM   3128 HD13 LEU A 212      31.156  15.953  -9.922  1.00143.79           H  
ATOM   3129 HD21 LEU A 212      31.290  16.318 -13.018  1.00143.79           H  
ATOM   3130 HD22 LEU A 212      32.630  16.021 -11.899  1.00143.79           H  
ATOM   3131 HD23 LEU A 212      32.682  17.414 -12.976  1.00143.79           H  
ATOM   3132  N   TYR A 213      29.294  21.489 -13.048  1.00174.10           N  
ATOM   3133  CA  TYR A 213      28.400  22.243 -13.935  1.00174.10           C  
ATOM   3134  C   TYR A 213      29.275  22.992 -14.972  1.00174.10           C  
ATOM   3135  O   TYR A 213      29.081  22.931 -16.187  1.00174.10           O  
ATOM   3136  CB  TYR A 213      27.517  23.228 -13.150  1.00174.10           C  
ATOM   3137  CG  TYR A 213      26.371  23.761 -13.980  1.00174.10           C  
ATOM   3138  CD1 TYR A 213      26.548  24.870 -14.818  1.00174.10           C  
ATOM   3139  CD2 TYR A 213      25.130  23.112 -13.966  1.00174.10           C  
ATOM   3140  CE1 TYR A 213      25.520  25.288 -15.664  1.00174.10           C  
ATOM   3141  CE2 TYR A 213      24.100  23.531 -14.811  1.00174.10           C  
ATOM   3142  CZ  TYR A 213      24.315  24.601 -15.673  1.00174.10           C  
ATOM   3143  OH  TYR A 213      23.372  24.983 -16.582  1.00174.10           O  
ATOM   3144  H   TYR A 213      29.238  21.612 -12.035  1.00174.10           H  
ATOM   3145  HA  TYR A 213      27.788  21.512 -14.477  1.00174.10           H  
ATOM   3146  HB2 TYR A 213      27.103  22.731 -12.263  1.00174.10           H  
ATOM   3147  HB3 TYR A 213      28.101  24.071 -12.763  1.00174.10           H  
ATOM   3148  HD1 TYR A 213      27.499  25.398 -14.851  1.00174.10           H  
ATOM   3149  HD2 TYR A 213      24.969  22.261 -13.309  1.00174.10           H  
ATOM   3150  HE1 TYR A 213      25.674  26.125 -16.338  1.00174.10           H  
ATOM   3151  HE2 TYR A 213      23.156  22.998 -14.805  1.00174.10           H  
ATOM   3152  HH  TYR A 213      22.649  24.320 -16.587  1.00174.10           H  
ATOM   3153  N   ALA A 214      30.306  23.736 -14.438  1.00106.54           N  
ATOM   3154  CA  ALA A 214      31.174  24.539 -15.279  1.00106.54           C  
ATOM   3155  C   ALA A 214      32.091  23.700 -16.204  1.00106.54           C  
ATOM   3156  O   ALA A 214      32.735  24.223 -17.120  1.00106.54           O  
ATOM   3157  CB  ALA A 214      32.040  25.463 -14.432  1.00106.54           C  
ATOM   3158  H   ALA A 214      30.442  23.736 -13.424  1.00106.54           H  
ATOM   3159  HA  ALA A 214      30.531  25.141 -15.931  1.00106.54           H  
ATOM   3160  HB1 ALA A 214      32.721  24.892 -13.792  1.00106.54           H  
ATOM   3161  HB2 ALA A 214      31.422  26.095 -13.785  1.00106.54           H  
ATOM   3162  HB3 ALA A 214      32.652  26.117 -15.062  1.00106.54           H  
ATOM   3163  N   GLN A 215      32.261  22.386 -15.863  1.00251.01           N  
ATOM   3164  CA  GLN A 215      33.014  21.394 -16.632  1.00251.01           C  
ATOM   3165  C   GLN A 215      32.131  20.798 -17.748  1.00251.01           C  
ATOM   3166  O   GLN A 215      32.602  20.513 -18.853  1.00251.01           O  
ATOM   3167  CB  GLN A 215      33.647  20.352 -15.708  1.00251.01           C  
ATOM   3168  CG  GLN A 215      34.323  19.178 -16.415  1.00251.01           C  
ATOM   3169  CD  GLN A 215      33.414  17.973 -16.531  1.00251.01           C  
ATOM   3170  NE2 GLN A 215      33.920  16.959 -17.284  1.00251.01           N  
ATOM   3171  OE1 GLN A 215      32.324  17.869 -15.983  1.00251.01           O  
ATOM   3172  H   GLN A 215      31.827  22.071 -14.995  1.00251.01           H  
ATOM   3173  HA  GLN A 215      33.823  21.934 -17.131  1.00251.01           H  
ATOM   3174  HB2 GLN A 215      34.408  20.867 -15.106  1.00251.01           H  
ATOM   3175  HB3 GLN A 215      32.904  19.986 -15.000  1.00251.01           H  
ATOM   3176  HG2 GLN A 215      35.184  18.854 -15.815  1.00251.01           H  
ATOM   3177  HG3 GLN A 215      34.704  19.462 -17.401  1.00251.01           H  
ATOM   3178 HE21 GLN A 215      33.358  16.122 -17.394  1.00251.01           H  
ATOM   3179 HE22 GLN A 215      34.812  16.991 -17.754  1.00251.01           H  
ATOM   3180  N   ILE A 216      30.813  20.569 -17.453  1.00158.55           N  
ATOM   3181  CA  ILE A 216      29.880  20.079 -18.470  1.00158.55           C  
ATOM   3182  C   ILE A 216      29.696  21.198 -19.527  1.00158.55           C  
ATOM   3183  O   ILE A 216      29.455  20.962 -20.713  1.00158.55           O  
ATOM   3184  CB  ILE A 216      28.540  19.627 -17.851  1.00158.55           C  
ATOM   3185  CG1 ILE A 216      28.746  18.421 -16.907  1.00158.55           C  
ATOM   3186  CG2 ILE A 216      27.526  19.244 -18.937  1.00158.55           C  
ATOM   3187  CD1 ILE A 216      27.691  18.352 -15.813  1.00158.55           C  
ATOM   3188  H   ILE A 216      30.485  20.716 -16.494  1.00158.55           H  
ATOM   3189  HA  ILE A 216      30.365  19.241 -18.984  1.00158.55           H  
ATOM   3190  HB  ILE A 216      28.127  20.466 -17.277  1.00158.55           H  
ATOM   3191 HG12 ILE A 216      28.733  17.485 -17.476  1.00158.55           H  
ATOM   3192 HG13 ILE A 216      29.724  18.463 -16.422  1.00158.55           H  
ATOM   3193 HG21 ILE A 216      27.961  18.540 -19.655  1.00158.55           H  
ATOM   3194 HG22 ILE A 216      27.187  20.128 -19.484  1.00158.55           H  
ATOM   3195 HG23 ILE A 216      26.638  18.770 -18.510  1.00158.55           H  
ATOM   3196 HD11 ILE A 216      26.699  18.144 -16.220  1.00158.55           H  
ATOM   3197 HD12 ILE A 216      27.638  19.287 -15.250  1.00158.55           H  
ATOM   3198 HD13 ILE A 216      27.948  17.558 -15.107  1.00158.55           H  
ATOM   3199  N   CYS A 217      29.786  22.494 -19.065  1.00144.64           N  
ATOM   3200  CA  CYS A 217      29.712  23.622 -19.984  1.00144.64           C  
ATOM   3201  C   CYS A 217      30.796  23.572 -21.084  1.00144.64           C  
ATOM   3202  O   CYS A 217      30.645  24.195 -22.139  1.00144.64           O  
ATOM   3203  CB  CYS A 217      29.850  24.986 -19.296  1.00144.64           C  
ATOM   3204  SG  CYS A 217      28.380  25.450 -18.333  1.00144.64           S  
ATOM   3205  H   CYS A 217      29.833  22.644 -18.053  1.00144.64           H  
ATOM   3206  HA  CYS A 217      28.750  23.546 -20.506  1.00144.64           H  
ATOM   3207  HB2 CYS A 217      30.016  25.782 -20.030  1.00144.64           H  
ATOM   3208  HB3 CYS A 217      30.712  24.990 -18.623  1.00144.64           H  
ATOM   3209  HG  CYS A 217      27.528  25.516 -19.368  1.00144.64           H  
ATOM   3210  N   ARG A 218      31.961  22.874 -20.827  1.00224.65           N  
ATOM   3211  CA  ARG A 218      33.054  22.901 -21.800  1.00224.65           C  
ATOM   3212  C   ARG A 218      32.611  22.134 -23.072  1.00224.65           C  
ATOM   3213  O   ARG A 218      33.001  22.455 -24.194  1.00224.65           O  
ATOM   3214  CB  ARG A 218      34.378  22.277 -21.314  1.00224.65           C  
ATOM   3215  CG  ARG A 218      34.863  22.646 -19.914  1.00224.65           C  
ATOM   3216  CD  ARG A 218      35.185  24.107 -19.642  1.00224.65           C  
ATOM   3217  NE  ARG A 218      35.050  24.367 -18.194  1.00224.65           N  
ATOM   3218  CZ  ARG A 218      35.921  24.133 -17.205  1.00224.65           C  
ATOM   3219  NH1 ARG A 218      37.176  23.746 -17.439  1.00224.65           N1+
ATOM   3220  NH2 ARG A 218      35.512  24.267 -15.940  1.00224.65           N1+
ATOM   3221  H   ARG A 218      32.041  22.328 -19.972  1.00224.65           H  
ATOM   3222  HA  ARG A 218      33.216  23.948 -22.084  1.00224.65           H  
ATOM   3223  HB2 ARG A 218      34.281  21.182 -21.337  1.00224.65           H  
ATOM   3224  HB3 ARG A 218      35.166  22.515 -22.040  1.00224.65           H  
ATOM   3225  HG2 ARG A 218      35.750  22.045 -19.677  1.00224.65           H  
ATOM   3226  HG3 ARG A 218      34.102  22.332 -19.203  1.00224.65           H  
ATOM   3227  HD2 ARG A 218      34.472  24.771 -20.140  1.00224.65           H  
ATOM   3228  HD3 ARG A 218      36.186  24.391 -19.980  1.00224.65           H  
ATOM   3229  HE  ARG A 218      34.108  24.622 -17.878  1.00224.65           H  
ATOM   3230 HH11 ARG A 218      37.812  23.587 -16.668  1.00224.65           H  
ATOM   3231 HH12 ARG A 218      37.523  23.641 -18.381  1.00224.65           H  
ATOM   3232 HH21 ARG A 218      34.548  24.497 -15.739  1.00224.65           H  
ATOM   3233 HH22 ARG A 218      36.059  24.014 -15.112  1.00224.65           H  
ATOM   3234  N   ILE A 219      31.868  20.987 -22.844  1.00202.37           N  
ATOM   3235  CA  ILE A 219      31.460  20.131 -23.955  1.00202.37           C  
ATOM   3236  C   ILE A 219      30.160  20.671 -24.590  1.00202.37           C  
ATOM   3237  O   ILE A 219      29.910  20.516 -25.787  1.00202.37           O  
ATOM   3238  CB  ILE A 219      31.393  18.630 -23.573  1.00202.37           C  
ATOM   3239  CG1 ILE A 219      31.335  17.754 -24.846  1.00202.37           C  
ATOM   3240  CG2 ILE A 219      30.243  18.292 -22.621  1.00202.37           C  
ATOM   3241  CD1 ILE A 219      31.569  16.271 -24.584  1.00202.37           C  
ATOM   3242  H   ILE A 219      31.587  20.762 -21.894  1.00202.37           H  
ATOM   3243  HA  ILE A 219      32.230  20.242 -24.730  1.00202.37           H  
ATOM   3244  HB  ILE A 219      32.329  18.389 -23.050  1.00202.37           H  
ATOM   3245 HG12 ILE A 219      30.367  17.874 -25.347  1.00202.37           H  
ATOM   3246 HG13 ILE A 219      32.102  18.092 -25.554  1.00202.37           H  
ATOM   3247 HG21 ILE A 219      29.267  18.474 -23.081  1.00202.37           H  
ATOM   3248 HG22 ILE A 219      30.312  18.875 -21.702  1.00202.37           H  
ATOM   3249 HG23 ILE A 219      30.269  17.240 -22.323  1.00202.37           H  
ATOM   3250 HD11 ILE A 219      30.765  15.832 -23.986  1.00202.37           H  
ATOM   3251 HD12 ILE A 219      32.518  16.109 -24.066  1.00202.37           H  
ATOM   3252 HD13 ILE A 219      31.607  15.726 -25.533  1.00202.37           H  
ATOM   3253  N   VAL A 220      29.245  21.231 -23.725  1.00164.97           N  
ATOM   3254  CA  VAL A 220      27.953  21.709 -24.210  1.00164.97           C  
ATOM   3255  C   VAL A 220      28.163  23.038 -24.964  1.00164.97           C  
ATOM   3256  O   VAL A 220      27.733  23.222 -26.104  1.00164.97           O  
ATOM   3257  CB  VAL A 220      26.926  21.847 -23.065  1.00164.97           C  
ATOM   3258  CG1 VAL A 220      25.634  22.525 -23.532  1.00164.97           C  
ATOM   3259  CG2 VAL A 220      26.572  20.471 -22.486  1.00164.97           C  
ATOM   3260  H   VAL A 220      29.470  21.291 -22.731  1.00164.97           H  
ATOM   3261  HA  VAL A 220      27.583  20.984 -24.948  1.00164.97           H  
ATOM   3262  HB  VAL A 220      27.355  22.456 -22.260  1.00164.97           H  
ATOM   3263 HG11 VAL A 220      25.183  21.983 -24.370  1.00164.97           H  
ATOM   3264 HG12 VAL A 220      25.814  23.557 -23.848  1.00164.97           H  
ATOM   3265 HG13 VAL A 220      24.900  22.563 -22.721  1.00164.97           H  
ATOM   3266 HG21 VAL A 220      26.117  19.828 -23.247  1.00164.97           H  
ATOM   3267 HG22 VAL A 220      25.861  20.571 -21.659  1.00164.97           H  
ATOM   3268 HG23 VAL A 220      27.455  19.957 -22.100  1.00164.97           H  
ATOM   3269  N   CYS A 221      28.798  24.050 -24.284  1.00148.58           N  
ATOM   3270  CA  CYS A 221      28.751  25.430 -24.781  1.00148.58           C  
ATOM   3271  C   CYS A 221      29.729  25.704 -25.943  1.00148.58           C  
ATOM   3272  O   CYS A 221      29.772  26.794 -26.509  1.00148.58           O  
ATOM   3273  CB  CYS A 221      28.955  26.481 -23.684  1.00148.58           C  
ATOM   3274  SG  CYS A 221      27.704  26.339 -22.355  1.00148.58           S  
ATOM   3275  H   CYS A 221      29.307  23.862 -23.420  1.00148.58           H  
ATOM   3276  HA  CYS A 221      27.753  25.573 -25.219  1.00148.58           H  
ATOM   3277  HB2 CYS A 221      28.881  27.492 -24.099  1.00148.58           H  
ATOM   3278  HB3 CYS A 221      29.949  26.391 -23.235  1.00148.58           H  
ATOM   3279  HG  CYS A 221      26.630  26.553 -23.130  1.00148.58           H  
ATOM   3280  N   ARG A 222      30.496  24.632 -26.338  1.00222.38           N  
ATOM   3281  CA  ARG A 222      31.273  24.655 -27.576  1.00222.38           C  
ATOM   3282  C   ARG A 222      30.358  24.350 -28.788  1.00222.38           C  
ATOM   3283  O   ARG A 222      30.697  24.639 -29.936  1.00222.38           O  
ATOM   3284  CB  ARG A 222      32.430  23.646 -27.482  1.00222.38           C  
ATOM   3285  CG  ARG A 222      33.377  23.662 -28.691  1.00222.38           C  
ATOM   3286  CD  ARG A 222      33.084  22.540 -29.688  1.00222.38           C  
ATOM   3287  NE  ARG A 222      33.842  22.726 -30.934  1.00222.38           N  
ATOM   3288  CZ  ARG A 222      33.836  21.847 -31.949  1.00222.38           C  
ATOM   3289  NH1 ARG A 222      33.152  20.705 -31.912  1.00222.38           N1+
ATOM   3290  NH2 ARG A 222      34.558  22.118 -33.046  1.00222.38           N1+
ATOM   3291  H   ARG A 222      30.511  23.806 -25.750  1.00222.38           H  
ATOM   3292  HA  ARG A 222      31.666  25.669 -27.714  1.00222.38           H  
ATOM   3293  HB2 ARG A 222      33.020  23.902 -26.593  1.00222.38           H  
ATOM   3294  HB3 ARG A 222      32.046  22.632 -27.311  1.00222.38           H  
ATOM   3295  HG2 ARG A 222      34.407  23.531 -28.336  1.00222.38           H  
ATOM   3296  HG3 ARG A 222      33.355  24.639 -29.189  1.00222.38           H  
ATOM   3297  HD2 ARG A 222      32.026  22.516 -29.948  1.00222.38           H  
ATOM   3298  HD3 ARG A 222      33.381  21.584 -29.245  1.00222.38           H  
ATOM   3299  HE  ARG A 222      34.358  23.586 -31.057  1.00222.38           H  
ATOM   3300 HH11 ARG A 222      33.149  20.039 -32.667  1.00222.38           H  
ATOM   3301 HH12 ARG A 222      32.528  20.469 -31.131  1.00222.38           H  
ATOM   3302 HH21 ARG A 222      35.096  22.969 -33.130  1.00222.38           H  
ATOM   3303 HH22 ARG A 222      34.577  21.474 -33.826  1.00222.38           H  
ATOM   3304  N   HID A 223      29.248  23.586 -28.512  1.00206.33           N  
ATOM   3305  CA  HID A 223      28.321  23.107 -29.548  1.00206.33           C  
ATOM   3306  C   HID A 223      26.996  23.891 -29.551  1.00206.33           C  
ATOM   3307  O   HID A 223      26.258  23.904 -30.535  1.00206.33           O  
ATOM   3308  CB  HID A 223      28.029  21.607 -29.375  1.00206.33           C  
ATOM   3309  CG  HID A 223      29.273  20.793 -29.542  1.00206.33           C  
ATOM   3310  CD2 HID A 223      30.021  20.482 -30.654  1.00206.33           C  
ATOM   3311  ND1 HID A 223      29.943  20.218 -28.494  1.00206.33           N  
ATOM   3312  CE1 HID A 223      31.060  19.615 -29.004  1.00206.33           C  
ATOM   3313  NE2 HID A 223      31.171  19.810 -30.302  1.00206.33           N  
ATOM   3314  H   HID A 223      29.038  23.359 -27.543  1.00206.33           H  
ATOM   3315  HA  HID A 223      28.780  23.285 -30.528  1.00206.33           H  
ATOM   3316  HB2 HID A 223      27.288  21.280 -30.115  1.00206.33           H  
ATOM   3317  HB3 HID A 223      27.586  21.417 -28.388  1.00206.33           H  
ATOM   3318  HD1 HID A 223      29.677  20.236 -27.510  1.00206.33           H  
ATOM   3319  HD2 HID A 223      29.813  20.751 -31.683  1.00206.33           H  
ATOM   3320  HE1 HID A 223      31.751  19.073 -28.372  1.00206.33           H  
ATOM   3321  N   ALA A 224      26.654  24.460 -28.348  1.00198.19           N  
ATOM   3322  CA  ALA A 224      25.477  25.278 -28.104  1.00198.19           C  
ATOM   3323  C   ALA A 224      24.257  24.398 -27.729  1.00198.19           C  
ATOM   3324  O   ALA A 224      24.302  23.172 -27.675  1.00198.19           O  
ATOM   3325  CB  ALA A 224      25.181  26.280 -29.219  1.00198.19           C  
ATOM   3326  H   ALA A 224      27.239  24.245 -27.545  1.00198.19           H  
ATOM   3327  HA  ALA A 224      25.723  25.850 -27.200  1.00198.19           H  
ATOM   3328  HB1 ALA A 224      24.687  25.803 -30.072  1.00198.19           H  
ATOM   3329  HB2 ALA A 224      26.100  26.759 -29.574  1.00198.19           H  
ATOM   3330  HB3 ALA A 224      24.513  27.073 -28.869  1.00198.19           H  
ATOM   3331  N   GLN A 225      23.133  25.128 -27.383  1.00256.79           N  
ATOM   3332  CA  GLN A 225      21.916  24.571 -26.791  1.00256.79           C  
ATOM   3333  C   GLN A 225      22.111  24.509 -25.260  1.00256.79           C  
ATOM   3334  O   GLN A 225      23.095  24.016 -24.712  1.00256.79           O  
ATOM   3335  CB  GLN A 225      21.480  23.199 -27.335  1.00256.79           C  
ATOM   3336  CG  GLN A 225      19.994  22.910 -27.099  1.00256.79           C  
ATOM   3337  CD  GLN A 225      19.623  21.463 -27.362  1.00256.79           C  
ATOM   3338  NE2 GLN A 225      19.955  20.976 -28.588  1.00256.79           N  
ATOM   3339  OE1 GLN A 225      19.019  20.768 -26.549  1.00256.79           O  
ATOM   3340  H   GLN A 225      23.159  26.130 -27.509  1.00256.79           H  
ATOM   3341  HA  GLN A 225      21.137  25.309 -27.018  1.00256.79           H  
ATOM   3342  HB2 GLN A 225      21.679  23.158 -28.413  1.00256.79           H  
ATOM   3343  HB3 GLN A 225      22.071  22.399 -26.871  1.00256.79           H  
ATOM   3344  HG2 GLN A 225      19.377  23.547 -27.743  1.00256.79           H  
ATOM   3345  HG3 GLN A 225      19.719  23.127 -26.062  1.00256.79           H  
ATOM   3346 HE21 GLN A 225      19.707  20.020 -28.808  1.00256.79           H  
ATOM   3347 HE22 GLN A 225      20.443  21.512 -29.292  1.00256.79           H  
ATOM   3348  N   GLN A 226      21.055  25.012 -24.525  1.00149.91           N  
ATOM   3349  CA  GLN A 226      20.990  24.814 -23.076  1.00149.91           C  
ATOM   3350  C   GLN A 226      20.283  23.447 -22.950  1.00149.91           C  
ATOM   3351  O   GLN A 226      19.066  23.330 -22.834  1.00149.91           O  
ATOM   3352  CB  GLN A 226      20.222  25.950 -22.395  1.00149.91           C  
ATOM   3353  CG  GLN A 226      20.450  25.950 -20.883  1.00149.91           C  
ATOM   3354  CD  GLN A 226      19.483  26.885 -20.187  1.00149.91           C  
ATOM   3355  NE2 GLN A 226      19.994  28.095 -19.835  1.00149.91           N  
ATOM   3356  OE1 GLN A 226      18.305  26.604 -19.967  1.00149.91           O  
ATOM   3357  H   GLN A 226      20.281  25.478 -24.984  1.00149.91           H  
ATOM   3358  HA  GLN A 226      22.006  24.742 -22.669  1.00149.91           H  
ATOM   3359  HB2 GLN A 226      20.554  26.916 -22.797  1.00149.91           H  
ATOM   3360  HB3 GLN A 226      19.150  25.884 -22.618  1.00149.91           H  
ATOM   3361  HG2 GLN A 226      21.483  26.244 -20.659  1.00149.91           H  
ATOM   3362  HG3 GLN A 226      20.313  24.950 -20.464  1.00149.91           H  
ATOM   3363 HE21 GLN A 226      19.399  28.778 -19.382  1.00149.91           H  
ATOM   3364 HE22 GLN A 226      20.961  28.355 -19.995  1.00149.91           H  
ATOM   3365  N   ILE A 227      21.120  22.369 -23.144  1.00154.10           N  
ATOM   3366  CA  ILE A 227      20.602  21.020 -23.337  1.00154.10           C  
ATOM   3367  C   ILE A 227      19.833  20.501 -22.091  1.00154.10           C  
ATOM   3368  O   ILE A 227      20.149  20.751 -20.926  1.00154.10           O  
ATOM   3369  CB  ILE A 227      21.735  20.053 -23.783  1.00154.10           C  
ATOM   3370  CG1 ILE A 227      21.177  18.727 -24.339  1.00154.10           C  
ATOM   3371  CG2 ILE A 227      22.753  19.796 -22.664  1.00154.10           C  
ATOM   3372  CD1 ILE A 227      22.217  17.888 -25.070  1.00154.10           C  
ATOM   3373  H   ILE A 227      22.120  22.540 -23.226  1.00154.10           H  
ATOM   3374  HA  ILE A 227      19.873  21.107 -24.151  1.00154.10           H  
ATOM   3375  HB  ILE A 227      22.275  20.549 -24.602  1.00154.10           H  
ATOM   3376 HG12 ILE A 227      20.754  18.122 -23.531  1.00154.10           H  
ATOM   3377 HG13 ILE A 227      20.363  18.939 -25.041  1.00154.10           H  
ATOM   3378 HG21 ILE A 227      22.311  19.231 -21.839  1.00154.10           H  
ATOM   3379 HG22 ILE A 227      23.146  20.733 -22.262  1.00154.10           H  
ATOM   3380 HG23 ILE A 227      23.611  19.227 -23.034  1.00154.10           H  
ATOM   3381 HD11 ILE A 227      22.991  17.521 -24.389  1.00154.10           H  
ATOM   3382 HD12 ILE A 227      22.698  18.464 -25.867  1.00154.10           H  
ATOM   3383 HD13 ILE A 227      21.739  17.014 -25.525  1.00154.10           H  
ATOM   3384  N   LYS A 228      18.799  19.633 -22.394  1.00214.41           N  
ATOM   3385  CA  LYS A 228      17.992  18.992 -21.363  1.00214.41           C  
ATOM   3386  C   LYS A 228      18.921  18.241 -20.381  1.00214.41           C  
ATOM   3387  O   LYS A 228      19.901  17.582 -20.742  1.00214.41           O  
ATOM   3388  CB  LYS A 228      16.938  18.061 -21.984  1.00214.41           C  
ATOM   3389  CG  LYS A 228      17.528  16.850 -22.729  1.00214.41           C  
ATOM   3390  CD  LYS A 228      16.622  16.303 -23.837  1.00214.41           C  
ATOM   3391  CE  LYS A 228      15.274  15.805 -23.342  1.00214.41           C  
ATOM   3392  NZ  LYS A 228      14.508  15.297 -24.486  1.00214.41           N1+
ATOM   3393  H   LYS A 228      18.574  19.485 -23.374  1.00214.41           H  
ATOM   3394  HA  LYS A 228      17.484  19.800 -20.822  1.00214.41           H  
ATOM   3395  HB2 LYS A 228      16.268  17.695 -21.196  1.00214.41           H  
ATOM   3396  HB3 LYS A 228      16.325  18.652 -22.676  1.00214.41           H  
ATOM   3397  HG2 LYS A 228      18.482  17.117 -23.197  1.00214.41           H  
ATOM   3398  HG3 LYS A 228      17.746  16.054 -22.008  1.00214.41           H  
ATOM   3399  HD2 LYS A 228      17.151  15.482 -24.338  1.00214.41           H  
ATOM   3400  HD3 LYS A 228      16.474  17.084 -24.594  1.00214.41           H  
ATOM   3401  HE2 LYS A 228      14.681  16.607 -22.894  1.00214.41           H  
ATOM   3402  HE3 LYS A 228      15.376  14.982 -22.628  1.00214.41           H  
ATOM   3403  HZ1 LYS A 228      14.317  15.987 -25.217  1.00214.41           H  
ATOM   3404  HZ2 LYS A 228      13.529  15.078 -24.146  1.00214.41           H  
ATOM   3405  HZ3 LYS A 228      14.830  14.420 -24.898  1.00214.41           H  
ATOM   3406  N   GLY A 229      18.616  18.426 -19.055  1.00102.13           N  
ATOM   3407  CA  GLY A 229      19.522  18.034 -17.996  1.00102.13           C  
ATOM   3408  C   GLY A 229      20.256  19.271 -17.480  1.00102.13           C  
ATOM   3409  O   GLY A 229      20.166  19.619 -16.304  1.00102.13           O  
ATOM   3410  H   GLY A 229      17.740  18.872 -18.772  1.00102.13           H  
ATOM   3411  HA2 GLY A 229      18.926  17.603 -17.186  1.00102.13           H  
ATOM   3412  HA3 GLY A 229      20.252  17.297 -18.339  1.00102.13           H  
ATOM   3413  N   ILE A 230      21.012  19.989 -18.383  1.00252.20           N  
ATOM   3414  CA  ILE A 230      21.866  21.102 -17.926  1.00252.20           C  
ATOM   3415  C   ILE A 230      20.997  22.359 -17.705  1.00252.20           C  
ATOM   3416  O   ILE A 230      21.308  23.241 -16.904  1.00252.20           O  
ATOM   3417  CB  ILE A 230      23.086  21.331 -18.853  1.00252.20           C  
ATOM   3418  CG1 ILE A 230      24.394  21.621 -18.084  1.00252.20           C  
ATOM   3419  CG2 ILE A 230      22.890  22.458 -19.876  1.00252.20           C  
ATOM   3420  CD1 ILE A 230      24.774  20.591 -17.031  1.00252.20           C  
ATOM   3421  H   ILE A 230      20.948  19.799 -19.381  1.00252.20           H  
ATOM   3422  HA  ILE A 230      22.198  20.813 -16.925  1.00252.20           H  
ATOM   3423  HB  ILE A 230      23.258  20.412 -19.425  1.00252.20           H  
ATOM   3424 HG12 ILE A 230      25.217  21.680 -18.809  1.00252.20           H  
ATOM   3425 HG13 ILE A 230      24.335  22.605 -17.614  1.00252.20           H  
ATOM   3426 HG21 ILE A 230      22.822  23.439 -19.394  1.00252.20           H  
ATOM   3427 HG22 ILE A 230      21.990  22.308 -20.471  1.00252.20           H  
ATOM   3428 HG23 ILE A 230      23.738  22.497 -20.568  1.00252.20           H  
ATOM   3429 HD11 ILE A 230      24.733  19.577 -17.434  1.00252.20           H  
ATOM   3430 HD12 ILE A 230      24.124  20.640 -16.156  1.00252.20           H  
ATOM   3431 HD13 ILE A 230      25.792  20.782 -16.677  1.00252.20           H  
ATOM   3432  N   ALA A 231      19.891  22.450 -18.525  1.00122.21           N  
ATOM   3433  CA  ALA A 231      18.885  23.489 -18.342  1.00122.21           C  
ATOM   3434  C   ALA A 231      18.115  23.244 -17.034  1.00122.21           C  
ATOM   3435  O   ALA A 231      17.621  24.151 -16.369  1.00122.21           O  
ATOM   3436  CB  ALA A 231      17.875  23.456 -19.481  1.00122.21           C  
ATOM   3437  H   ALA A 231      19.800  21.776 -19.288  1.00122.21           H  
ATOM   3438  HA  ALA A 231      19.388  24.458 -18.266  1.00122.21           H  
ATOM   3439  HB1 ALA A 231      17.420  22.464 -19.588  1.00122.21           H  
ATOM   3440  HB2 ALA A 231      18.349  23.700 -20.433  1.00122.21           H  
ATOM   3441  HB3 ALA A 231      17.063  24.168 -19.306  1.00122.21           H  
ATOM   3442  N   THR A 232      17.885  21.913 -16.784  1.00164.40           N  
ATOM   3443  CA  THR A 232      17.006  21.428 -15.725  1.00164.40           C  
ATOM   3444  C   THR A 232      17.719  21.548 -14.374  1.00164.40           C  
ATOM   3445  O   THR A 232      17.122  21.863 -13.348  1.00164.40           O  
ATOM   3446  CB  THR A 232      16.607  19.966 -16.013  1.00164.40           C  
ATOM   3447  CG2 THR A 232      15.366  19.548 -15.237  1.00164.40           C  
ATOM   3448  OG1 THR A 232      16.367  19.784 -17.430  1.00164.40           O  
ATOM   3449  H   THR A 232      18.339  21.230 -17.377  1.00164.40           H  
ATOM   3450  HA  THR A 232      16.128  22.080 -15.708  1.00164.40           H  
ATOM   3451  HB  THR A 232      17.426  19.285 -15.758  1.00164.40           H  
ATOM   3452  HG1 THR A 232      15.681  20.454 -17.670  1.00164.40           H  
ATOM   3453 HG21 THR A 232      14.526  20.216 -15.449  1.00164.40           H  
ATOM   3454 HG22 THR A 232      15.547  19.556 -14.158  1.00164.40           H  
ATOM   3455 HG23 THR A 232      15.054  18.540 -15.529  1.00164.40           H  
ATOM   3456  N   LEU A 233      19.043  21.174 -14.380  1.00180.38           N  
ATOM   3457  CA  LEU A 233      19.866  21.137 -13.176  1.00180.38           C  
ATOM   3458  C   LEU A 233      20.093  22.557 -12.626  1.00180.38           C  
ATOM   3459  O   LEU A 233      20.268  22.765 -11.425  1.00180.38           O  
ATOM   3460  CB  LEU A 233      21.210  20.463 -13.495  1.00180.38           C  
ATOM   3461  CG  LEU A 233      22.239  20.402 -12.352  1.00180.38           C  
ATOM   3462  CD1 LEU A 233      21.714  19.662 -11.123  1.00180.38           C  
ATOM   3463  CD2 LEU A 233      23.510  19.720 -12.858  1.00180.38           C  
ATOM   3464  H   LEU A 233      19.465  20.863 -15.255  1.00180.38           H  
ATOM   3465  HA  LEU A 233      19.318  20.555 -12.431  1.00180.38           H  
ATOM   3466  HB2 LEU A 233      21.011  19.440 -13.842  1.00180.38           H  
ATOM   3467  HB3 LEU A 233      21.674  20.985 -14.344  1.00180.38           H  
ATOM   3468  HG  LEU A 233      22.511  21.422 -12.056  1.00180.38           H  
ATOM   3469 HD11 LEU A 233      21.399  18.645 -11.375  1.00180.38           H  
ATOM   3470 HD12 LEU A 233      20.860  20.181 -10.680  1.00180.38           H  
ATOM   3471 HD13 LEU A 233      22.489  19.595 -10.351  1.00180.38           H  
ATOM   3472 HD21 LEU A 233      23.329  18.663 -13.081  1.00180.38           H  
ATOM   3473 HD22 LEU A 233      24.305  19.788 -12.109  1.00180.38           H  
ATOM   3474 HD23 LEU A 233      23.878  20.193 -13.772  1.00180.38           H  
ATOM   3475  N   ALA A 234      20.237  23.558 -13.561  1.00124.22           N  
ATOM   3476  CA  ALA A 234      20.832  24.840 -13.195  1.00124.22           C  
ATOM   3477  C   ALA A 234      20.096  25.508 -12.023  1.00124.22           C  
ATOM   3478  O   ALA A 234      20.676  25.934 -11.024  1.00124.22           O  
ATOM   3479  CB  ALA A 234      20.813  25.802 -14.378  1.00124.22           C  
ATOM   3480  H   ALA A 234      19.976  23.367 -14.525  1.00124.22           H  
ATOM   3481  HA  ALA A 234      21.862  24.642 -12.879  1.00124.22           H  
ATOM   3482  HB1 ALA A 234      19.791  26.044 -14.692  1.00124.22           H  
ATOM   3483  HB2 ALA A 234      21.309  25.367 -15.244  1.00124.22           H  
ATOM   3484  HB3 ALA A 234      21.315  26.741 -14.126  1.00124.22           H  
ATOM   3485  N   VAL A 235      18.740  25.680 -12.217  1.00226.79           N  
ATOM   3486  CA  VAL A 235      17.974  26.478 -11.274  1.00226.79           C  
ATOM   3487  C   VAL A 235      17.493  25.624 -10.081  1.00226.79           C  
ATOM   3488  O   VAL A 235      17.188  26.155  -9.010  1.00226.79           O  
ATOM   3489  CB  VAL A 235      16.930  27.358 -11.984  1.00226.79           C  
ATOM   3490  CG1 VAL A 235      15.793  26.576 -12.623  1.00226.79           C  
ATOM   3491  CG2 VAL A 235      16.361  28.436 -11.056  1.00226.79           C  
ATOM   3492  H   VAL A 235      18.295  25.235 -13.013  1.00226.79           H  
ATOM   3493  HA  VAL A 235      18.688  27.178 -10.816  1.00226.79           H  
ATOM   3494  HB  VAL A 235      17.451  27.884 -12.797  1.00226.79           H  
ATOM   3495 HG11 VAL A 235      15.134  26.178 -11.855  1.00226.79           H  
ATOM   3496 HG12 VAL A 235      16.157  25.750 -13.240  1.00226.79           H  
ATOM   3497 HG13 VAL A 235      15.190  27.228 -13.264  1.00226.79           H  
ATOM   3498 HG21 VAL A 235      15.754  28.002 -10.254  1.00226.79           H  
ATOM   3499 HG22 VAL A 235      15.722  29.127 -11.616  1.00226.79           H  
ATOM   3500 HG23 VAL A 235      17.163  29.023 -10.598  1.00226.79           H  
ATOM   3501  N   VAL A 236      17.446  24.248 -10.249  1.00163.63           N  
ATOM   3502  CA  VAL A 236      17.173  23.406  -9.084  1.00163.63           C  
ATOM   3503  C   VAL A 236      18.418  23.429  -8.180  1.00163.63           C  
ATOM   3504  O   VAL A 236      18.315  23.396  -6.956  1.00163.63           O  
ATOM   3505  CB  VAL A 236      16.725  21.948  -9.324  1.00163.63           C  
ATOM   3506  CG1 VAL A 236      15.370  21.867 -10.018  1.00163.63           C  
ATOM   3507  CG2 VAL A 236      17.732  21.097 -10.082  1.00163.63           C  
ATOM   3508  H   VAL A 236      17.630  23.832 -11.155  1.00163.63           H  
ATOM   3509  HA  VAL A 236      16.379  23.905  -8.512  1.00163.63           H  
ATOM   3510  HB  VAL A 236      16.602  21.483  -8.335  1.00163.63           H  
ATOM   3511 HG11 VAL A 236      15.447  22.175 -11.062  1.00163.63           H  
ATOM   3512 HG12 VAL A 236      14.632  22.494  -9.513  1.00163.63           H  
ATOM   3513 HG13 VAL A 236      14.991  20.839 -10.006  1.00163.63           H  
ATOM   3514 HG21 VAL A 236      17.904  21.512 -11.071  1.00163.63           H  
ATOM   3515 HG22 VAL A 236      17.370  20.071 -10.203  1.00163.63           H  
ATOM   3516 HG23 VAL A 236      18.690  21.045  -9.562  1.00163.63           H  
ATOM   3517  N   LEU A 237      19.651  23.412  -8.792  1.00173.31           N  
ATOM   3518  CA  LEU A 237      20.885  23.390  -8.003  1.00173.31           C  
ATOM   3519  C   LEU A 237      20.985  24.713  -7.223  1.00173.31           C  
ATOM   3520  O   LEU A 237      21.425  24.763  -6.074  1.00173.31           O  
ATOM   3521  CB  LEU A 237      22.107  23.164  -8.901  1.00173.31           C  
ATOM   3522  CG  LEU A 237      23.469  23.094  -8.181  1.00173.31           C  
ATOM   3523  CD1 LEU A 237      23.506  22.024  -7.091  1.00173.31           C  
ATOM   3524  CD2 LEU A 237      24.573  22.818  -9.208  1.00173.31           C  
ATOM   3525  H   LEU A 237      19.716  23.390  -9.812  1.00173.31           H  
ATOM   3526  HA  LEU A 237      20.778  22.579  -7.275  1.00173.31           H  
ATOM   3527  HB2 LEU A 237      21.956  22.229  -9.455  1.00173.31           H  
ATOM   3528  HB3 LEU A 237      22.156  23.960  -9.656  1.00173.31           H  
ATOM   3529  HG  LEU A 237      23.681  24.065  -7.718  1.00173.31           H  
ATOM   3530 HD11 LEU A 237      23.217  21.048  -7.492  1.00173.31           H  
ATOM   3531 HD12 LEU A 237      22.831  22.269  -6.266  1.00173.31           H  
ATOM   3532 HD13 LEU A 237      24.513  21.932  -6.669  1.00173.31           H  
ATOM   3533 HD21 LEU A 237      24.413  21.861  -9.718  1.00173.31           H  
ATOM   3534 HD22 LEU A 237      25.555  22.779  -8.726  1.00173.31           H  
ATOM   3535 HD23 LEU A 237      24.604  23.606  -9.969  1.00173.31           H  
ATOM   3536  N   GLY A 238      20.595  25.842  -7.913  1.00 99.74           N  
ATOM   3537  CA  GLY A 238      20.576  27.135  -7.262  1.00 99.74           C  
ATOM   3538  C   GLY A 238      19.561  27.188  -6.112  1.00 99.74           C  
ATOM   3539  O   GLY A 238      19.789  27.793  -5.065  1.00 99.74           O  
ATOM   3540  H   GLY A 238      20.352  25.761  -8.901  1.00 99.74           H  
ATOM   3541  HA2 GLY A 238      21.575  27.343  -6.866  1.00 99.74           H  
ATOM   3542  HA3 GLY A 238      20.308  27.889  -8.008  1.00 99.74           H  
ATOM   3543  N   ALA A 239      18.344  26.589  -6.359  1.00115.33           N  
ATOM   3544  CA  ALA A 239      17.305  26.549  -5.337  1.00115.33           C  
ATOM   3545  C   ALA A 239      17.712  25.609  -4.187  1.00115.33           C  
ATOM   3546  O   ALA A 239      17.428  25.851  -3.014  1.00115.33           O  
ATOM   3547  CB  ALA A 239      15.971  26.098  -5.914  1.00115.33           C  
ATOM   3548  H   ALA A 239      18.161  26.184  -7.277  1.00115.33           H  
ATOM   3549  HA  ALA A 239      17.207  27.559  -4.921  1.00115.33           H  
ATOM   3550  HB1 ALA A 239      16.034  25.088  -6.335  1.00115.33           H  
ATOM   3551  HB2 ALA A 239      15.642  26.772  -6.711  1.00115.33           H  
ATOM   3552  HB3 ALA A 239      15.199  26.083  -5.139  1.00115.33           H  
ATOM   3553  N   PHE A 240      18.332  24.437  -4.555  1.00193.86           N  
ATOM   3554  CA  PHE A 240      18.750  23.439  -3.567  1.00193.86           C  
ATOM   3555  C   PHE A 240      19.828  24.091  -2.678  1.00193.86           C  
ATOM   3556  O   PHE A 240      19.900  23.889  -1.466  1.00193.86           O  
ATOM   3557  CB  PHE A 240      19.299  22.165  -4.232  1.00193.86           C  
ATOM   3558  CG  PHE A 240      19.162  20.917  -3.390  1.00193.86           C  
ATOM   3559  CD1 PHE A 240      18.010  20.122  -3.497  1.00193.86           C  
ATOM   3560  CD2 PHE A 240      20.168  20.530  -2.500  1.00193.86           C  
ATOM   3561  CE1 PHE A 240      17.866  18.967  -2.725  1.00193.86           C  
ATOM   3562  CE2 PHE A 240      20.023  19.376  -1.727  1.00193.86           C  
ATOM   3563  CZ  PHE A 240      18.874  18.594  -1.838  1.00193.86           C  
ATOM   3564  H   PHE A 240      18.470  24.240  -5.548  1.00193.86           H  
ATOM   3565  HA  PHE A 240      17.873  23.227  -2.947  1.00193.86           H  
ATOM   3566  HB2 PHE A 240      18.764  21.962  -5.164  1.00193.86           H  
ATOM   3567  HB3 PHE A 240      20.350  22.291  -4.524  1.00193.86           H  
ATOM   3568  HD1 PHE A 240      17.207  20.400  -4.179  1.00193.86           H  
ATOM   3569  HD2 PHE A 240      21.067  21.128  -2.395  1.00193.86           H  
ATOM   3570  HE1 PHE A 240      16.957  18.374  -2.809  1.00193.86           H  
ATOM   3571  HE2 PHE A 240      20.803  19.092  -1.026  1.00193.86           H  
ATOM   3572  HZ  PHE A 240      18.758  17.707  -1.222  1.00193.86           H  
ATOM   3573  N   ALA A 241      20.752  24.879  -3.331  1.00129.80           N  
ATOM   3574  CA  ALA A 241      21.770  25.589  -2.579  1.00129.80           C  
ATOM   3575  C   ALA A 241      21.099  26.642  -1.679  1.00129.80           C  
ATOM   3576  O   ALA A 241      21.363  26.725  -0.479  1.00129.80           O  
ATOM   3577  CB  ALA A 241      22.800  26.240  -3.489  1.00129.80           C  
ATOM   3578  H   ALA A 241      20.732  24.951  -4.350  1.00129.80           H  
ATOM   3579  HA  ALA A 241      22.266  24.868  -1.920  1.00129.80           H  
ATOM   3580  HB1 ALA A 241      22.338  26.949  -4.183  1.00129.80           H  
ATOM   3581  HB2 ALA A 241      23.323  25.485  -4.085  1.00129.80           H  
ATOM   3582  HB3 ALA A 241      23.545  26.788  -2.902  1.00129.80           H  
ATOM   3583  N   ALA A 242      20.224  27.515  -2.281  1.00100.10           N  
ATOM   3584  CA  ALA A 242      19.659  28.627  -1.524  1.00100.10           C  
ATOM   3585  C   ALA A 242      18.811  28.163  -0.321  1.00100.10           C  
ATOM   3586  O   ALA A 242      18.741  28.823   0.716  1.00100.10           O  
ATOM   3587  CB  ALA A 242      18.806  29.516  -2.420  1.00100.10           C  
ATOM   3588  H   ALA A 242      20.000  27.412  -3.272  1.00100.10           H  
ATOM   3589  HA  ALA A 242      20.501  29.204  -1.123  1.00100.10           H  
ATOM   3590  HB1 ALA A 242      17.972  28.957  -2.858  1.00100.10           H  
ATOM   3591  HB2 ALA A 242      19.401  29.927  -3.242  1.00100.10           H  
ATOM   3592  HB3 ALA A 242      18.383  30.352  -1.854  1.00100.10           H  
ATOM   3593  N   CYS A 243      18.037  27.046  -0.532  1.00165.51           N  
ATOM   3594  CA  CYS A 243      17.137  26.543   0.500  1.00165.51           C  
ATOM   3595  C   CYS A 243      17.892  25.747   1.581  1.00165.51           C  
ATOM   3596  O   CYS A 243      17.513  25.757   2.756  1.00165.51           O  
ATOM   3597  CB  CYS A 243      16.038  25.649  -0.079  1.00165.51           C  
ATOM   3598  SG  CYS A 243      14.754  26.605  -0.967  1.00165.51           S  
ATOM   3599  H   CYS A 243      18.074  26.573  -1.438  1.00165.51           H  
ATOM   3600  HA  CYS A 243      16.697  27.406   1.016  1.00165.51           H  
ATOM   3601  HB2 CYS A 243      15.531  25.093   0.714  1.00165.51           H  
ATOM   3602  HB3 CYS A 243      16.458  24.910  -0.768  1.00165.51           H  
ATOM   3603  HG  CYS A 243      14.258  27.194   0.139  1.00165.51           H  
ATOM   3604  N   TRP A 244      18.892  24.898   1.154  1.00325.06           N  
ATOM   3605  CA  TRP A 244      19.538  23.972   2.089  1.00325.06           C  
ATOM   3606  C   TRP A 244      20.884  24.469   2.657  1.00325.06           C  
ATOM   3607  O   TRP A 244      21.387  23.944   3.657  1.00325.06           O  
ATOM   3608  CB  TRP A 244      19.718  22.560   1.519  1.00325.06           C  
ATOM   3609  CG  TRP A 244      18.417  21.858   1.252  1.00325.06           C  
ATOM   3610  CD1 TRP A 244      17.754  21.812   0.045  1.00325.06           C  
ATOM   3611  CD2 TRP A 244      17.635  21.085   2.170  1.00325.06           C  
ATOM   3612  CE2 TRP A 244      16.548  20.564   1.464  1.00325.06           C  
ATOM   3613  CE3 TRP A 244      17.764  20.760   3.535  1.00325.06           C  
ATOM   3614  NE1 TRP A 244      16.660  21.000   0.165  1.00325.06           N  
ATOM   3615  CZ2 TRP A 244      15.588  19.734   2.055  1.00325.06           C  
ATOM   3616  CZ3 TRP A 244      16.817  19.925   4.141  1.00325.06           C  
ATOM   3617  CH2 TRP A 244      15.744  19.423   3.409  1.00325.06           C  
ATOM   3618  H   TRP A 244      19.188  24.895   0.177  1.00325.06           H  
ATOM   3619  HA  TRP A 244      18.890  23.890   2.972  1.00325.06           H  
ATOM   3620  HB2 TRP A 244      20.318  22.592   0.603  1.00325.06           H  
ATOM   3621  HB3 TRP A 244      20.300  21.947   2.220  1.00325.06           H  
ATOM   3622  HD1 TRP A 244      17.992  22.248  -0.911  1.00325.06           H  
ATOM   3623  HE1 TRP A 244      16.034  20.760  -0.599  1.00325.06           H  
ATOM   3624  HE3 TRP A 244      18.599  21.139   4.114  1.00325.06           H  
ATOM   3625  HZ2 TRP A 244      14.758  19.336   1.479  1.00325.06           H  
ATOM   3626  HZ3 TRP A 244      16.928  19.667   5.191  1.00325.06           H  
ATOM   3627  HH2 TRP A 244      15.019  18.773   3.892  1.00325.06           H  
ATOM   3628  N   LEU A 245      21.512  25.514   2.020  1.00256.28           N  
ATOM   3629  CA  LEU A 245      22.781  26.046   2.529  1.00256.28           C  
ATOM   3630  C   LEU A 245      22.620  26.574   3.979  1.00256.28           C  
ATOM   3631  O   LEU A 245      23.507  26.354   4.818  1.00256.28           O  
ATOM   3632  CB  LEU A 245      23.394  27.107   1.600  1.00256.28           C  
ATOM   3633  CG  LEU A 245      24.744  27.706   2.047  1.00256.28           C  
ATOM   3634  CD1 LEU A 245      25.865  26.668   2.062  1.00256.28           C  
ATOM   3635  CD2 LEU A 245      25.131  28.856   1.112  1.00256.28           C  
ATOM   3636  H   LEU A 245      21.115  25.916   1.167  1.00256.28           H  
ATOM   3637  HA  LEU A 245      23.455  25.185   2.574  1.00256.28           H  
ATOM   3638  HB2 LEU A 245      23.538  26.658   0.610  1.00256.28           H  
ATOM   3639  HB3 LEU A 245      22.683  27.930   1.466  1.00256.28           H  
ATOM   3640  HG  LEU A 245      24.641  28.126   3.054  1.00256.28           H  
ATOM   3641 HD11 LEU A 245      25.988  26.199   1.079  1.00256.28           H  
ATOM   3642 HD12 LEU A 245      25.669  25.880   2.791  1.00256.28           H  
ATOM   3643 HD13 LEU A 245      26.818  27.133   2.336  1.00256.28           H  
ATOM   3644 HD21 LEU A 245      25.252  28.508   0.081  1.00256.28           H  
ATOM   3645 HD22 LEU A 245      26.075  29.314   1.429  1.00256.28           H  
ATOM   3646 HD23 LEU A 245      24.364  29.638   1.119  1.00256.28           H  
ATOM   3647  N   PRO A 246      21.508  27.312   4.334  1.00182.11           N  
ATOM   3648  CA  PRO A 246      21.313  27.748   5.720  1.00182.11           C  
ATOM   3649  C   PRO A 246      21.254  26.584   6.725  1.00182.11           C  
ATOM   3650  O   PRO A 246      21.517  26.746   7.916  1.00182.11           O  
ATOM   3651  CB  PRO A 246      19.976  28.495   5.707  1.00182.11           C  
ATOM   3652  CG  PRO A 246      19.845  28.968   4.266  1.00182.11           C  
ATOM   3653  CD  PRO A 246      20.435  27.809   3.481  1.00182.11           C  
ATOM   3654  HA  PRO A 246      22.144  28.410   5.983  1.00182.11           H  
ATOM   3655  HB2 PRO A 246      19.141  27.829   5.956  1.00182.11           H  
ATOM   3656  HB3 PRO A 246      19.961  29.324   6.421  1.00182.11           H  
ATOM   3657  HG2 PRO A 246      20.448  29.872   4.116  1.00182.11           H  
ATOM   3658  HG3 PRO A 246      18.813  29.189   3.982  1.00182.11           H  
ATOM   3659  HD2 PRO A 246      20.793  28.111   2.497  1.00182.11           H  
ATOM   3660  HD3 PRO A 246      19.698  27.011   3.379  1.00182.11           H  
ATOM   3661  N   PHE A 247      20.829  25.371   6.233  1.00159.93           N  
ATOM   3662  CA  PHE A 247      20.700  24.190   7.094  1.00159.93           C  
ATOM   3663  C   PHE A 247      22.123  23.701   7.433  1.00159.93           C  
ATOM   3664  O   PHE A 247      22.458  23.363   8.569  1.00159.93           O  
ATOM   3665  CB  PHE A 247      19.875  23.097   6.401  1.00159.93           C  
ATOM   3666  CG  PHE A 247      19.463  21.934   7.273  1.00159.93           C  
ATOM   3667  CD1 PHE A 247      18.698  22.130   8.431  1.00159.93           C  
ATOM   3668  CD2 PHE A 247      19.790  20.623   6.893  1.00159.93           C  
ATOM   3669  CE1 PHE A 247      18.276  21.038   9.193  1.00159.93           C  
ATOM   3670  CE2 PHE A 247      19.357  19.532   7.650  1.00159.93           C  
ATOM   3671  CZ  PHE A 247      18.596  19.740   8.797  1.00159.93           C  
ATOM   3672  H   PHE A 247      20.626  25.288   5.241  1.00159.93           H  
ATOM   3673  HA  PHE A 247      20.230  24.518   8.029  1.00159.93           H  
ATOM   3674  HB2 PHE A 247      18.957  23.535   5.986  1.00159.93           H  
ATOM   3675  HB3 PHE A 247      20.430  22.707   5.541  1.00159.93           H  
ATOM   3676  HD1 PHE A 247      18.408  23.129   8.748  1.00159.93           H  
ATOM   3677  HD2 PHE A 247      20.368  20.434   5.991  1.00159.93           H  
ATOM   3678  HE1 PHE A 247      17.686  21.200  10.091  1.00159.93           H  
ATOM   3679  HE2 PHE A 247      19.610  18.522   7.339  1.00159.93           H  
ATOM   3680  HZ  PHE A 247      18.258  18.892   9.386  1.00159.93           H  
ATOM   3681  N   THR A 248      23.009  23.640   6.378  1.00277.17           N  
ATOM   3682  CA  THR A 248      24.388  23.200   6.592  1.00277.17           C  
ATOM   3683  C   THR A 248      25.168  24.247   7.414  1.00277.17           C  
ATOM   3684  O   THR A 248      26.085  23.930   8.172  1.00277.17           O  
ATOM   3685  CB  THR A 248      25.126  22.922   5.270  1.00277.17           C  
ATOM   3686  CG2 THR A 248      24.700  21.585   4.673  1.00277.17           C  
ATOM   3687  OG1 THR A 248      24.841  23.920   4.285  1.00277.17           O  
ATOM   3688  H   THR A 248      22.704  23.893   5.436  1.00277.17           H  
ATOM   3689  HA  THR A 248      24.361  22.292   7.209  1.00277.17           H  
ATOM   3690  HB  THR A 248      26.210  22.912   5.427  1.00277.17           H  
ATOM   3691  HG1 THR A 248      24.840  24.799   4.711  1.00277.17           H  
ATOM   3692 HG21 THR A 248      23.623  21.568   4.468  1.00277.17           H  
ATOM   3693 HG22 THR A 248      24.942  20.753   5.341  1.00277.17           H  
ATOM   3694 HG23 THR A 248      25.199  21.423   3.712  1.00277.17           H  
ATOM   3695  N   VAL A 249      24.829  25.566   7.193  1.00115.92           N  
ATOM   3696  CA  VAL A 249      25.488  26.650   7.924  1.00115.92           C  
ATOM   3697  C   VAL A 249      25.004  26.620   9.389  1.00115.92           C  
ATOM   3698  O   VAL A 249      25.755  26.926  10.317  1.00115.92           O  
ATOM   3699  CB  VAL A 249      25.261  28.017   7.249  1.00115.92           C  
ATOM   3700  CG1 VAL A 249      25.660  29.199   8.140  1.00115.92           C  
ATOM   3701  CG2 VAL A 249      26.061  28.103   5.942  1.00115.92           C  
ATOM   3702  H   VAL A 249      24.102  25.791   6.512  1.00115.92           H  
ATOM   3703  HA  VAL A 249      26.562  26.422   7.950  1.00115.92           H  
ATOM   3704  HB  VAL A 249      24.198  28.128   7.010  1.00115.92           H  
ATOM   3705 HG11 VAL A 249      26.697  29.107   8.482  1.00115.92           H  
ATOM   3706 HG12 VAL A 249      25.012  29.272   9.019  1.00115.92           H  
ATOM   3707 HG13 VAL A 249      25.567  30.145   7.595  1.00115.92           H  
ATOM   3708 HG21 VAL A 249      27.139  28.097   6.139  1.00115.92           H  
ATOM   3709 HG22 VAL A 249      25.823  29.026   5.403  1.00115.92           H  
ATOM   3710 HG23 VAL A 249      25.844  27.264   5.276  1.00115.92           H  
ATOM   3711  N   TYR A 250      23.684  26.304   9.616  1.00276.87           N  
ATOM   3712  CA  TYR A 250      23.189  26.191  10.988  1.00276.87           C  
ATOM   3713  C   TYR A 250      23.878  25.006  11.685  1.00276.87           C  
ATOM   3714  O   TYR A 250      24.165  25.045  12.880  1.00276.87           O  
ATOM   3715  CB  TYR A 250      21.666  26.038  11.073  1.00276.87           C  
ATOM   3716  CG  TYR A 250      21.138  26.029  12.494  1.00276.87           C  
ATOM   3717  CD1 TYR A 250      21.394  27.095  13.369  1.00276.87           C  
ATOM   3718  CD2 TYR A 250      20.376  24.948  12.960  1.00276.87           C  
ATOM   3719  CE1 TYR A 250      20.925  27.064  14.684  1.00276.87           C  
ATOM   3720  CE2 TYR A 250      19.906  24.922  14.276  1.00276.87           C  
ATOM   3721  CZ  TYR A 250      20.185  25.979  15.131  1.00276.87           C  
ATOM   3722  OH  TYR A 250      19.697  25.923  16.403  1.00276.87           O  
ATOM   3723  H   TYR A 250      23.037  26.174   8.839  1.00276.87           H  
ATOM   3724  HA  TYR A 250      23.513  27.101  11.507  1.00276.87           H  
ATOM   3725  HB2 TYR A 250      21.182  26.867  10.542  1.00276.87           H  
ATOM   3726  HB3 TYR A 250      21.355  25.122  10.554  1.00276.87           H  
ATOM   3727  HD1 TYR A 250      21.960  27.963  13.039  1.00276.87           H  
ATOM   3728  HD2 TYR A 250      20.145  24.113  12.303  1.00276.87           H  
ATOM   3729  HE1 TYR A 250      21.143  27.895  15.342  1.00276.87           H  
ATOM   3730  HE2 TYR A 250      19.326  24.075  14.632  1.00276.87           H  
ATOM   3731  HH  TYR A 250      19.987  26.712  16.915  1.00276.87           H  
ATOM   3732  N   CYS A 251      24.111  23.883  10.927  1.00181.29           N  
ATOM   3733  CA  CYS A 251      24.770  22.714  11.536  1.00181.29           C  
ATOM   3734  C   CYS A 251      26.234  23.058  11.920  1.00181.29           C  
ATOM   3735  O   CYS A 251      26.849  22.474  12.812  1.00181.29           O  
ATOM   3736  CB  CYS A 251      24.705  21.508  10.595  1.00181.29           C  
ATOM   3737  SG  CYS A 251      25.035  19.904  11.398  1.00181.29           S  
ATOM   3738  H   CYS A 251      23.788  23.853   9.959  1.00181.29           H  
ATOM   3739  HA  CYS A 251      24.225  22.519  12.463  1.00181.29           H  
ATOM   3740  HB2 CYS A 251      25.407  21.620   9.762  1.00181.29           H  
ATOM   3741  HB3 CYS A 251      23.702  21.431  10.162  1.00181.29           H  
ATOM   3742  HG  CYS A 251      24.397  20.189  12.557  1.00181.29           H  
ATOM   3743  N   LEU A 252      26.848  24.017  11.138  1.00241.75           N  
ATOM   3744  CA  LEU A 252      28.195  24.508  11.446  1.00241.75           C  
ATOM   3745  C   LEU A 252      28.129  25.441  12.677  1.00241.75           C  
ATOM   3746  O   LEU A 252      28.962  25.390  13.580  1.00241.75           O  
ATOM   3747  CB  LEU A 252      28.780  25.213  10.211  1.00241.75           C  
ATOM   3748  CG  LEU A 252      30.255  25.665  10.256  1.00241.75           C  
ATOM   3749  CD1 LEU A 252      30.467  26.974  11.017  1.00241.75           C  
ATOM   3750  CD2 LEU A 252      31.204  24.582  10.762  1.00241.75           C  
ATOM   3751  H   LEU A 252      26.346  24.376  10.330  1.00241.75           H  
ATOM   3752  HA  LEU A 252      28.801  23.637  11.714  1.00241.75           H  
ATOM   3753  HB2 LEU A 252      28.681  24.517   9.366  1.00241.75           H  
ATOM   3754  HB3 LEU A 252      28.162  26.078   9.943  1.00241.75           H  
ATOM   3755  HG  LEU A 252      30.534  25.877   9.215  1.00241.75           H  
ATOM   3756 HD11 LEU A 252      30.386  26.847  12.098  1.00241.75           H  
ATOM   3757 HD12 LEU A 252      29.744  27.734  10.702  1.00241.75           H  
ATOM   3758 HD13 LEU A 252      31.469  27.368  10.816  1.00241.75           H  
ATOM   3759 HD21 LEU A 252      31.086  24.411  11.836  1.00241.75           H  
ATOM   3760 HD22 LEU A 252      32.245  24.874  10.589  1.00241.75           H  
ATOM   3761 HD23 LEU A 252      31.032  23.635  10.241  1.00241.75           H  
ATOM   3762  N   LEU A 253      27.161  26.418  12.637  1.00247.35           N  
ATOM   3763  CA  LEU A 253      27.066  27.459  13.664  1.00247.35           C  
ATOM   3764  C   LEU A 253      26.540  26.893  15.002  1.00247.35           C  
ATOM   3765  O   LEU A 253      26.818  27.409  16.086  1.00247.35           O  
ATOM   3766  CB  LEU A 253      26.146  28.585  13.164  1.00247.35           C  
ATOM   3767  CG  LEU A 253      26.050  29.824  14.077  1.00247.35           C  
ATOM   3768  CD1 LEU A 253      27.398  30.518  14.262  1.00247.35           C  
ATOM   3769  CD2 LEU A 253      25.032  30.811  13.498  1.00247.35           C  
ATOM   3770  H   LEU A 253      26.507  26.425  11.853  1.00247.35           H  
ATOM   3771  HA  LEU A 253      28.084  27.826  13.835  1.00247.35           H  
ATOM   3772  HB2 LEU A 253      26.488  28.906  12.170  1.00247.35           H  
ATOM   3773  HB3 LEU A 253      25.136  28.180  13.021  1.00247.35           H  
ATOM   3774  HG  LEU A 253      25.681  29.519  15.063  1.00247.35           H  
ATOM   3775 HD11 LEU A 253      27.837  30.798  13.299  1.00247.35           H  
ATOM   3776 HD12 LEU A 253      28.110  29.874  14.787  1.00247.35           H  
ATOM   3777 HD13 LEU A 253      27.287  31.429  14.860  1.00247.35           H  
ATOM   3778 HD21 LEU A 253      25.340  31.166  12.508  1.00247.35           H  
ATOM   3779 HD22 LEU A 253      24.921  31.683  14.151  1.00247.35           H  
ATOM   3780 HD23 LEU A 253      24.047  30.342  13.401  1.00247.35           H  
ATOM   3781  N   GLY A 254      25.618  25.890  14.889  1.00144.32           N  
ATOM   3782  CA  GLY A 254      24.997  25.238  16.017  1.00144.32           C  
ATOM   3783  C   GLY A 254      25.915  24.115  16.489  1.00144.32           C  
ATOM   3784  O   GLY A 254      26.866  24.312  17.248  1.00144.32           O  
ATOM   3785  H   GLY A 254      25.345  25.561  13.962  1.00144.32           H  
ATOM   3786  HA2 GLY A 254      24.842  25.944  16.838  1.00144.32           H  
ATOM   3787  HA3 GLY A 254      24.030  24.840  15.699  1.00144.32           H  
ATOM   3788  N   ASP A 255      25.686  22.897  15.888  1.00370.73           N  
ATOM   3789  CA  ASP A 255      26.219  21.643  16.418  1.00370.73           C  
ATOM   3790  C   ASP A 255      27.754  21.646  16.602  1.00370.73           C  
ATOM   3791  O   ASP A 255      28.298  20.908  17.427  1.00370.73           O  
ATOM   3792  CB  ASP A 255      25.883  20.454  15.525  1.00370.73           C  
ATOM   3793  CG  ASP A 255      24.400  20.323  15.333  1.00370.73           C  
ATOM   3794  OD1 ASP A 255      23.899  21.042  14.427  1.00370.73           O  
ATOM   3795  OD2 ASP A 255      23.780  19.519  16.087  1.00370.73           O1-
ATOM   3796  H   ASP A 255      25.069  22.837  15.076  1.00370.73           H  
ATOM   3797  HA  ASP A 255      25.776  21.519  17.414  1.00370.73           H  
ATOM   3798  HB2 ASP A 255      26.278  19.524  15.949  1.00370.73           H  
ATOM   3799  HB3 ASP A 255      26.346  20.574  14.541  1.00370.73           H  
ATOM   3800  N   ALA A 256      28.467  22.385  15.685  1.00110.02           N  
ATOM   3801  CA  ALA A 256      29.922  22.414  15.663  1.00110.02           C  
ATOM   3802  C   ALA A 256      30.573  23.679  16.260  1.00110.02           C  
ATOM   3803  O   ALA A 256      31.790  23.863  16.172  1.00110.02           O  
ATOM   3804  CB  ALA A 256      30.424  22.219  14.237  1.00110.02           C  
ATOM   3805  H   ALA A 256      27.950  22.934  15.001  1.00110.02           H  
ATOM   3806  HA  ALA A 256      30.292  21.579  16.270  1.00110.02           H  
ATOM   3807  HB1 ALA A 256      30.190  23.086  13.616  1.00110.02           H  
ATOM   3808  HB2 ALA A 256      29.957  21.348  13.774  1.00110.02           H  
ATOM   3809  HB3 ALA A 256      31.510  22.079  14.212  1.00110.02           H  
ATOM   3810  N   HIE A 257      29.746  24.557  16.929  1.00206.58           N  
ATOM   3811  CA  HIE A 257      30.273  25.831  17.444  1.00206.58           C  
ATOM   3812  C   HIE A 257      29.559  26.384  18.702  1.00206.58           C  
ATOM   3813  O   HIE A 257      30.149  27.124  19.497  1.00206.58           O  
ATOM   3814  CB  HIE A 257      30.286  26.883  16.321  1.00206.58           C  
ATOM   3815  CG  HIE A 257      30.936  28.177  16.682  1.00206.58           C  
ATOM   3816  CD2 HIE A 257      30.345  29.356  17.087  1.00206.58           C  
ATOM   3817  ND1 HIE A 257      32.303  28.330  16.624  1.00206.58           N  
ATOM   3818  CE1 HIE A 257      32.537  29.558  17.025  1.00206.58           C  
ATOM   3819  NE2 HIE A 257      31.379  30.214  17.326  1.00206.58           N  
ATOM   3820  H   HIE A 257      28.760  24.316  17.031  1.00206.58           H  
ATOM   3821  HA  HIE A 257      31.307  25.644  17.766  1.00206.58           H  
ATOM   3822  HB2 HIE A 257      29.263  27.081  15.992  1.00206.58           H  
ATOM   3823  HB3 HIE A 257      30.808  26.479  15.443  1.00206.58           H  
ATOM   3824  HD2 HIE A 257      29.312  29.630  17.245  1.00206.58           H  
ATOM   3825  HE1 HIE A 257      33.511  30.018  17.118  1.00206.58           H  
ATOM   3826  HE2 HIE A 257      31.307  31.161  17.666  1.00206.58           H  
ATOM   3827  N   SER A 258      28.210  26.154  18.855  1.00269.16           N  
ATOM   3828  CA  SER A 258      27.470  26.790  19.952  1.00269.16           C  
ATOM   3829  C   SER A 258      26.365  25.882  20.528  1.00269.16           C  
ATOM   3830  O   SER A 258      25.796  25.027  19.845  1.00269.16           O  
ATOM   3831  CB  SER A 258      26.913  28.159  19.536  1.00269.16           C  
ATOM   3832  OG  SER A 258      25.941  28.092  18.497  1.00269.16           O  
ATOM   3833  H   SER A 258      27.691  25.539  18.223  1.00269.16           H  
ATOM   3834  HA  SER A 258      28.188  26.959  20.762  1.00269.16           H  
ATOM   3835  HB2 SER A 258      27.719  28.817  19.194  1.00269.16           H  
ATOM   3836  HB3 SER A 258      26.431  28.648  20.382  1.00269.16           H  
ATOM   3837  HG  SER A 258      26.391  27.720  17.702  1.00269.16           H  
ATOM   3838  N   PRO A 259      26.026  26.044  21.863  1.00282.35           N  
ATOM   3839  CA  PRO A 259      25.030  25.168  22.479  1.00282.35           C  
ATOM   3840  C   PRO A 259      23.594  25.463  21.983  1.00282.35           C  
ATOM   3841  O   PRO A 259      23.274  26.549  21.491  1.00282.35           O  
ATOM   3842  CB  PRO A 259      25.175  25.430  23.979  1.00282.35           C  
ATOM   3843  CG  PRO A 259      25.675  26.869  24.041  1.00282.35           C  
ATOM   3844  CD  PRO A 259      26.586  26.978  22.827  1.00282.35           C  
ATOM   3845  HA  PRO A 259      25.287  24.136  22.223  1.00282.35           H  
ATOM   3846  HB2 PRO A 259      24.251  25.297  24.549  1.00282.35           H  
ATOM   3847  HB3 PRO A 259      25.936  24.763  24.399  1.00282.35           H  
ATOM   3848  HG2 PRO A 259      26.194  27.100  24.976  1.00282.35           H  
ATOM   3849  HG3 PRO A 259      24.828  27.557  23.944  1.00282.35           H  
ATOM   3850  HD2 PRO A 259      27.601  26.643  23.065  1.00282.35           H  
ATOM   3851  HD3 PRO A 259      26.633  27.994  22.432  1.00282.35           H  
ATOM   3852  N   PRO A 260      22.650  24.471  22.168  1.00309.66           N  
ATOM   3853  CA  PRO A 260      21.393  24.473  21.403  1.00309.66           C  
ATOM   3854  C   PRO A 260      20.464  25.686  21.550  1.00309.66           C  
ATOM   3855  O   PRO A 260      19.594  25.943  20.723  1.00309.66           O  
ATOM   3856  CB  PRO A 260      20.660  23.230  21.916  1.00309.66           C  
ATOM   3857  CG  PRO A 260      21.776  22.305  22.373  1.00309.66           C  
ATOM   3858  CD  PRO A 260      22.768  23.272  22.989  1.00309.66           C  
ATOM   3859  HA  PRO A 260      21.667  24.378  20.346  1.00309.66           H  
ATOM   3860  HB2 PRO A 260      20.024  23.479  22.774  1.00309.66           H  
ATOM   3861  HB3 PRO A 260      20.026  22.779  21.149  1.00309.66           H  
ATOM   3862  HG2 PRO A 260      22.224  21.801  21.509  1.00309.66           H  
ATOM   3863  HG3 PRO A 260      21.440  21.541  23.079  1.00309.66           H  
ATOM   3864  HD2 PRO A 260      23.781  22.868  23.008  1.00309.66           H  
ATOM   3865  HD3 PRO A 260      22.476  23.544  24.009  1.00309.66           H  
ATOM   3866  N   LEU A 261      20.582  26.377  22.735  1.00236.57           N  
ATOM   3867  CA  LEU A 261      19.685  27.478  23.068  1.00236.57           C  
ATOM   3868  C   LEU A 261      20.300  28.863  22.735  1.00236.57           C  
ATOM   3869  O   LEU A 261      19.732  29.917  23.029  1.00236.57           O  
ATOM   3870  CB  LEU A 261      19.280  27.422  24.549  1.00236.57           C  
ATOM   3871  CG  LEU A 261      18.601  26.106  24.984  1.00236.57           C  
ATOM   3872  CD1 LEU A 261      18.294  26.154  26.483  1.00236.57           C  
ATOM   3873  CD2 LEU A 261      17.318  25.819  24.202  1.00236.57           C  
ATOM   3874  H   LEU A 261      21.326  26.120  23.370  1.00236.57           H  
ATOM   3875  HA  LEU A 261      18.792  27.400  22.442  1.00236.57           H  
ATOM   3876  HB2 LEU A 261      20.176  27.578  25.166  1.00236.57           H  
ATOM   3877  HB3 LEU A 261      18.610  28.263  24.773  1.00236.57           H  
ATOM   3878  HG  LEU A 261      19.295  25.272  24.819  1.00236.57           H  
ATOM   3879 HD11 LEU A 261      17.591  26.961  26.719  1.00236.57           H  
ATOM   3880 HD12 LEU A 261      19.208  26.320  27.062  1.00236.57           H  
ATOM   3881 HD13 LEU A 261      17.852  25.210  26.820  1.00236.57           H  
ATOM   3882 HD21 LEU A 261      16.615  26.655  24.273  1.00236.57           H  
ATOM   3883 HD22 LEU A 261      16.819  24.923  24.589  1.00236.57           H  
ATOM   3884 HD23 LEU A 261      17.527  25.637  23.144  1.00236.57           H  
ATOM   3885  N   TYR A 262      21.505  28.842  22.068  1.00279.30           N  
ATOM   3886  CA  TYR A 262      22.252  30.070  21.769  1.00279.30           C  
ATOM   3887  C   TYR A 262      21.683  30.808  20.539  1.00279.30           C  
ATOM   3888  O   TYR A 262      21.776  32.029  20.406  1.00279.30           O  
ATOM   3889  CB  TYR A 262      23.731  29.727  21.524  1.00279.30           C  
ATOM   3890  CG  TYR A 262      24.664  30.915  21.509  1.00279.30           C  
ATOM   3891  CD1 TYR A 262      24.991  31.581  22.698  1.00279.30           C  
ATOM   3892  CD2 TYR A 262      25.224  31.360  20.302  1.00279.30           C  
ATOM   3893  CE1 TYR A 262      25.864  32.670  22.679  1.00279.30           C  
ATOM   3894  CE2 TYR A 262      26.093  32.452  20.282  1.00279.30           C  
ATOM   3895  CZ  TYR A 262      26.406  33.098  21.474  1.00279.30           C  
ATOM   3896  OH  TYR A 262      27.253  34.167  21.499  1.00279.30           O  
ATOM   3897  H   TYR A 262      21.894  27.941  21.783  1.00279.30           H  
ATOM   3898  HA  TYR A 262      22.140  30.739  22.631  1.00279.30           H  
ATOM   3899  HB2 TYR A 262      24.084  29.048  22.309  1.00279.30           H  
ATOM   3900  HB3 TYR A 262      23.836  29.164  20.587  1.00279.30           H  
ATOM   3901  HD1 TYR A 262      24.569  31.258  23.647  1.00279.30           H  
ATOM   3902  HD2 TYR A 262      24.990  30.851  19.368  1.00279.30           H  
ATOM   3903  HE1 TYR A 262      26.115  33.187  23.601  1.00279.30           H  
ATOM   3904  HE2 TYR A 262      26.512  32.778  19.336  1.00279.30           H  
ATOM   3905  HH  TYR A 262      27.484  34.392  20.584  1.00279.30           H  
ATOM   3906  N   THR A 263      21.231  30.006  19.519  1.00337.27           N  
ATOM   3907  CA  THR A 263      20.827  30.551  18.224  1.00337.27           C  
ATOM   3908  C   THR A 263      20.014  29.483  17.471  1.00337.27           C  
ATOM   3909  O   THR A 263      20.104  28.280  17.725  1.00337.27           O  
ATOM   3910  CB  THR A 263      22.010  31.082  17.389  1.00337.27           C  
ATOM   3911  CG2 THR A 263      23.021  30.014  16.989  1.00337.27           C  
ATOM   3912  OG1 THR A 263      21.525  31.734  16.208  1.00337.27           O  
ATOM   3913  H   THR A 263      21.146  29.002  19.664  1.00337.27           H  
ATOM   3914  HA  THR A 263      20.143  31.387  18.425  1.00337.27           H  
ATOM   3915  HB  THR A 263      22.538  31.848  17.968  1.00337.27           H  
ATOM   3916  HG1 THR A 263      22.290  32.172  15.792  1.00337.27           H  
ATOM   3917 HG21 THR A 263      22.604  29.321  16.256  1.00337.27           H  
ATOM   3918 HG22 THR A 263      23.379  29.447  17.853  1.00337.27           H  
ATOM   3919 HG23 THR A 263      23.886  30.484  16.508  1.00337.27           H  
ATOM   3920  N   TYR A 264      19.176  29.971  16.494  1.00457.32           N  
ATOM   3921  CA  TYR A 264      18.045  29.200  15.980  1.00457.32           C  
ATOM   3922  C   TYR A 264      17.892  29.444  14.469  1.00457.32           C  
ATOM   3923  O   TYR A 264      17.970  30.568  13.975  1.00457.32           O  
ATOM   3924  CB  TYR A 264      16.722  29.626  16.654  1.00457.32           C  
ATOM   3925  CG  TYR A 264      16.768  29.605  18.166  1.00457.32           C  
ATOM   3926  CD1 TYR A 264      16.604  28.405  18.871  1.00457.32           C  
ATOM   3927  CD2 TYR A 264      17.043  30.783  18.881  1.00457.32           C  
ATOM   3928  CE1 TYR A 264      16.714  28.385  20.263  1.00457.32           C  
ATOM   3929  CE2 TYR A 264      17.176  30.758  20.270  1.00457.32           C  
ATOM   3930  CZ  TYR A 264      17.011  29.558  20.948  1.00457.32           C  
ATOM   3931  OH  TYR A 264      17.151  29.501  22.303  1.00457.32           O  
ATOM   3932  H   TYR A 264      19.337  30.907  16.126  1.00457.32           H  
ATOM   3933  HA  TYR A 264      18.218  28.137  16.170  1.00457.32           H  
ATOM   3934  HB2 TYR A 264      16.442  30.637  16.327  1.00457.32           H  
ATOM   3935  HB3 TYR A 264      15.905  28.978  16.310  1.00457.32           H  
ATOM   3936  HD1 TYR A 264      16.412  27.472  18.346  1.00457.32           H  
ATOM   3937  HD2 TYR A 264      17.183  31.725  18.355  1.00457.32           H  
ATOM   3938  HE1 TYR A 264      16.606  27.450  20.805  1.00457.32           H  
ATOM   3939  HE2 TYR A 264      17.406  31.673  20.808  1.00457.32           H  
ATOM   3940  HH  TYR A 264      17.889  30.102  22.546  1.00457.32           H  
ATOM   3941  N   LEU A 265      17.599  28.323  13.729  1.00462.51           N  
ATOM   3942  CA  LEU A 265      17.263  28.381  12.302  1.00462.51           C  
ATOM   3943  C   LEU A 265      16.406  27.123  12.053  1.00462.51           C  
ATOM   3944  O   LEU A 265      16.850  25.981  12.158  1.00462.51           O  
ATOM   3945  CB  LEU A 265      18.536  28.378  11.444  1.00462.51           C  
ATOM   3946  CG  LEU A 265      18.417  28.955  10.019  1.00462.51           C  
ATOM   3947  CD1 LEU A 265      17.427  28.195   9.142  1.00462.51           C  
ATOM   3948  CD2 LEU A 265      18.093  30.449  10.022  1.00462.51           C  
ATOM   3949  H   LEU A 265      17.634  27.400  14.158  1.00462.51           H  
ATOM   3950  HA  LEU A 265      16.674  29.287  12.139  1.00462.51           H  
ATOM   3951  HB2 LEU A 265      19.324  28.944  11.959  1.00462.51           H  
ATOM   3952  HB3 LEU A 265      18.910  27.352  11.358  1.00462.51           H  
ATOM   3953  HG  LEU A 265      19.408  28.843   9.556  1.00462.51           H  
ATOM   3954 HD11 LEU A 265      16.394  28.384   9.445  1.00462.51           H  
ATOM   3955 HD12 LEU A 265      17.614  27.116   9.179  1.00462.51           H  
ATOM   3956 HD13 LEU A 265      17.524  28.510   8.097  1.00462.51           H  
ATOM   3957 HD21 LEU A 265      17.080  30.647  10.387  1.00462.51           H  
ATOM   3958 HD22 LEU A 265      18.163  30.858   9.008  1.00462.51           H  
ATOM   3959 HD23 LEU A 265      18.798  31.000  10.652  1.00462.51           H  
ATOM   3960  N   THR A 266      15.072  27.379  11.837  1.00296.10           N  
ATOM   3961  CA  THR A 266      14.087  26.303  11.738  1.00296.10           C  
ATOM   3962  C   THR A 266      14.018  25.804  10.278  1.00296.10           C  
ATOM   3963  O   THR A 266      14.582  26.366   9.339  1.00296.10           O  
ATOM   3964  CB  THR A 266      12.702  26.768  12.234  1.00296.10           C  
ATOM   3965  CG2 THR A 266      12.722  27.151  13.712  1.00296.10           C  
ATOM   3966  OG1 THR A 266      12.272  27.907  11.471  1.00296.10           O  
ATOM   3967  H   THR A 266      14.735  28.327  11.714  1.00296.10           H  
ATOM   3968  HA  THR A 266      14.429  25.460  12.341  1.00296.10           H  
ATOM   3969  HB  THR A 266      11.957  25.980  12.084  1.00296.10           H  
ATOM   3970  HG1 THR A 266      11.447  28.233  11.876  1.00296.10           H  
ATOM   3971 HG21 THR A 266      13.337  28.041  13.886  1.00296.10           H  
ATOM   3972 HG22 THR A 266      13.099  26.335  14.333  1.00296.10           H  
ATOM   3973 HG23 THR A 266      11.711  27.404  14.050  1.00296.10           H  
ATOM   3974  N   LEU A 267      13.231  24.689  10.063  1.00225.34           N  
ATOM   3975  CA  LEU A 267      13.170  24.025   8.754  1.00225.34           C  
ATOM   3976  C   LEU A 267      12.303  24.748   7.683  1.00225.34           C  
ATOM   3977  O   LEU A 267      12.063  24.243   6.582  1.00225.34           O  
ATOM   3978  CB  LEU A 267      12.669  22.572   8.909  1.00225.34           C  
ATOM   3979  CG  LEU A 267      13.735  21.518   9.274  1.00225.34           C  
ATOM   3980  CD1 LEU A 267      14.706  21.266   8.119  1.00225.34           C  
ATOM   3981  CD2 LEU A 267      14.496  21.845  10.556  1.00225.34           C  
ATOM   3982  H   LEU A 267      12.708  24.290  10.834  1.00225.34           H  
ATOM   3983  HA  LEU A 267      14.185  24.038   8.339  1.00225.34           H  
ATOM   3984  HB2 LEU A 267      11.876  22.543   9.669  1.00225.34           H  
ATOM   3985  HB3 LEU A 267      12.187  22.231   7.983  1.00225.34           H  
ATOM   3986  HG  LEU A 267      13.197  20.576   9.449  1.00225.34           H  
ATOM   3987 HD11 LEU A 267      15.352  22.129   7.931  1.00225.34           H  
ATOM   3988 HD12 LEU A 267      14.163  21.039   7.195  1.00225.34           H  
ATOM   3989 HD13 LEU A 267      15.348  20.408   8.341  1.00225.34           H  
ATOM   3990 HD21 LEU A 267      15.138  22.724  10.438  1.00225.34           H  
ATOM   3991 HD22 LEU A 267      15.141  21.009  10.843  1.00225.34           H  
ATOM   3992 HD23 LEU A 267      13.802  22.028  11.382  1.00225.34           H  
ATOM   3993  N   LEU A 268      11.894  26.028   7.968  1.00152.46           N  
ATOM   3994  CA  LEU A 268      10.978  26.746   7.090  1.00152.46           C  
ATOM   3995  C   LEU A 268      11.610  27.139   5.729  1.00152.46           C  
ATOM   3996  O   LEU A 268      10.936  27.027   4.696  1.00152.46           O  
ATOM   3997  CB  LEU A 268      10.355  27.973   7.772  1.00152.46           C  
ATOM   3998  CG  LEU A 268       9.507  27.651   9.021  1.00152.46           C  
ATOM   3999  CD1 LEU A 268       9.058  28.953   9.690  1.00152.46           C  
ATOM   4000  CD2 LEU A 268       8.284  26.792   8.694  1.00152.46           C  
ATOM   4001  H   LEU A 268      12.244  26.477   8.807  1.00152.46           H  
ATOM   4002  HA  LEU A 268      10.183  26.036   6.834  1.00152.46           H  
ATOM   4003  HB2 LEU A 268      11.146  28.675   8.062  1.00152.46           H  
ATOM   4004  HB3 LEU A 268       9.733  28.511   7.043  1.00152.46           H  
ATOM   4005  HG  LEU A 268      10.123  27.104   9.745  1.00152.46           H  
ATOM   4006 HD11 LEU A 268       8.425  29.546   9.021  1.00152.46           H  
ATOM   4007 HD12 LEU A 268       9.922  29.564   9.971  1.00152.46           H  
ATOM   4008 HD13 LEU A 268       8.487  28.746  10.601  1.00152.46           H  
ATOM   4009 HD21 LEU A 268       7.669  27.257   7.916  1.00152.46           H  
ATOM   4010 HD22 LEU A 268       7.657  26.654   9.582  1.00152.46           H  
ATOM   4011 HD23 LEU A 268       8.576  25.795   8.349  1.00152.46           H  
ATOM   4012  N   PRO A 269      12.881  27.670   5.673  1.00262.26           N  
ATOM   4013  CA  PRO A 269      13.480  28.003   4.371  1.00262.26           C  
ATOM   4014  C   PRO A 269      13.796  26.751   3.528  1.00262.26           C  
ATOM   4015  O   PRO A 269      13.984  26.807   2.314  1.00262.26           O  
ATOM   4016  CB  PRO A 269      14.791  28.721   4.719  1.00262.26           C  
ATOM   4017  CG  PRO A 269      14.613  29.149   6.170  1.00262.26           C  
ATOM   4018  CD  PRO A 269      13.782  28.023   6.758  1.00262.26           C  
ATOM   4019  HA  PRO A 269      12.787  28.645   3.816  1.00262.26           H  
ATOM   4020  HB2 PRO A 269      15.655  28.049   4.634  1.00262.26           H  
ATOM   4021  HB3 PRO A 269      14.976  29.574   4.059  1.00262.26           H  
ATOM   4022  HG2 PRO A 269      14.053  30.091   6.210  1.00262.26           H  
ATOM   4023  HG3 PRO A 269      15.563  29.292   6.690  1.00262.26           H  
ATOM   4024  HD2 PRO A 269      13.258  28.324   7.665  1.00262.26           H  
ATOM   4025  HD3 PRO A 269      14.408  27.149   6.962  1.00262.26           H  
ATOM   4026  N   ALA A 270      13.981  25.597   4.261  1.00134.35           N  
ATOM   4027  CA  ALA A 270      14.429  24.357   3.650  1.00134.35           C  
ATOM   4028  C   ALA A 270      13.237  23.630   3.006  1.00134.35           C  
ATOM   4029  O   ALA A 270      13.286  23.123   1.884  1.00134.35           O  
ATOM   4030  CB  ALA A 270      15.101  23.464   4.681  1.00134.35           C  
ATOM   4031  H   ALA A 270      13.784  25.625   5.255  1.00134.35           H  
ATOM   4032  HA  ALA A 270      15.138  24.595   2.854  1.00134.35           H  
ATOM   4033  HB1 ALA A 270      14.434  23.237   5.519  1.00134.35           H  
ATOM   4034  HB2 ALA A 270      15.994  23.947   5.091  1.00134.35           H  
ATOM   4035  HB3 ALA A 270      15.396  22.514   4.231  1.00134.35           H  
ATOM   4036  N   THR A 271      12.117  23.500   3.803  1.00260.49           N  
ATOM   4037  CA  THR A 271      11.022  22.618   3.408  1.00260.49           C  
ATOM   4038  C   THR A 271      10.370  23.034   2.079  1.00260.49           C  
ATOM   4039  O   THR A 271       9.782  22.220   1.360  1.00260.49           O  
ATOM   4040  CB  THR A 271       9.936  22.483   4.496  1.00260.49           C  
ATOM   4041  CG2 THR A 271       9.068  23.718   4.703  1.00260.49           C  
ATOM   4042  OG1 THR A 271       9.078  21.373   4.220  1.00260.49           O  
ATOM   4043  H   THR A 271      12.084  23.984   4.703  1.00260.49           H  
ATOM   4044  HA  THR A 271      11.469  21.632   3.224  1.00260.49           H  
ATOM   4045  HB  THR A 271      10.429  22.252   5.447  1.00260.49           H  
ATOM   4046  HG1 THR A 271       8.702  21.471   3.324  1.00260.49           H  
ATOM   4047 HG21 THR A 271       8.410  23.899   3.847  1.00260.49           H  
ATOM   4048 HG22 THR A 271       9.671  24.610   4.883  1.00260.49           H  
ATOM   4049 HG23 THR A 271       8.408  23.571   5.566  1.00260.49           H  
ATOM   4050  N   TYR A 272      10.392  24.385   1.795  1.00248.83           N  
ATOM   4051  CA  TYR A 272       9.693  24.914   0.627  1.00248.83           C  
ATOM   4052  C   TYR A 272      10.422  24.560  -0.686  1.00248.83           C  
ATOM   4053  O   TYR A 272       9.916  24.751  -1.791  1.00248.83           O  
ATOM   4054  CB  TYR A 272       9.458  26.433   0.714  1.00248.83           C  
ATOM   4055  CG  TYR A 272       8.014  26.758   0.395  1.00248.83           C  
ATOM   4056  CD1 TYR A 272       7.067  26.848   1.426  1.00248.83           C  
ATOM   4057  CD2 TYR A 272       7.588  26.864  -0.936  1.00248.83           C  
ATOM   4058  CE1 TYR A 272       5.712  26.996   1.126  1.00248.83           C  
ATOM   4059  CE2 TYR A 272       6.232  27.000  -1.236  1.00248.83           C  
ATOM   4060  CZ  TYR A 272       5.305  27.039  -0.201  1.00248.83           C  
ATOM   4061  OH  TYR A 272       3.969  27.082  -0.468  1.00248.83           O  
ATOM   4062  H   TYR A 272      10.904  25.011   2.414  1.00248.83           H  
ATOM   4063  HA  TYR A 272       8.737  24.373   0.580  1.00248.83           H  
ATOM   4064  HB2 TYR A 272       9.687  26.811   1.719  1.00248.83           H  
ATOM   4065  HB3 TYR A 272      10.114  26.985   0.030  1.00248.83           H  
ATOM   4066  HD1 TYR A 272       7.372  26.771   2.467  1.00248.83           H  
ATOM   4067  HD2 TYR A 272       8.301  26.801  -1.756  1.00248.83           H  
ATOM   4068  HE1 TYR A 272       4.973  27.036   1.921  1.00248.83           H  
ATOM   4069  HE2 TYR A 272       5.914  27.047  -2.273  1.00248.83           H  
ATOM   4070  HH  TYR A 272       3.827  26.538  -1.270  1.00248.83           H  
ATOM   4071  N   ASN A 273      11.657  23.962  -0.563  1.00304.94           N  
ATOM   4072  CA  ASN A 273      12.423  23.533  -1.736  1.00304.94           C  
ATOM   4073  C   ASN A 273      11.606  22.497  -2.538  1.00304.94           C  
ATOM   4074  O   ASN A 273      11.670  22.398  -3.764  1.00304.94           O  
ATOM   4075  CB  ASN A 273      13.739  22.906  -1.294  1.00304.94           C  
ATOM   4076  CG  ASN A 273      14.618  22.446  -2.426  1.00304.94           C  
ATOM   4077  ND2 ASN A 273      14.832  23.311  -3.449  1.00304.94           N  
ATOM   4078  OD1 ASN A 273      15.171  21.350  -2.395  1.00304.94           O  
ATOM   4079  H   ASN A 273      12.063  23.837   0.365  1.00304.94           H  
ATOM   4080  HA  ASN A 273      12.568  24.413  -2.371  1.00304.94           H  
ATOM   4081  HB2 ASN A 273      13.539  22.030  -0.663  1.00304.94           H  
ATOM   4082  HB3 ASN A 273      14.315  23.601  -0.682  1.00304.94           H  
ATOM   4083 HD21 ASN A 273      15.338  22.971  -4.264  1.00304.94           H  
ATOM   4084 HD22 ASN A 273      14.520  24.272  -3.464  1.00304.94           H  
ATOM   4085  N   SER A 274      10.842  21.645  -1.772  1.00217.64           N  
ATOM   4086  CA  SER A 274      10.148  20.503  -2.372  1.00217.64           C  
ATOM   4087  C   SER A 274       8.941  20.911  -3.250  1.00217.64           C  
ATOM   4088  O   SER A 274       8.430  20.111  -4.031  1.00217.64           O  
ATOM   4089  CB  SER A 274       9.719  19.477  -1.317  1.00217.64           C  
ATOM   4090  OG  SER A 274       8.850  20.037  -0.328  1.00217.64           O  
ATOM   4091  H   SER A 274      10.775  21.815  -0.774  1.00217.64           H  
ATOM   4092  HA  SER A 274      10.860  20.028  -3.057  1.00217.64           H  
ATOM   4093  HB2 SER A 274      10.593  19.070  -0.797  1.00217.64           H  
ATOM   4094  HB3 SER A 274       9.187  18.641  -1.783  1.00217.64           H  
ATOM   4095  HG  SER A 274       9.347  20.688   0.205  1.00217.64           H  
ATOM   4096  N   MET A 275       8.483  22.202  -3.079  1.00188.94           N  
ATOM   4097  CA  MET A 275       7.386  22.818  -3.863  1.00188.94           C  
ATOM   4098  C   MET A 275       7.983  23.933  -4.771  1.00188.94           C  
ATOM   4099  O   MET A 275       7.329  24.832  -5.290  1.00188.94           O  
ATOM   4100  CB  MET A 275       6.309  23.345  -2.903  1.00188.94           C  
ATOM   4101  CG  MET A 275       5.078  23.930  -3.600  1.00188.94           C  
ATOM   4102  SD  MET A 275       3.756  24.306  -2.387  1.00188.94           S  
ATOM   4103  CE  MET A 275       2.937  22.688  -2.379  1.00188.94           C  
ATOM   4104  H   MET A 275       8.937  22.788  -2.385  1.00188.94           H  
ATOM   4105  HA  MET A 275       6.963  22.057  -4.528  1.00188.94           H  
ATOM   4106  HB2 MET A 275       6.752  24.107  -2.250  1.00188.94           H  
ATOM   4107  HB3 MET A 275       6.007  22.518  -2.247  1.00188.94           H  
ATOM   4108  HG2 MET A 275       4.692  23.271  -4.379  1.00188.94           H  
ATOM   4109  HG3 MET A 275       5.319  24.887  -4.067  1.00188.94           H  
ATOM   4110  HE1 MET A 275       2.194  22.672  -1.578  1.00188.94           H  
ATOM   4111  HE2 MET A 275       3.655  21.886  -2.198  1.00188.94           H  
ATOM   4112  HE3 MET A 275       2.420  22.526  -3.327  1.00188.94           H  
ATOM   4113  N   ILE A 276       9.324  23.775  -5.047  1.00238.65           N  
ATOM   4114  CA  ILE A 276      10.043  24.571  -6.037  1.00238.65           C  
ATOM   4115  C   ILE A 276      10.649  23.588  -7.064  1.00238.65           C  
ATOM   4116  O   ILE A 276      10.626  23.818  -8.275  1.00238.65           O  
ATOM   4117  CB  ILE A 276      11.085  25.484  -5.351  1.00238.65           C  
ATOM   4118  CG1 ILE A 276      10.421  26.624  -4.543  1.00238.65           C  
ATOM   4119  CG2 ILE A 276      12.111  26.051  -6.333  1.00238.65           C  
ATOM   4120  CD1 ILE A 276       9.718  27.694  -5.369  1.00238.65           C  
ATOM   4121  H   ILE A 276       9.816  23.059  -4.524  1.00238.65           H  
ATOM   4122  HA  ILE A 276       9.323  25.174  -6.601  1.00238.65           H  
ATOM   4123  HB  ILE A 276      11.648  24.881  -4.629  1.00238.65           H  
ATOM   4124 HG12 ILE A 276       9.696  26.206  -3.840  1.00238.65           H  
ATOM   4125 HG13 ILE A 276      11.190  27.114  -3.931  1.00238.65           H  
ATOM   4126 HG21 ILE A 276      11.632  26.499  -7.209  1.00238.65           H  
ATOM   4127 HG22 ILE A 276      12.784  25.260  -6.676  1.00238.65           H  
ATOM   4128 HG23 ILE A 276      12.735  26.814  -5.855  1.00238.65           H  
ATOM   4129 HD11 ILE A 276       8.909  27.276  -5.973  1.00238.65           H  
ATOM   4130 HD12 ILE A 276      10.415  28.213  -6.034  1.00238.65           H  
ATOM   4131 HD13 ILE A 276       9.278  28.445  -4.704  1.00238.65           H  
ATOM   4132  N   ASN A 277      11.283  22.480  -6.551  1.00256.01           N  
ATOM   4133  CA  ASN A 277      11.960  21.504  -7.406  1.00256.01           C  
ATOM   4134  C   ASN A 277      11.046  20.949  -8.534  1.00256.01           C  
ATOM   4135  O   ASN A 277      11.417  21.025  -9.714  1.00256.01           O  
ATOM   4136  CB  ASN A 277      12.566  20.357  -6.598  1.00256.01           C  
ATOM   4137  CG  ASN A 277      13.790  20.792  -5.820  1.00256.01           C  
ATOM   4138  ND2 ASN A 277      14.010  20.067  -4.691  1.00256.01           N  
ATOM   4139  OD1 ASN A 277      14.536  21.708  -6.159  1.00256.01           O  
ATOM   4140  H   ASN A 277      11.341  22.354  -5.539  1.00256.01           H  
ATOM   4141  HA  ASN A 277      12.753  22.064  -7.918  1.00256.01           H  
ATOM   4142  HB2 ASN A 277      12.880  19.541  -7.261  1.00256.01           H  
ATOM   4143  HB3 ASN A 277      11.831  19.946  -5.898  1.00256.01           H  
ATOM   4144 HD21 ASN A 277      14.767  20.277  -4.050  1.00256.01           H  
ATOM   4145 HD22 ASN A 277      13.418  19.271  -4.393  1.00256.01           H  
ATOM   4146  N   PRO A 278       9.836  20.360  -8.234  1.00280.21           N  
ATOM   4147  CA  PRO A 278       9.000  19.799  -9.305  1.00280.21           C  
ATOM   4148  C   PRO A 278       8.395  20.872 -10.237  1.00280.21           C  
ATOM   4149  O   PRO A 278       8.044  20.616 -11.391  1.00280.21           O  
ATOM   4150  CB  PRO A 278       7.901  19.030  -8.572  1.00280.21           C  
ATOM   4151  CG  PRO A 278       7.790  19.763  -7.244  1.00280.21           C  
ATOM   4152  CD  PRO A 278       9.226  20.136  -6.930  1.00280.21           C  
ATOM   4153  HA  PRO A 278       9.611  19.134  -9.927  1.00280.21           H  
ATOM   4154  HB2 PRO A 278       6.946  19.008  -9.102  1.00280.21           H  
ATOM   4155  HB3 PRO A 278       8.223  17.997  -8.396  1.00280.21           H  
ATOM   4156  HG2 PRO A 278       7.318  19.166  -6.461  1.00280.21           H  
ATOM   4157  HG3 PRO A 278       7.203  20.674  -7.380  1.00280.21           H  
ATOM   4158  HD2 PRO A 278       9.749  19.302  -6.452  1.00280.21           H  
ATOM   4159  HD3 PRO A 278       9.292  21.021  -6.300  1.00280.21           H  
ATOM   4160  N   ILE A 279       8.223  22.125  -9.689  1.00188.99           N  
ATOM   4161  CA  ILE A 279       7.666  23.233 -10.464  1.00188.99           C  
ATOM   4162  C   ILE A 279       8.696  23.576 -11.562  1.00188.99           C  
ATOM   4163  O   ILE A 279       8.365  23.915 -12.699  1.00188.99           O  
ATOM   4164  CB  ILE A 279       7.366  24.470  -9.586  1.00188.99           C  
ATOM   4165  CG1 ILE A 279       6.291  24.199  -8.514  1.00188.99           C  
ATOM   4166  CG2 ILE A 279       6.980  25.694 -10.428  1.00188.99           C  
ATOM   4167  CD1 ILE A 279       4.917  23.826  -9.056  1.00188.99           C  
ATOM   4168  H   ILE A 279       8.484  22.270  -8.719  1.00188.99           H  
ATOM   4169  HA  ILE A 279       6.766  22.872 -10.975  1.00188.99           H  
ATOM   4170  HB  ILE A 279       8.282  24.743  -9.046  1.00188.99           H  
ATOM   4171 HG12 ILE A 279       6.639  23.407  -7.842  1.00188.99           H  
ATOM   4172 HG13 ILE A 279       6.182  25.095  -7.891  1.00188.99           H  
ATOM   4173 HG21 ILE A 279       6.184  25.460 -11.142  1.00188.99           H  
ATOM   4174 HG22 ILE A 279       7.840  26.067 -10.993  1.00188.99           H  
ATOM   4175 HG23 ILE A 279       6.638  26.517  -9.791  1.00188.99           H  
ATOM   4176 HD11 ILE A 279       4.940  22.866  -9.580  1.00188.99           H  
ATOM   4177 HD12 ILE A 279       4.530  24.586  -9.739  1.00188.99           H  
ATOM   4178 HD13 ILE A 279       4.203  23.736  -8.232  1.00188.99           H  
ATOM   4179  N   ILE A 280      10.017  23.556 -11.173  1.00146.48           N  
ATOM   4180  CA  ILE A 280      11.085  23.920 -12.096  1.00146.48           C  
ATOM   4181  C   ILE A 280      11.108  22.939 -13.289  1.00146.48           C  
ATOM   4182  O   ILE A 280      11.523  23.280 -14.401  1.00146.48           O  
ATOM   4183  CB  ILE A 280      12.446  24.003 -11.372  1.00146.48           C  
ATOM   4184  CG1 ILE A 280      12.514  25.316 -10.558  1.00146.48           C  
ATOM   4185  CG2 ILE A 280      13.623  23.914 -12.349  1.00146.48           C  
ATOM   4186  CD1 ILE A 280      13.601  25.306  -9.495  1.00146.48           C  
ATOM   4187  H   ILE A 280      10.237  23.297 -10.206  1.00146.48           H  
ATOM   4188  HA  ILE A 280      10.822  24.899 -12.520  1.00146.48           H  
ATOM   4189  HB  ILE A 280      12.530  23.158 -10.679  1.00146.48           H  
ATOM   4190 HG12 ILE A 280      12.675  26.165 -11.234  1.00146.48           H  
ATOM   4191 HG13 ILE A 280      11.559  25.502 -10.056  1.00146.48           H  
ATOM   4192 HG21 ILE A 280      13.548  24.677 -13.129  1.00146.48           H  
ATOM   4193 HG22 ILE A 280      13.671  22.931 -12.831  1.00146.48           H  
ATOM   4194 HG23 ILE A 280      14.578  24.047 -11.840  1.00146.48           H  
ATOM   4195 HD11 ILE A 280      14.593  25.167  -9.923  1.00146.48           H  
ATOM   4196 HD12 ILE A 280      13.432  24.500  -8.775  1.00146.48           H  
ATOM   4197 HD13 ILE A 280      13.607  26.256  -8.952  1.00146.48           H  
ATOM   4198  N   TYR A 281      10.696  21.651 -13.042  1.00225.61           N  
ATOM   4199  CA  TYR A 281      10.704  20.656 -14.109  1.00225.61           C  
ATOM   4200  C   TYR A 281       9.739  21.090 -15.238  1.00225.61           C  
ATOM   4201  O   TYR A 281       9.921  20.749 -16.406  1.00225.61           O  
ATOM   4202  CB  TYR A 281      10.285  19.249 -13.662  1.00225.61           C  
ATOM   4203  CG  TYR A 281      11.288  18.415 -12.892  1.00225.61           C  
ATOM   4204  CD1 TYR A 281      12.255  18.954 -12.035  1.00225.61           C  
ATOM   4205  CD2 TYR A 281      11.173  17.016 -12.968  1.00225.61           C  
ATOM   4206  CE1 TYR A 281      13.064  18.118 -11.259  1.00225.61           C  
ATOM   4207  CE2 TYR A 281      11.980  16.180 -12.199  1.00225.61           C  
ATOM   4208  CZ  TYR A 281      12.915  16.740 -11.341  1.00225.61           C  
ATOM   4209  OH  TYR A 281      13.718  15.957 -10.567  1.00225.61           O  
ATOM   4210  H   TYR A 281      10.402  21.400 -12.099  1.00225.61           H  
ATOM   4211  HA  TYR A 281      11.714  20.642 -14.541  1.00225.61           H  
ATOM   4212  HB2 TYR A 281       9.368  19.301 -13.065  1.00225.61           H  
ATOM   4213  HB3 TYR A 281      10.024  18.680 -14.565  1.00225.61           H  
ATOM   4214  HD1 TYR A 281      12.386  20.026 -11.919  1.00225.61           H  
ATOM   4215  HD2 TYR A 281      10.420  16.559 -13.606  1.00225.61           H  
ATOM   4216  HE1 TYR A 281      13.794  18.545 -10.577  1.00225.61           H  
ATOM   4217  HE2 TYR A 281      11.850  15.103 -12.265  1.00225.61           H  
ATOM   4218  HH  TYR A 281      13.588  15.021 -10.835  1.00225.61           H  
ATOM   4219  N   ALA A 282       8.628  21.811 -14.863  1.00136.73           N  
ATOM   4220  CA  ALA A 282       7.647  22.243 -15.853  1.00136.73           C  
ATOM   4221  C   ALA A 282       8.205  23.393 -16.723  1.00136.73           C  
ATOM   4222  O   ALA A 282       7.771  23.634 -17.850  1.00136.73           O  
ATOM   4223  CB  ALA A 282       6.352  22.687 -15.189  1.00136.73           C  
ATOM   4224  H   ALA A 282       8.495  22.053 -13.881  1.00136.73           H  
ATOM   4225  HA  ALA A 282       7.449  21.396 -16.521  1.00136.73           H  
ATOM   4226  HB1 ALA A 282       6.504  23.571 -14.561  1.00136.73           H  
ATOM   4227  HB2 ALA A 282       5.944  21.891 -14.556  1.00136.73           H  
ATOM   4228  HB3 ALA A 282       5.600  22.946 -15.941  1.00136.73           H  
ATOM   4229  N   PHE A 283       9.138  24.202 -16.115  1.00112.72           N  
ATOM   4230  CA  PHE A 283       9.741  25.339 -16.802  1.00112.72           C  
ATOM   4231  C   PHE A 283      11.004  24.922 -17.589  1.00112.72           C  
ATOM   4232  O   PHE A 283      11.369  25.528 -18.603  1.00112.72           O  
ATOM   4233  CB  PHE A 283      10.123  26.465 -15.828  1.00112.72           C  
ATOM   4234  CG  PHE A 283       8.933  27.301 -15.421  1.00112.72           C  
ATOM   4235  CD1 PHE A 283       8.246  27.039 -14.230  1.00112.72           C  
ATOM   4236  CD2 PHE A 283       8.482  28.339 -16.251  1.00112.72           C  
ATOM   4237  CE1 PHE A 283       7.130  27.799 -13.875  1.00112.72           C  
ATOM   4238  CE2 PHE A 283       7.368  29.099 -15.892  1.00112.72           C  
ATOM   4239  CZ  PHE A 283       6.692  28.828 -14.705  1.00112.72           C  
ATOM   4240  H   PHE A 283       9.407  23.977 -15.161  1.00112.72           H  
ATOM   4241  HA  PHE A 283       9.028  25.706 -17.552  1.00112.72           H  
ATOM   4242  HB2 PHE A 283      10.612  26.056 -14.934  1.00112.72           H  
ATOM   4243  HB3 PHE A 283      10.865  27.133 -16.284  1.00112.72           H  
ATOM   4244  HD1 PHE A 283       8.568  26.239 -13.569  1.00112.72           H  
ATOM   4245  HD2 PHE A 283       8.994  28.563 -17.184  1.00112.72           H  
ATOM   4246  HE1 PHE A 283       6.601  27.584 -12.950  1.00112.72           H  
ATOM   4247  HE2 PHE A 283       7.026  29.901 -16.541  1.00112.72           H  
ATOM   4248  HZ  PHE A 283       5.823  29.419 -14.426  1.00112.72           H  
ATOM   4249  N   ARG A 284      11.822  23.996 -16.981  1.00432.79           N  
ATOM   4250  CA  ARG A 284      13.130  23.629 -17.505  1.00432.79           C  
ATOM   4251  C   ARG A 284      13.319  22.120 -17.815  1.00432.79           C  
ATOM   4252  O   ARG A 284      14.431  21.628 -18.031  1.00432.79           O  
ATOM   4253  CB  ARG A 284      14.266  24.100 -16.590  1.00432.79           C  
ATOM   4254  CG  ARG A 284      14.274  25.562 -16.138  1.00432.79           C  
ATOM   4255  CD  ARG A 284      14.202  26.629 -17.222  1.00432.79           C  
ATOM   4256  NE  ARG A 284      15.137  26.412 -18.329  1.00432.79           N  
ATOM   4257  CZ  ARG A 284      14.806  26.343 -19.631  1.00432.79           C  
ATOM   4258  NH1 ARG A 284      13.541  26.258 -20.059  1.00432.79           N1+
ATOM   4259  NH2 ARG A 284      15.770  26.358 -20.553  1.00432.79           N1+
ATOM   4260  H   ARG A 284      11.515  23.564 -16.104  1.00432.79           H  
ATOM   4261  HA  ARG A 284      13.253  24.109 -18.480  1.00432.79           H  
ATOM   4262  HB2 ARG A 284      14.269  23.478 -15.684  1.00432.79           H  
ATOM   4263  HB3 ARG A 284      15.214  23.897 -17.098  1.00432.79           H  
ATOM   4264  HG2 ARG A 284      15.201  25.718 -15.573  1.00432.79           H  
ATOM   4265  HG3 ARG A 284      13.456  25.731 -15.427  1.00432.79           H  
ATOM   4266  HD2 ARG A 284      14.469  27.595 -16.776  1.00432.79           H  
ATOM   4267  HD3 ARG A 284      13.185  26.755 -17.586  1.00432.79           H  
ATOM   4268  HE  ARG A 284      16.131  26.390 -18.119  1.00432.79           H  
ATOM   4269 HH11 ARG A 284      13.318  26.239 -21.042  1.00432.79           H  
ATOM   4270 HH12 ARG A 284      12.743  26.148 -19.427  1.00432.79           H  
ATOM   4271 HH21 ARG A 284      16.758  26.441 -20.285  1.00432.79           H  
ATOM   4272 HH22 ARG A 284      15.575  26.310 -21.541  1.00432.79           H  
ATOM   4273  N   ASN A 285      12.174  21.390 -18.014  1.00334.30           N  
ATOM   4274  CA  ASN A 285      12.202  20.070 -18.644  1.00334.30           C  
ATOM   4275  C   ASN A 285      10.965  19.967 -19.558  1.00334.30           C  
ATOM   4276  O   ASN A 285       9.826  19.696 -19.181  1.00334.30           O  
ATOM   4277  CB  ASN A 285      12.243  18.921 -17.644  1.00334.30           C  
ATOM   4278  CG  ASN A 285      12.619  17.650 -18.371  1.00334.30           C  
ATOM   4279  ND2 ASN A 285      13.127  16.665 -17.582  1.00334.30           N  
ATOM   4280  OD1 ASN A 285      12.461  17.490 -19.579  1.00334.30           O  
ATOM   4281  H   ASN A 285      11.271  21.759 -17.712  1.00334.30           H  
ATOM   4282  HA  ASN A 285      13.100  20.024 -19.274  1.00334.30           H  
ATOM   4283  HB2 ASN A 285      11.280  18.755 -17.153  1.00334.30           H  
ATOM   4284  HB3 ASN A 285      12.983  19.120 -16.864  1.00334.30           H  
ATOM   4285 HD21 ASN A 285      13.384  15.777 -17.998  1.00334.30           H  
ATOM   4286 HD22 ASN A 285      13.266  16.768 -16.584  1.00334.30           H  
ATOM   4287  N   GLN A 286      11.232  20.268 -20.881  1.00224.05           N  
ATOM   4288  CA  GLN A 286      10.148  20.429 -21.844  1.00224.05           C  
ATOM   4289  C   GLN A 286       9.449  19.089 -22.164  1.00224.05           C  
ATOM   4290  O   GLN A 286       8.405  19.041 -22.815  1.00224.05           O  
ATOM   4291  CB  GLN A 286      10.661  21.113 -23.123  1.00224.05           C  
ATOM   4292  CG  GLN A 286       9.638  22.075 -23.738  1.00224.05           C  
ATOM   4293  CD  GLN A 286       8.607  21.396 -24.612  1.00224.05           C  
ATOM   4294  NE2 GLN A 286       7.354  21.923 -24.525  1.00224.05           N  
ATOM   4295  OE1 GLN A 286       8.863  20.462 -25.370  1.00224.05           O  
ATOM   4296  H   GLN A 286      12.192  20.398 -21.182  1.00224.05           H  
ATOM   4297  HA  GLN A 286       9.402  21.061 -21.351  1.00224.05           H  
ATOM   4298  HB2 GLN A 286      11.546  21.715 -22.878  1.00224.05           H  
ATOM   4299  HB3 GLN A 286      10.988  20.365 -23.856  1.00224.05           H  
ATOM   4300  HG2 GLN A 286      10.166  22.779 -24.393  1.00224.05           H  
ATOM   4301  HG3 GLN A 286       9.154  22.674 -22.959  1.00224.05           H  
ATOM   4302 HE21 GLN A 286       6.617  21.566 -25.117  1.00224.05           H  
ATOM   4303 HE22 GLN A 286       7.102  22.672 -23.876  1.00224.05           H  
ATOM   4304  N   ASP A 287      10.059  17.937 -21.734  1.00254.08           N  
ATOM   4305  CA  ASP A 287       9.462  16.621 -21.988  1.00254.08           C  
ATOM   4306  C   ASP A 287       8.479  16.228 -20.868  1.00254.08           C  
ATOM   4307  O   ASP A 287       7.612  15.373 -21.034  1.00254.08           O  
ATOM   4308  CB  ASP A 287      10.524  15.574 -22.233  1.00254.08           C  
ATOM   4309  CG  ASP A 287      11.135  15.723 -23.614  1.00254.08           C  
ATOM   4310  OD1 ASP A 287      12.217  15.084 -23.794  1.00254.08           O  
ATOM   4311  OD2 ASP A 287      10.568  16.483 -24.452  1.00254.08           O1-
ATOM   4312  H   ASP A 287      10.936  17.986 -21.218  1.00254.08           H  
ATOM   4313  HA  ASP A 287       8.810  16.702 -22.863  1.00254.08           H  
ATOM   4314  HB2 ASP A 287      10.092  14.570 -22.172  1.00254.08           H  
ATOM   4315  HB3 ASP A 287      11.313  15.633 -21.475  1.00254.08           H  
ATOM   4316  N   VAL A 288       8.632  16.904 -19.680  1.00171.13           N  
ATOM   4317  CA  VAL A 288       7.673  16.767 -18.580  1.00171.13           C  
ATOM   4318  C   VAL A 288       6.496  17.692 -18.960  1.00171.13           C  
ATOM   4319  O   VAL A 288       5.316  17.344 -18.902  1.00171.13           O  
ATOM   4320  CB  VAL A 288       8.323  17.148 -17.234  1.00171.13           C  
ATOM   4321  CG1 VAL A 288       7.299  17.322 -16.110  1.00171.13           C  
ATOM   4322  CG2 VAL A 288       9.357  16.091 -16.830  1.00171.13           C  
ATOM   4323  H   VAL A 288       9.413  17.547 -19.587  1.00171.13           H  
ATOM   4324  HA  VAL A 288       7.294  15.738 -18.559  1.00171.13           H  
ATOM   4325  HB  VAL A 288       8.849  18.104 -17.339  1.00171.13           H  
ATOM   4326 HG11 VAL A 288       6.682  16.429 -15.987  1.00171.13           H  
ATOM   4327 HG12 VAL A 288       6.636  18.170 -16.309  1.00171.13           H  
ATOM   4328 HG13 VAL A 288       7.798  17.521 -15.156  1.00171.13           H  
ATOM   4329 HG21 VAL A 288       8.885  15.117 -16.659  1.00171.13           H  
ATOM   4330 HG22 VAL A 288       9.869  16.384 -15.909  1.00171.13           H  
ATOM   4331 HG23 VAL A 288      10.120  15.964 -17.603  1.00171.13           H  
ATOM   4332  N   GLN A 289       6.868  18.966 -19.343  1.00222.96           N  
ATOM   4333  CA  GLN A 289       5.889  20.008 -19.659  1.00222.96           C  
ATOM   4334  C   GLN A 289       4.927  19.540 -20.779  1.00222.96           C  
ATOM   4335  O   GLN A 289       3.743  19.864 -20.814  1.00222.96           O  
ATOM   4336  CB  GLN A 289       6.636  21.260 -20.131  1.00222.96           C  
ATOM   4337  CG  GLN A 289       5.747  22.495 -20.227  1.00222.96           C  
ATOM   4338  CD  GLN A 289       6.424  23.535 -21.090  1.00222.96           C  
ATOM   4339  NE2 GLN A 289       7.236  24.395 -20.424  1.00222.96           N  
ATOM   4340  OE1 GLN A 289       6.306  23.573 -22.314  1.00222.96           O  
ATOM   4341  H   GLN A 289       7.865  19.192 -19.350  1.00222.96           H  
ATOM   4342  HA  GLN A 289       5.308  20.199 -18.751  1.00222.96           H  
ATOM   4343  HB2 GLN A 289       7.469  21.478 -19.451  1.00222.96           H  
ATOM   4344  HB3 GLN A 289       7.094  21.064 -21.109  1.00222.96           H  
ATOM   4345  HG2 GLN A 289       5.538  22.900 -19.231  1.00222.96           H  
ATOM   4346  HG3 GLN A 289       4.783  22.265 -20.682  1.00222.96           H  
ATOM   4347 HE21 GLN A 289       7.715  25.134 -20.917  1.00222.96           H  
ATOM   4348 HE22 GLN A 289       7.385  24.314 -19.414  1.00222.96           H  
ATOM   4349  N   LYS A 290       5.520  18.835 -21.798  1.00300.64           N  
ATOM   4350  CA  LYS A 290       4.812  18.477 -23.029  1.00300.64           C  
ATOM   4351  C   LYS A 290       3.750  17.380 -22.833  1.00300.64           C  
ATOM   4352  O   LYS A 290       2.939  17.118 -23.720  1.00300.64           O  
ATOM   4353  CB  LYS A 290       5.866  18.123 -24.076  1.00300.64           C  
ATOM   4354  CG  LYS A 290       5.399  17.714 -25.464  1.00300.64           C  
ATOM   4355  CD  LYS A 290       6.520  17.802 -26.518  1.00300.64           C  
ATOM   4356  CE  LYS A 290       7.812  17.049 -26.191  1.00300.64           C  
ATOM   4357  NZ  LYS A 290       8.727  17.865 -25.388  1.00300.64           N1+
ATOM   4358  H   LYS A 290       6.498  18.578 -21.696  1.00300.64           H  
ATOM   4359  HA  LYS A 290       4.264  19.370 -23.353  1.00300.64           H  
ATOM   4360  HB2 LYS A 290       6.479  19.022 -24.200  1.00300.64           H  
ATOM   4361  HB3 LYS A 290       6.504  17.325 -23.676  1.00300.64           H  
ATOM   4362  HG2 LYS A 290       5.015  16.687 -25.434  1.00300.64           H  
ATOM   4363  HG3 LYS A 290       4.572  18.357 -25.786  1.00300.64           H  
ATOM   4364  HD2 LYS A 290       6.741  18.856 -26.727  1.00300.64           H  
ATOM   4365  HD3 LYS A 290       6.114  17.386 -27.449  1.00300.64           H  
ATOM   4366  HE2 LYS A 290       8.354  16.812 -27.111  1.00300.64           H  
ATOM   4367  HE3 LYS A 290       7.623  16.121 -25.642  1.00300.64           H  
ATOM   4368  HZ1 LYS A 290       9.021  18.760 -25.816  1.00300.64           H  
ATOM   4369  HZ2 LYS A 290       9.604  17.325 -25.148  1.00300.64           H  
ATOM   4370  HZ3 LYS A 290       8.384  18.154 -24.461  1.00300.64           H  
ATOM   4371  N   VAL A 291       3.774  16.715 -21.629  1.00136.21           N  
ATOM   4372  CA  VAL A 291       2.665  15.863 -21.213  1.00136.21           C  
ATOM   4373  C   VAL A 291       1.768  16.706 -20.274  1.00136.21           C  
ATOM   4374  O   VAL A 291       0.537  16.676 -20.341  1.00136.21           O  
ATOM   4375  CB  VAL A 291       3.133  14.562 -20.533  1.00136.21           C  
ATOM   4376  CG1 VAL A 291       1.933  13.646 -20.260  1.00136.21           C  
ATOM   4377  CG2 VAL A 291       4.151  13.807 -21.394  1.00136.21           C  
ATOM   4378  H   VAL A 291       4.561  16.854 -21.000  1.00136.21           H  
ATOM   4379  HA  VAL A 291       2.058  15.619 -22.093  1.00136.21           H  
ATOM   4380  HB  VAL A 291       3.610  14.800 -19.575  1.00136.21           H  
ATOM   4381 HG11 VAL A 291       1.369  13.449 -21.178  1.00136.21           H  
ATOM   4382 HG12 VAL A 291       1.250  14.093 -19.532  1.00136.21           H  
ATOM   4383 HG13 VAL A 291       2.254  12.680 -19.859  1.00136.21           H  
ATOM   4384 HG21 VAL A 291       3.737  13.567 -22.379  1.00136.21           H  
ATOM   4385 HG22 VAL A 291       4.446  12.868 -20.913  1.00136.21           H  
ATOM   4386 HG23 VAL A 291       5.062  14.394 -21.541  1.00136.21           H  
ATOM   4387  N   LEU A 292       2.419  17.427 -19.292  1.00200.13           N  
ATOM   4388  CA  LEU A 292       1.675  18.146 -18.260  1.00200.13           C  
ATOM   4389  C   LEU A 292       0.783  19.276 -18.816  1.00200.13           C  
ATOM   4390  O   LEU A 292      -0.173  19.713 -18.168  1.00200.13           O  
ATOM   4391  CB  LEU A 292       2.586  18.711 -17.155  1.00200.13           C  
ATOM   4392  CG  LEU A 292       2.653  17.814 -15.900  1.00200.13           C  
ATOM   4393  CD1 LEU A 292       3.257  16.442 -16.187  1.00200.13           C  
ATOM   4394  CD2 LEU A 292       3.453  18.511 -14.796  1.00200.13           C  
ATOM   4395  H   LEU A 292       3.439  17.433 -19.266  1.00200.13           H  
ATOM   4396  HA  LEU A 292       0.970  17.420 -17.834  1.00200.13           H  
ATOM   4397  HB2 LEU A 292       3.597  18.889 -17.539  1.00200.13           H  
ATOM   4398  HB3 LEU A 292       2.211  19.693 -16.836  1.00200.13           H  
ATOM   4399  HG  LEU A 292       1.632  17.666 -15.525  1.00200.13           H  
ATOM   4400 HD11 LEU A 292       4.273  16.528 -16.580  1.00200.13           H  
ATOM   4401 HD12 LEU A 292       2.656  15.891 -16.914  1.00200.13           H  
ATOM   4402 HD13 LEU A 292       3.301  15.838 -15.274  1.00200.13           H  
ATOM   4403 HD21 LEU A 292       4.486  18.695 -15.108  1.00200.13           H  
ATOM   4404 HD22 LEU A 292       3.475  17.900 -13.888  1.00200.13           H  
ATOM   4405 HD23 LEU A 292       3.000  19.474 -14.537  1.00200.13           H  
ATOM   4406  N   TRP A 293       1.105  19.781 -20.055  1.00255.03           N  
ATOM   4407  CA  TRP A 293       0.248  20.769 -20.715  1.00255.03           C  
ATOM   4408  C   TRP A 293      -1.209  20.268 -20.821  1.00255.03           C  
ATOM   4409  O   TRP A 293      -2.163  21.047 -20.870  1.00255.03           O  
ATOM   4410  CB  TRP A 293       0.706  21.120 -22.143  1.00255.03           C  
ATOM   4411  CG  TRP A 293       1.566  22.347 -22.227  1.00255.03           C  
ATOM   4412  CD1 TRP A 293       2.844  22.414 -22.742  1.00255.03           C  
ATOM   4413  CD2 TRP A 293       1.207  23.682 -21.844  1.00255.03           C  
ATOM   4414  CE2 TRP A 293       2.312  24.499 -22.088  1.00255.03           C  
ATOM   4415  CE3 TRP A 293       0.045  24.272 -21.303  1.00255.03           C  
ATOM   4416  NE1 TRP A 293       3.292  23.703 -22.630  1.00255.03           N  
ATOM   4417  CZ2 TRP A 293       2.322  25.869 -21.797  1.00255.03           C  
ATOM   4418  CZ3 TRP A 293       0.037  25.639 -21.004  1.00255.03           C  
ATOM   4419  CH2 TRP A 293       1.162  26.423 -21.245  1.00255.03           C  
ATOM   4420  H   TRP A 293       1.991  19.509 -20.487  1.00255.03           H  
ATOM   4421  HA  TRP A 293       0.229  21.645 -20.060  1.00255.03           H  
ATOM   4422  HB2 TRP A 293       1.235  20.267 -22.588  1.00255.03           H  
ATOM   4423  HB3 TRP A 293      -0.161  21.304 -22.793  1.00255.03           H  
ATOM   4424  HD1 TRP A 293       3.486  21.649 -23.155  1.00255.03           H  
ATOM   4425  HE1 TRP A 293       4.215  24.023 -22.899  1.00255.03           H  
ATOM   4426  HE3 TRP A 293      -0.842  23.678 -21.108  1.00255.03           H  
ATOM   4427  HZ2 TRP A 293       3.196  26.482 -21.988  1.00255.03           H  
ATOM   4428  HZ3 TRP A 293      -0.856  26.086 -20.572  1.00255.03           H  
ATOM   4429  HH2 TRP A 293       1.138  27.482 -21.001  1.00255.03           H  
ATOM   4430  N   ALA A 294      -1.379  18.904 -20.929  1.00122.18           N  
ATOM   4431  CA  ALA A 294      -2.694  18.309 -21.135  1.00122.18           C  
ATOM   4432  C   ALA A 294      -3.600  18.377 -19.884  1.00122.18           C  
ATOM   4433  O   ALA A 294      -4.792  18.075 -19.934  1.00122.18           O  
ATOM   4434  CB  ALA A 294      -2.567  16.858 -21.581  1.00122.18           C  
ATOM   4435  H   ALA A 294      -0.567  18.287 -20.859  1.00122.18           H  
ATOM   4436  HA  ALA A 294      -3.196  18.890 -21.919  1.00122.18           H  
ATOM   4437  HB1 ALA A 294      -2.127  16.238 -20.792  1.00122.18           H  
ATOM   4438  HB2 ALA A 294      -1.931  16.775 -22.469  1.00122.18           H  
ATOM   4439  HB3 ALA A 294      -3.547  16.434 -21.823  1.00122.18           H  
ATOM   4440  N   VAL A 295      -2.979  18.752 -18.712  1.00148.99           N  
ATOM   4441  CA  VAL A 295      -3.706  18.933 -17.454  1.00148.99           C  
ATOM   4442  C   VAL A 295      -3.539  20.384 -16.929  1.00148.99           C  
ATOM   4443  O   VAL A 295      -3.816  20.720 -15.780  1.00148.99           O  
ATOM   4444  CB  VAL A 295      -3.358  17.814 -16.447  1.00148.99           C  
ATOM   4445  CG1 VAL A 295      -1.940  17.920 -15.883  1.00148.99           C  
ATOM   4446  CG2 VAL A 295      -4.375  17.717 -15.306  1.00148.99           C  
ATOM   4447  H   VAL A 295      -1.974  18.925 -18.718  1.00148.99           H  
ATOM   4448  HA  VAL A 295      -4.777  18.853 -17.684  1.00148.99           H  
ATOM   4449  HB  VAL A 295      -3.413  16.859 -16.989  1.00148.99           H  
ATOM   4450 HG11 VAL A 295      -1.780  18.862 -15.349  1.00148.99           H  
ATOM   4451 HG12 VAL A 295      -1.197  17.845 -16.680  1.00148.99           H  
ATOM   4452 HG13 VAL A 295      -1.743  17.102 -15.181  1.00148.99           H  
ATOM   4453 HG21 VAL A 295      -4.315  18.571 -14.625  1.00148.99           H  
ATOM   4454 HG22 VAL A 295      -4.196  16.814 -14.712  1.00148.99           H  
ATOM   4455 HG23 VAL A 295      -5.396  17.658 -15.696  1.00148.99           H  
ATOM   4456  N   CYS A 296      -3.215  21.319 -17.894  1.00122.02           N  
ATOM   4457  CA  CYS A 296      -3.212  22.752 -17.605  1.00122.02           C  
ATOM   4458  C   CYS A 296      -3.237  23.573 -18.889  1.00122.02           C  
ATOM   4459  O   CYS A 296      -3.151  24.800 -18.920  1.00122.02           O  
ATOM   4460  CB  CYS A 296      -2.091  23.211 -16.663  1.00122.02           C  
ATOM   4461  SG  CYS A 296      -0.407  22.871 -17.274  1.00122.02           S  
ATOM   4462  H   CYS A 296      -2.980  20.980 -18.826  1.00122.02           H  
ATOM   4463  HA  CYS A 296      -4.174  22.956 -17.116  1.00122.02           H  
ATOM   4464  HB2 CYS A 296      -2.183  22.719 -15.690  1.00122.02           H  
ATOM   4465  HB3 CYS A 296      -2.162  24.290 -16.485  1.00122.02           H  
ATOM   4466  HG  CYS A 296      -0.555  21.538 -17.399  1.00122.02           H  
ATOM   4467  HC  CYS A 296      -3.431  23.014 -19.819  1.00122.02           H  
TER   
HETATM 4468 CL1  ****A   1      14.921  12.986  16.834  0.00  0.00      A   Cl  
HETATM 4469  C1  ****A   1       6.738  20.915  14.102  0.00  0.00      A    C  
HETATM 4470  N1  ****A   1      12.416  23.555  14.635  0.00  0.00      A    N  
HETATM 4471  O1  ****A   1       6.603  22.054  14.950  0.00  0.00      A    O  
HETATM 4472  C2  ****A   1       7.756  22.719  15.268  0.00  0.00      A    C  
HETATM 4473  N2  ****A   1      14.759  23.747  14.098  0.00  0.00      A    N  
HETATM 4474  O2  ****A   1      14.015  16.653  13.462  0.00  0.00      A    O  
HETATM 4475  C3  ****A   1       7.592  23.814  16.120  0.00  0.00      A    C  
HETATM 4476  N3  ****A   1      15.335  21.552  14.359  0.00  0.00      A    N  
HETATM 4477  C4  ****A   1       8.687  24.575  16.533  0.00  0.00      A    C  
HETATM 4478  N4  ****A   1      14.011  21.731  14.620  0.00  0.00      A    N  
HETATM 4479  C5  ****A   1       9.968  24.222  16.122  0.00  0.00      A    C  
HETATM 4480  N5  ****A   1      13.443  19.445  15.166  0.00  0.00      A    N  
HETATM 4481  C6  ****A   1      10.143  23.105  15.300  0.00  0.00      A    C  
HETATM 4482  C7  ****A   1      11.528  22.671  14.988  0.00  0.00      A    C  
HETATM 4483  C8  ****A   1      13.682  23.082  14.447  0.00  0.00      A    C  
HETATM 4484  C9  ****A   1      15.730  22.792  14.072  0.00  0.00      A    C  
HETATM 4485  C10 ****A   1      13.048  20.770  14.998  0.00  0.00      A    C  
HETATM 4486  C11 ****A   1      12.575  18.307  15.365  0.00  0.00      A    C  
HETATM 4487  C12 ****A   1      13.329  17.058  15.734  0.00  0.00      A    C  
HETATM 4488  C13 ****A   1      13.318  16.627  17.073  0.00  0.00      A    C  
HETATM 4489  C14 ****A   1      13.837  15.379  17.422  0.00  0.00      A    C  
HETATM 4490  C15 ****A   1      14.367  14.558  16.433  0.00  0.00      A    C  
HETATM 4491  C16 ****A   1      14.440  14.991  15.114  0.00  0.00      A    C  
HETATM 4492  C17 ****A   1      13.960  16.255  14.773  0.00  0.00      A    C  
HETATM 4493  C18 ****A   1      15.324  17.149  13.101  0.00  0.00      A    C  
HETATM 4494  C19 ****A   1      16.155  16.039  12.461  0.00  0.00      A    C  
HETATM 4495  C20 ****A   1      15.111  18.275  12.094  0.00  0.00      A    C  
HETATM 4496  C21 ****A   1      11.788  21.208  15.178  0.00  0.00      A    C  
HETATM 4497  C22 ****A   1       9.039  22.373  14.842  0.00  0.00      A    C  
HETATM 4498  H1  ****A   1       5.749  20.464  13.993  0.00  0.00      A    H  
HETATM 4499  H2  ****A   1       7.101  21.211  13.114  0.00  0.00      A    H  
HETATM 4500  H3  ****A   1       7.395  20.159  14.545  0.00  0.00      A    H  
HETATM 4501  H4  ****A   1       6.603  24.076  16.488  0.00  0.00      A    H  
HETATM 4502  H5  ****A   1       8.535  25.417  17.205  0.00  0.00      A    H  
HETATM 4503  H6  ****A   1      10.824  24.789  16.479  0.00  0.00      A    H  
HETATM 4504  H7  ****A   1      16.762  23.012  13.826  0.00  0.00      A    H  
HETATM 4505  H8  ****A   1      14.450  19.286  15.121  0.00  0.00      A    H  
HETATM 4506  H9  ****A   1      11.847  18.524  16.157  0.00  0.00      A    H  
HETATM 4507  H10 ****A   1      11.985  18.114  14.463  0.00  0.00      A    H  
HETATM 4508  H11 ****A   1      12.858  17.244  17.845  0.00  0.00      A    H  
HETATM 4509  H12 ****A   1      13.779  15.043  18.454  0.00  0.00      A    H  
HETATM 4510  H13 ****A   1      14.837  14.332  14.349  0.00  0.00      A    H  
HETATM 4511  H14 ****A   1      15.853  17.561  13.971  0.00  0.00      A    H  
HETATM 4512  H15 ****A   1      15.552  15.443  11.769  0.00  0.00      A    H  
HETATM 4513  H16 ****A   1      17.022  16.440  11.928  0.00  0.00      A    H  
HETATM 4514  H17 ****A   1      16.535  15.354  13.225  0.00  0.00      A    H  
HETATM 4515  H18 ****A   1      14.541  17.926  11.226  0.00  0.00      A    H  
HETATM 4516  H19 ****A   1      14.530  19.085  12.543  0.00  0.00      A    H  
HETATM 4517  H20 ****A   1      16.064  18.688  11.749  0.00  0.00      A    H  
HETATM 4518  H21 ****A   1      10.980  20.562  15.490  0.00  0.00      A    H  
HETATM 4519  H22 ****A   1       9.202  21.532  14.174  0.00  0.00      A    H  
CONECT 4468 4490
CONECT 4469 4471 4498 4499 4500
CONECT 4470 4482 4483
CONECT 4471 4469 4472
CONECT 4472 4471 4475 4497
CONECT 4473 4483 4484
CONECT 4474 4492 4493
CONECT 4475 4472 4477 4501
CONECT 4476 4478 4484
CONECT 4477 4475 4479 4502
CONECT 4478 4476 4483 4485
CONECT 4479 4477 4481 4503
CONECT 4480 4485 4486 4505
CONECT 4481 4479 4482 4497
CONECT 4482 4470 4481 4496
CONECT 4483 4470 4473 4478
CONECT 4484 4473 4476 4504
CONECT 4485 4478 4480 4496
CONECT 4486 4480 4487 4506 4507
CONECT 4487 4486 4488 4492
CONECT 4488 4487 4489 4508
CONECT 4489 4488 4490 4509
CONECT 4490 4489 4468 4491
CONECT 4491 4490 4492 4510
CONECT 4492 4474 4487 4491
CONECT 4493 4474 4494 4495 4511
CONECT 4494 4493 4512 4513 4514
CONECT 4495 4493 4515 4516 4517
CONECT 4496 4482 4485 4518
CONECT 4497 4472 4481 4519
CONECT 4498 4469
CONECT 4499 4469
CONECT 4500 4469
CONECT 4501 4475
CONECT 4502 4477
CONECT 4503 4479
CONECT 4504 4484
CONECT 4505 4480
CONECT 4506 4486
CONECT 4507 4486
CONECT 4508 4488
CONECT 4509 4489
CONECT 4510 4491
CONECT 4511 4493
CONECT 4512 4494
CONECT 4513 4494
CONECT 4514 4494
CONECT 4515 4495
CONECT 4516 4495
CONECT 4517 4495
CONECT 4518 4496
CONECT 4519 4497
END
