# Supplementary material for: Development of Fluorescent AF64394 Analogues Enables Real-Time Binding Studies for the Orphan Class A GPCR GPR3
Source: J Med Chem. 2023 Oct 31;66(21):15025–41. doi: 10.1021/acs.jmedchem.3c01707 (PMC10641823; doi:10.1021/acs.jmedchem.3c01707)
Supplement: Supplementary file 4 — jm3c01707_si_004.pdb [file jm3c01707_si_004.pdb]

ATOM      1  N   MET A   1       7.221  17.064  38.152  1.00164.30           N1+
ATOM      2  CA  MET A   1       8.595  16.601  38.547  1.00164.30           C  
ATOM      3  C   MET A   1       9.561  16.912  37.394  1.00164.30           C  
ATOM      4  O   MET A   1       9.157  16.869  36.233  1.00164.30           O  
ATOM      5  CB  MET A   1       8.515  15.096  38.825  1.00164.30           C  
ATOM      6  CG  MET A   1       9.841  14.408  39.152  1.00164.30           C  
ATOM      7  SD  MET A   1      10.591  15.109  40.646  1.00164.30           S  
ATOM      8  CE  MET A   1      12.172  14.223  40.592  1.00164.30           C  
ATOM      9  HA  MET A   1       8.862  17.180  39.435  1.00164.30           H  
ATOM     10  HB2 MET A   1       8.098  14.593  37.946  1.00164.30           H  
ATOM     11  HB3 MET A   1       7.801  14.914  39.640  1.00164.30           H  
ATOM     12  HG2 MET A   1      10.536  14.492  38.311  1.00164.30           H  
ATOM     13  HG3 MET A   1       9.659  13.342  39.324  1.00164.30           H  
ATOM     14  HE1 MET A   1      12.773  14.508  41.459  1.00164.30           H  
ATOM     15  HE2 MET A   1      12.723  14.484  39.685  1.00164.30           H  
ATOM     16  HE3 MET A   1      12.003  13.143  40.625  1.00164.30           H  
ATOM     17  H1  MET A   1       6.872  17.859  38.692  1.00164.30           H  
ATOM     18  H2  MET A   1       6.501  16.318  38.137  1.00164.30           H  
ATOM     19  H3  MET A   1       7.219  17.370  37.150  1.00164.30           H  
ATOM     20  N   MET A   2      10.846  17.238  37.731  1.00360.39           N  
ATOM     21  CA  MET A   2      11.842  17.529  36.705  1.00360.39           C  
ATOM     22  C   MET A   2      12.351  16.185  36.140  1.00360.39           C  
ATOM     23  O   MET A   2      12.977  15.366  36.809  1.00360.39           O  
ATOM     24  CB  MET A   2      12.996  18.427  37.176  1.00360.39           C  
ATOM     25  CG  MET A   2      13.775  17.988  38.420  1.00360.39           C  
ATOM     26  SD  MET A   2      12.812  18.239  39.949  1.00360.39           S  
ATOM     27  CE  MET A   2      14.076  17.746  41.148  1.00360.39           C  
ATOM     28  H   MET A   2      11.155  17.268  38.703  1.00360.39           H  
ATOM     29  HA  MET A   2      11.330  18.071  35.901  1.00360.39           H  
ATOM     30  HB2 MET A   2      12.613  19.444  37.334  1.00360.39           H  
ATOM     31  HB3 MET A   2      13.716  18.502  36.350  1.00360.39           H  
ATOM     32  HG2 MET A   2      14.678  18.603  38.497  1.00360.39           H  
ATOM     33  HG3 MET A   2      14.089  16.944  38.354  1.00360.39           H  
ATOM     34  HE1 MET A   2      13.660  17.812  42.157  1.00360.39           H  
ATOM     35  HE2 MET A   2      14.941  18.411  41.083  1.00360.39           H  
ATOM     36  HE3 MET A   2      14.390  16.715  40.968  1.00360.39           H  
ATOM     37  N   TRP A   3      11.959  15.942  34.849  1.00411.67           N  
ATOM     38  CA  TRP A   3      12.331  14.742  34.081  1.00411.67           C  
ATOM     39  C   TRP A   3      11.944  15.116  32.639  1.00411.67           C  
ATOM     40  O   TRP A   3      10.995  14.646  32.017  1.00411.67           O  
ATOM     41  CB  TRP A   3      11.608  13.483  34.572  1.00411.67           C  
ATOM     42  CG  TRP A   3      12.129  12.227  33.942  1.00411.67           C  
ATOM     43  CD1 TRP A   3      11.464  11.435  33.029  1.00411.67           C  
ATOM     44  CD2 TRP A   3      13.398  11.606  34.174  1.00411.67           C  
ATOM     45  CE2 TRP A   3      13.468  10.479  33.354  1.00411.67           C  
ATOM     46  CE3 TRP A   3      14.498  11.904  35.004  1.00411.67           C  
ATOM     47  NE1 TRP A   3      12.290  10.414  32.649  1.00411.67           N  
ATOM     48  CZ2 TRP A   3      14.583   9.634  33.322  1.00411.67           C  
ATOM     49  CZ3 TRP A   3      15.623  11.071  34.980  1.00411.67           C  
ATOM     50  CH2 TRP A   3      15.662   9.953  34.150  1.00411.67           C  
ATOM     51  H   TRP A   3      11.378  16.639  34.374  1.00411.67           H  
ATOM     52  HA  TRP A   3      13.420  14.631  34.147  1.00411.67           H  
ATOM     53  HB2 TRP A   3      11.711  13.384  35.659  1.00411.67           H  
ATOM     54  HB3 TRP A   3      10.529  13.572  34.386  1.00411.67           H  
ATOM     55  HD1 TRP A   3      10.477  11.525  32.599  1.00411.67           H  
ATOM     56  HE1 TRP A   3      12.070   9.714  31.948  1.00411.67           H  
ATOM     57  HE3 TRP A   3      14.476  12.768  35.663  1.00411.67           H  
ATOM     58  HZ2 TRP A   3      14.612   8.761  32.677  1.00411.67           H  
ATOM     59  HZ3 TRP A   3      16.471  11.298  35.621  1.00411.67           H  
ATOM     60  HH2 TRP A   3      16.543   9.316  34.149  1.00411.67           H  
ATOM     61  N   GLY A   4      12.665  16.201  32.176  1.00138.71           N  
ATOM     62  CA  GLY A   4      12.133  17.027  31.114  1.00138.71           C  
ATOM     63  C   GLY A   4      11.032  17.888  31.756  1.00138.71           C  
ATOM     64  O   GLY A   4      11.049  18.213  32.947  1.00138.71           O  
ATOM     65  H   GLY A   4      13.531  16.471  32.624  1.00138.71           H  
ATOM     66  HA2 GLY A   4      12.930  17.670  30.737  1.00138.71           H  
ATOM     67  HA3 GLY A   4      11.728  16.399  30.320  1.00138.71           H  
ATOM     68  N   ALA A   5      10.024  18.249  30.900  1.00264.42           N  
ATOM     69  CA  ALA A   5       8.910  19.072  31.333  1.00264.42           C  
ATOM     70  C   ALA A   5       7.817  18.213  32.011  1.00264.42           C  
ATOM     71  O   ALA A   5       7.584  17.040  31.722  1.00264.42           O  
ATOM     72  CB  ALA A   5       8.302  19.825  30.157  1.00264.42           C  
ATOM     73  H   ALA A   5      10.046  17.907  29.936  1.00264.42           H  
ATOM     74  HA  ALA A   5       9.285  19.796  32.067  1.00264.42           H  
ATOM     75  HB1 ALA A   5       7.913  19.133  29.401  1.00264.42           H  
ATOM     76  HB2 ALA A   5       9.051  20.460  29.672  1.00264.42           H  
ATOM     77  HB3 ALA A   5       7.472  20.462  30.481  1.00264.42           H  
ATOM     78  N   GLY A   6       7.051  18.903  32.934  1.00 84.29           N  
ATOM     79  CA  GLY A   6       5.848  18.321  33.485  1.00 84.29           C  
ATOM     80  C   GLY A   6       6.128  17.320  34.614  1.00 84.29           C  
ATOM     81  O   GLY A   6       6.239  17.659  35.795  1.00 84.29           O  
ATOM     82  H   GLY A   6       7.328  19.834  33.221  1.00 84.29           H  
ATOM     83  HA2 GLY A   6       5.235  19.133  33.888  1.00 84.29           H  
ATOM     84  HA3 GLY A   6       5.280  17.833  32.685  1.00 84.29           H  
ATOM     85  N   SER A   7       6.263  16.023  34.195  1.00121.32           N  
ATOM     86  CA  SER A   7       6.465  14.830  35.037  1.00121.32           C  
ATOM     87  C   SER A   7       6.647  13.636  34.079  1.00121.32           C  
ATOM     88  O   SER A   7       6.344  13.761  32.886  1.00121.32           O  
ATOM     89  CB  SER A   7       5.292  14.583  35.997  1.00121.32           C  
ATOM     90  OG  SER A   7       5.304  15.538  37.078  1.00121.32           O  
ATOM     91  H   SER A   7       6.273  15.852  33.184  1.00121.32           H  
ATOM     92  HA  SER A   7       7.391  15.002  35.592  1.00121.32           H  
ATOM     93  HB2 SER A   7       5.343  13.595  36.458  1.00121.32           H  
ATOM     94  HB3 SER A   7       4.327  14.654  35.483  1.00121.32           H  
ATOM     95  HG  SER A   7       4.933  16.349  36.666  1.00121.32           H  
ATOM     96  N   PRO A   8       7.147  12.451  34.563  1.00189.07           N  
ATOM     97  CA  PRO A   8       7.343  11.309  33.662  1.00189.07           C  
ATOM     98  C   PRO A   8       6.007  10.740  33.151  1.00189.07           C  
ATOM     99  O   PRO A   8       5.074  10.469  33.908  1.00189.07           O  
ATOM    100  CB  PRO A   8       8.042  10.243  34.519  1.00189.07           C  
ATOM    101  CG  PRO A   8       8.596  11.014  35.708  1.00189.07           C  
ATOM    102  CD  PRO A   8       7.584  12.127  35.907  1.00189.07           C  
ATOM    103  HA  PRO A   8       7.983  11.627  32.838  1.00189.07           H  
ATOM    104  HB2 PRO A   8       7.340   9.477  34.873  1.00189.07           H  
ATOM    105  HB3 PRO A   8       8.829   9.724  33.962  1.00189.07           H  
ATOM    106  HG2 PRO A   8       9.572  11.437  35.453  1.00189.07           H  
ATOM    107  HG3 PRO A   8       8.720  10.392  36.599  1.00189.07           H  
ATOM    108  HD2 PRO A   8       8.013  12.993  36.411  1.00189.07           H  
ATOM    109  HD3 PRO A   8       6.716  11.768  36.469  1.00189.07           H  
ATOM    110  N   LEU A   9       5.960  10.519  31.793  1.00186.47           N  
ATOM    111  CA  LEU A   9       4.854   9.813  31.172  1.00186.47           C  
ATOM    112  C   LEU A   9       5.111   8.296  31.331  1.00186.47           C  
ATOM    113  O   LEU A   9       6.234   7.787  31.318  1.00186.47           O  
ATOM    114  CB  LEU A   9       4.697  10.153  29.682  1.00186.47           C  
ATOM    115  CG  LEU A   9       3.856  11.419  29.412  1.00186.47           C  
ATOM    116  CD1 LEU A   9       4.462  12.692  30.002  1.00186.47           C  
ATOM    117  CD2 LEU A   9       3.663  11.596  27.905  1.00186.47           C  
ATOM    118  H   LEU A   9       6.718  10.863  31.197  1.00186.47           H  
ATOM    119  HA  LEU A   9       3.932  10.056  31.714  1.00186.47           H  
ATOM    120  HB2 LEU A   9       5.683  10.251  29.209  1.00186.47           H  
ATOM    121  HB3 LEU A   9       4.204   9.314  29.174  1.00186.47           H  
ATOM    122  HG  LEU A   9       2.864  11.278  29.860  1.00186.47           H  
ATOM    123 HD11 LEU A   9       5.482  12.852  29.642  1.00186.47           H  
ATOM    124 HD12 LEU A   9       4.479  12.654  31.094  1.00186.47           H  
ATOM    125 HD13 LEU A   9       3.868  13.569  29.723  1.00186.47           H  
ATOM    126 HD21 LEU A   9       4.622  11.726  27.391  1.00186.47           H  
ATOM    127 HD22 LEU A   9       3.042  12.473  27.692  1.00186.47           H  
ATOM    128 HD23 LEU A   9       3.161  10.724  27.475  1.00186.47           H  
ATOM    129  N   ALA A  10       3.963   7.535  31.420  1.00217.45           N  
ATOM    130  CA  ALA A  10       3.991   6.083  31.595  1.00217.45           C  
ATOM    131  C   ALA A  10       4.108   5.403  30.214  1.00217.45           C  
ATOM    132  O   ALA A  10       3.197   4.767  29.693  1.00217.45           O  
ATOM    133  CB  ALA A  10       2.748   5.616  32.342  1.00217.45           C  
ATOM    134  H   ALA A  10       3.059   7.987  31.356  1.00217.45           H  
ATOM    135  HA  ALA A  10       4.880   5.816  32.180  1.00217.45           H  
ATOM    136  HB1 ALA A  10       1.833   5.875  31.797  1.00217.45           H  
ATOM    137  HB2 ALA A  10       2.690   6.086  33.330  1.00217.45           H  
ATOM    138  HB3 ALA A  10       2.760   4.530  32.479  1.00217.45           H  
ATOM    139  N   TRP A  11       5.331   5.589  29.616  1.00439.77           N  
ATOM    140  CA  TRP A  11       5.695   5.061  28.294  1.00439.77           C  
ATOM    141  C   TRP A  11       7.243   4.977  28.320  1.00439.77           C  
ATOM    142  O   TRP A  11       7.871   4.901  29.382  1.00439.77           O  
ATOM    143  CB  TRP A  11       5.120   5.962  27.186  1.00439.77           C  
ATOM    144  CG  TRP A  11       4.930   5.277  25.861  1.00439.77           C  
ATOM    145  CD1 TRP A  11       5.598   5.561  24.685  1.00439.77           C  
ATOM    146  CD2 TRP A  11       3.986   4.243  25.553  1.00439.77           C  
ATOM    147  CE2 TRP A  11       4.123   3.937  24.199  1.00439.77           C  
ATOM    148  CE3 TRP A  11       3.014   3.544  26.298  1.00439.77           C  
ATOM    149  NE1 TRP A  11       5.091   4.768  23.691  1.00439.77           N  
ATOM    150  CZ2 TRP A  11       3.346   2.968  23.553  1.00439.77           C  
ATOM    151  CZ3 TRP A  11       2.231   2.568  25.671  1.00439.77           C  
ATOM    152  CH2 TRP A  11       2.397   2.285  24.318  1.00439.77           C  
ATOM    153  H   TRP A  11       6.039   6.118  30.127  1.00439.77           H  
ATOM    154  HA  TRP A  11       5.310   4.038  28.225  1.00439.77           H  
ATOM    155  HB2 TRP A  11       4.136   6.347  27.489  1.00439.77           H  
ATOM    156  HB3 TRP A  11       5.754   6.848  27.057  1.00439.77           H  
ATOM    157  HD1 TRP A  11       6.361   6.294  24.454  1.00439.77           H  
ATOM    158  HE1 TRP A  11       5.369   4.796  22.717  1.00439.77           H  
ATOM    159  HE3 TRP A  11       2.863   3.761  27.352  1.00439.77           H  
ATOM    160  HZ2 TRP A  11       3.464   2.765  22.494  1.00439.77           H  
ATOM    161  HZ3 TRP A  11       1.482   2.034  26.249  1.00439.77           H  
ATOM    162  HH2 TRP A  11       1.774   1.530  23.846  1.00439.77           H  
ATOM    163  N   LEU A  12       7.910   4.955  27.124  1.00259.04           N  
ATOM    164  CA  LEU A  12       9.366   4.863  27.028  1.00259.04           C  
ATOM    165  C   LEU A  12       9.992   6.259  27.290  1.00259.04           C  
ATOM    166  O   LEU A  12      10.756   6.837  26.513  1.00259.04           O  
ATOM    167  CB  LEU A  12       9.794   4.299  25.666  1.00259.04           C  
ATOM    168  CG  LEU A  12       9.334   2.847  25.410  1.00259.04           C  
ATOM    169  CD1 LEU A  12       9.702   2.427  23.985  1.00259.04           C  
ATOM    170  CD2 LEU A  12       9.941   1.858  26.406  1.00259.04           C  
ATOM    171  H   LEU A  12       7.386   5.020  26.262  1.00259.04           H  
ATOM    172  HA  LEU A  12       9.729   4.215  27.834  1.00259.04           H  
ATOM    173  HB2 LEU A  12       9.398   4.945  24.870  1.00259.04           H  
ATOM    174  HB3 LEU A  12      10.888   4.347  25.581  1.00259.04           H  
ATOM    175  HG  LEU A  12       8.241   2.794  25.497  1.00259.04           H  
ATOM    176 HD11 LEU A  12      10.781   2.496  23.814  1.00259.04           H  
ATOM    177 HD12 LEU A  12       9.198   3.067  23.256  1.00259.04           H  
ATOM    178 HD13 LEU A  12       9.391   1.396  23.788  1.00259.04           H  
ATOM    179 HD21 LEU A  12      11.034   1.924  26.416  1.00259.04           H  
ATOM    180 HD22 LEU A  12       9.667   0.829  26.148  1.00259.04           H  
ATOM    181 HD23 LEU A  12       9.577   2.040  27.422  1.00259.04           H  
ATOM    182  N   SER A  13       9.744   6.762  28.548  1.00138.98           N  
ATOM    183  CA  SER A  13      10.058   8.126  28.983  1.00138.98           C  
ATOM    184  C   SER A  13      11.533   8.378  29.369  1.00138.98           C  
ATOM    185  O   SER A  13      11.901   9.379  29.985  1.00138.98           O  
ATOM    186  CB  SER A  13       9.096   8.585  30.084  1.00138.98           C  
ATOM    187  OG  SER A  13       9.002   7.601  31.116  1.00138.98           O  
ATOM    188  H   SER A  13       9.267   6.168  29.234  1.00138.98           H  
ATOM    189  HA  SER A  13       9.904   8.779  28.115  1.00138.98           H  
ATOM    190  HB2 SER A  13       8.098   8.721  29.652  1.00138.98           H  
ATOM    191  HB3 SER A  13       9.404   9.527  30.544  1.00138.98           H  
ATOM    192  HG  SER A  13       8.059   7.588  31.396  1.00138.98           H  
ATOM    193  N   ALA A  14      12.427   7.522  28.759  1.00137.68           N  
ATOM    194  CA  ALA A  14      13.850   7.811  28.606  1.00137.68           C  
ATOM    195  C   ALA A  14      14.077   8.688  27.345  1.00137.68           C  
ATOM    196  O   ALA A  14      15.150   9.237  27.097  1.00137.68           O  
ATOM    197  CB  ALA A  14      14.646   6.522  28.476  1.00137.68           C  
ATOM    198  H   ALA A  14      12.061   6.664  28.367  1.00137.68           H  
ATOM    199  HA  ALA A  14      14.188   8.380  29.478  1.00137.68           H  
ATOM    200  HB1 ALA A  14      14.336   5.951  27.593  1.00137.68           H  
ATOM    201  HB2 ALA A  14      14.501   5.884  29.354  1.00137.68           H  
ATOM    202  HB3 ALA A  14      15.716   6.731  28.376  1.00137.68           H  
ATOM    203  N   GLY A  15      13.011   8.722  26.466  1.00264.64           N  
ATOM    204  CA  GLY A  15      13.020   9.581  25.304  1.00264.64           C  
ATOM    205  C   GLY A  15      11.668  10.066  24.774  1.00264.64           C  
ATOM    206  O   GLY A  15      11.612  10.975  23.942  1.00264.64           O  
ATOM    207  H   GLY A  15      12.222   8.108  26.654  1.00264.64           H  
ATOM    208  HA2 GLY A  15      13.626  10.468  25.518  1.00264.64           H  
ATOM    209  HA3 GLY A  15      13.509   9.026  24.498  1.00264.64           H  
ATOM    210  N   SER A  16      10.533   9.402  25.171  1.00164.32           N  
ATOM    211  CA  SER A  16       9.204   9.750  24.637  1.00164.32           C  
ATOM    212  C   SER A  16       8.703  11.074  25.256  1.00164.32           C  
ATOM    213  O   SER A  16       7.861  11.126  26.152  1.00164.32           O  
ATOM    214  CB  SER A  16       8.185   8.632  24.906  1.00164.32           C  
ATOM    215  OG  SER A  16       7.985   8.424  26.310  1.00164.32           O  
ATOM    216  H   SER A  16      10.569   8.623  25.822  1.00164.32           H  
ATOM    217  HA  SER A  16       9.301   9.884  23.555  1.00164.32           H  
ATOM    218  HB2 SER A  16       8.551   7.686  24.497  1.00164.32           H  
ATOM    219  HB3 SER A  16       7.214   8.857  24.454  1.00164.32           H  
ATOM    220  HG  SER A  16       7.533   9.237  26.630  1.00164.32           H  
ATOM    221  N   GLY A  17       9.347  12.201  24.800  1.00116.37           N  
ATOM    222  CA  GLY A  17       8.929  13.551  25.133  1.00116.37           C  
ATOM    223  C   GLY A  17       9.583  14.151  26.387  1.00116.37           C  
ATOM    224  O   GLY A  17       9.685  15.368  26.547  1.00116.37           O  
ATOM    225  H   GLY A  17      10.161  12.070  24.196  1.00116.37           H  
ATOM    226  HA2 GLY A  17       9.185  14.183  24.277  1.00116.37           H  
ATOM    227  HA3 GLY A  17       7.844  13.568  25.278  1.00116.37           H  
ATOM    228  N   ASN A  18       9.917  13.246  27.365  1.00295.31           N  
ATOM    229  CA  ASN A  18      10.411  13.635  28.687  1.00295.31           C  
ATOM    230  C   ASN A  18      11.912  14.029  28.606  1.00295.31           C  
ATOM    231  O   ASN A  18      12.292  15.032  27.991  1.00295.31           O  
ATOM    232  CB  ASN A  18      10.115  12.553  29.721  1.00295.31           C  
ATOM    233  CG  ASN A  18       8.726  12.640  30.291  1.00295.31           C  
ATOM    234  ND2 ASN A  18       8.462  13.736  31.047  1.00295.31           N  
ATOM    235  OD1 ASN A  18       7.907  11.733  30.160  1.00295.31           O  
ATOM    236  H   ASN A  18       9.782  12.264  27.150  1.00295.31           H  
ATOM    237  HA  ASN A  18       9.894  14.562  28.965  1.00295.31           H  
ATOM    238  HB2 ASN A  18      10.790  12.628  30.575  1.00295.31           H  
ATOM    239  HB3 ASN A  18      10.253  11.554  29.293  1.00295.31           H  
ATOM    240 HD21 ASN A  18       7.535  13.864  31.450  1.00295.31           H  
ATOM    241 HD22 ASN A  18       9.154  14.451  31.267  1.00295.31           H  
ATOM    242  N   VAL A  19      12.821  13.155  29.167  1.00355.97           N  
ATOM    243  CA  VAL A  19      14.243  13.487  29.234  1.00355.97           C  
ATOM    244  C   VAL A  19      14.806  13.379  27.801  1.00355.97           C  
ATOM    245  O   VAL A  19      14.223  12.789  26.889  1.00355.97           O  
ATOM    246  CB  VAL A  19      14.968  12.633  30.295  1.00355.97           C  
ATOM    247  CG1 VAL A  19      15.212  11.198  29.837  1.00355.97           C  
ATOM    248  CG2 VAL A  19      16.283  13.258  30.767  1.00355.97           C  
ATOM    249  H   VAL A  19      12.533  12.254  29.530  1.00355.97           H  
ATOM    250  HA  VAL A  19      14.298  14.544  29.527  1.00355.97           H  
ATOM    251  HB  VAL A  19      14.316  12.591  31.177  1.00355.97           H  
ATOM    252 HG11 VAL A  19      15.913  11.155  28.997  1.00355.97           H  
ATOM    253 HG12 VAL A  19      14.276  10.728  29.529  1.00355.97           H  
ATOM    254 HG13 VAL A  19      15.638  10.598  30.647  1.00355.97           H  
ATOM    255 HG21 VAL A  19      17.065  13.194  30.005  1.00355.97           H  
ATOM    256 HG22 VAL A  19      16.654  12.733  31.655  1.00355.97           H  
ATOM    257 HG23 VAL A  19      16.145  14.309  31.039  1.00355.97           H  
ATOM    258  N   ASN A  20      15.978  14.065  27.591  1.00415.37           N  
ATOM    259  CA  ASN A  20      16.564  14.281  26.270  1.00415.37           C  
ATOM    260  C   ASN A  20      15.725  15.368  25.571  1.00415.37           C  
ATOM    261  O   ASN A  20      16.101  16.540  25.521  1.00415.37           O  
ATOM    262  CB  ASN A  20      16.774  13.035  25.417  1.00415.37           C  
ATOM    263  CG  ASN A  20      17.837  12.177  26.049  1.00415.37           C  
ATOM    264  ND2 ASN A  20      17.467  10.905  26.364  1.00415.37           N  
ATOM    265  OD1 ASN A  20      18.965  12.591  26.295  1.00415.37           O  
ATOM    266  H   ASN A  20      16.476  14.462  28.377  1.00415.37           H  
ATOM    267  HA  ASN A  20      17.540  14.745  26.464  1.00415.37           H  
ATOM    268  HB2 ASN A  20      17.137  13.321  24.422  1.00415.37           H  
ATOM    269  HB3 ASN A  20      15.861  12.459  25.250  1.00415.37           H  
ATOM    270 HD21 ASN A  20      18.170  10.284  26.742  1.00415.37           H  
ATOM    271 HD22 ASN A  20      16.527  10.527  26.268  1.00415.37           H  
ATOM    272  N   VAL A  21      14.471  14.997  25.142  1.00277.27           N  
ATOM    273  CA  VAL A  21      13.668  15.848  24.263  1.00277.27           C  
ATOM    274  C   VAL A  21      13.340  17.188  24.955  1.00277.27           C  
ATOM    275  O   VAL A  21      13.778  18.256  24.521  1.00277.27           O  
ATOM    276  CB  VAL A  21      12.407  15.122  23.748  1.00277.27           C  
ATOM    277  CG1 VAL A  21      11.526  16.041  22.894  1.00277.27           C  
ATOM    278  CG2 VAL A  21      12.787  13.893  22.912  1.00277.27           C  
ATOM    279  H   VAL A  21      14.104  14.094  25.450  1.00277.27           H  
ATOM    280  HA  VAL A  21      14.311  16.100  23.411  1.00277.27           H  
ATOM    281  HB  VAL A  21      11.815  14.776  24.603  1.00277.27           H  
ATOM    282 HG11 VAL A  21      12.086  16.455  22.049  1.00277.27           H  
ATOM    283 HG12 VAL A  21      11.128  16.875  23.481  1.00277.27           H  
ATOM    284 HG13 VAL A  21      10.667  15.493  22.492  1.00277.27           H  
ATOM    285 HG21 VAL A  21      13.411  14.172  22.056  1.00277.27           H  
ATOM    286 HG22 VAL A  21      11.891  13.395  22.527  1.00277.27           H  
ATOM    287 HG23 VAL A  21      13.338  13.161  23.509  1.00277.27           H  
ATOM    288  N   SER A  22      12.586  17.150  26.104  1.00231.41           N  
ATOM    289  CA  SER A  22      12.226  18.391  26.795  1.00231.41           C  
ATOM    290  C   SER A  22      13.255  18.755  27.885  1.00231.41           C  
ATOM    291  O   SER A  22      13.028  19.594  28.754  1.00231.41           O  
ATOM    292  CB  SER A  22      10.784  18.426  27.313  1.00231.41           C  
ATOM    293  OG  SER A  22      10.487  17.364  28.217  1.00231.41           O  
ATOM    294  H   SER A  22      12.301  16.262  26.527  1.00231.41           H  
ATOM    295  HA  SER A  22      12.304  19.212  26.069  1.00231.41           H  
ATOM    296  HB2 SER A  22      10.078  18.361  26.477  1.00231.41           H  
ATOM    297  HB3 SER A  22      10.585  19.366  27.836  1.00231.41           H  
ATOM    298  HG  SER A  22      10.251  16.592  27.648  1.00231.41           H  
ATOM    299  N   SER A  23      14.507  18.196  27.713  1.00172.61           N  
ATOM    300  CA  SER A  23      15.676  18.606  28.488  1.00172.61           C  
ATOM    301  C   SER A  23      16.576  19.561  27.682  1.00172.61           C  
ATOM    302  O   SER A  23      17.475  20.200  28.228  1.00172.61           O  
ATOM    303  CB  SER A  23      16.516  17.406  28.930  1.00172.61           C  
ATOM    304  OG  SER A  23      17.277  17.693  30.103  1.00172.61           O  
ATOM    305  H   SER A  23      14.623  17.482  27.000  1.00172.61           H  
ATOM    306  HA  SER A  23      15.340  19.168  29.367  1.00172.61           H  
ATOM    307  HB2 SER A  23      17.203  17.068  28.147  1.00172.61           H  
ATOM    308  HB3 SER A  23      15.863  16.567  29.187  1.00172.61           H  
ATOM    309  HG  SER A  23      17.855  18.455  29.891  1.00172.61           H  
ATOM    310  N   VAL A  24      16.368  19.584  26.319  1.00243.19           N  
ATOM    311  CA  VAL A  24      17.061  20.542  25.447  1.00243.19           C  
ATOM    312  C   VAL A  24      16.363  21.916  25.598  1.00243.19           C  
ATOM    313  O   VAL A  24      16.955  22.980  25.423  1.00243.19           O  
ATOM    314  CB  VAL A  24      17.066  20.039  23.985  1.00243.19           C  
ATOM    315  CG1 VAL A  24      17.413  21.131  22.971  1.00243.19           C  
ATOM    316  CG2 VAL A  24      18.068  18.889  23.820  1.00243.19           C  
ATOM    317  H   VAL A  24      15.718  18.921  25.900  1.00243.19           H  
ATOM    318  HA  VAL A  24      18.086  20.667  25.817  1.00243.19           H  
ATOM    319  HB  VAL A  24      16.069  19.658  23.729  1.00243.19           H  
ATOM    320 HG11 VAL A  24      18.368  21.604  23.218  1.00243.19           H  
ATOM    321 HG12 VAL A  24      16.640  21.905  22.934  1.00243.19           H  
ATOM    322 HG13 VAL A  24      17.493  20.713  21.963  1.00243.19           H  
ATOM    323 HG21 VAL A  24      19.093  19.230  24.005  1.00243.19           H  
ATOM    324 HG22 VAL A  24      18.030  18.483  22.804  1.00243.19           H  
ATOM    325 HG23 VAL A  24      17.860  18.071  24.513  1.00243.19           H  
ATOM    326  N   GLY A  25      15.005  21.855  25.812  1.00124.68           N  
ATOM    327  CA  GLY A  25      14.182  23.034  25.967  1.00124.68           C  
ATOM    328  C   GLY A  25      13.201  23.141  24.798  1.00124.68           C  
ATOM    329  O   GLY A  25      12.266  22.338  24.689  1.00124.68           O  
ATOM    330  H   GLY A  25      14.569  20.942  25.872  1.00124.68           H  
ATOM    331  HA2 GLY A  25      13.595  22.905  26.882  1.00124.68           H  
ATOM    332  HA3 GLY A  25      14.791  23.931  26.090  1.00124.68           H  
ATOM    333  N   PRO A  26      13.431  24.094  23.832  1.00270.56           N  
ATOM    334  CA  PRO A  26      12.489  24.369  22.738  1.00270.56           C  
ATOM    335  C   PRO A  26      12.539  23.338  21.584  1.00270.56           C  
ATOM    336  O   PRO A  26      12.431  23.642  20.395  1.00270.56           O  
ATOM    337  CB  PRO A  26      12.892  25.767  22.266  1.00270.56           C  
ATOM    338  CG  PRO A  26      14.403  25.766  22.466  1.00270.56           C  
ATOM    339  CD  PRO A  26      14.584  24.985  23.759  1.00270.56           C  
ATOM    340  HA  PRO A  26      11.465  24.358  23.130  1.00270.56           H  
ATOM    341  HB2 PRO A  26      12.609  26.000  21.236  1.00270.56           H  
ATOM    342  HB3 PRO A  26      12.440  26.524  22.920  1.00270.56           H  
ATOM    343  HG2 PRO A  26      14.821  26.773  22.528  1.00270.56           H  
ATOM    344  HG3 PRO A  26      14.891  25.242  21.636  1.00270.56           H  
ATOM    345  HD2 PRO A  26      14.555  25.650  24.628  1.00270.56           H  
ATOM    346  HD3 PRO A  26      15.515  24.414  23.771  1.00270.56           H  
ATOM    347  N   ALA A  27      12.480  22.020  21.970  1.00161.52           N  
ATOM    348  CA  ALA A  27      12.550  20.891  21.043  1.00161.52           C  
ATOM    349  C   ALA A  27      11.175  20.570  20.401  1.00161.52           C  
ATOM    350  O   ALA A  27      10.779  19.429  20.157  1.00161.52           O  
ATOM    351  CB  ALA A  27      13.108  19.669  21.757  1.00161.52           C  
ATOM    352  H   ALA A  27      12.366  21.827  22.967  1.00161.52           H  
ATOM    353  HA  ALA A  27      13.223  21.171  20.223  1.00161.52           H  
ATOM    354  HB1 ALA A  27      12.430  19.346  22.554  1.00161.52           H  
ATOM    355  HB2 ALA A  27      14.081  19.891  22.207  1.00161.52           H  
ATOM    356  HB3 ALA A  27      13.236  18.825  21.072  1.00161.52           H  
ATOM    357  N   GLU A  28      10.490  21.673  19.948  1.00102.32           N  
ATOM    358  CA  GLU A  28       9.150  21.608  19.383  1.00102.32           C  
ATOM    359  C   GLU A  28       9.258  21.257  17.881  1.00102.32           C  
ATOM    360  O   GLU A  28       9.336  22.094  16.984  1.00102.32           O  
ATOM    361  CB  GLU A  28       8.420  22.929  19.635  1.00102.32           C  
ATOM    362  CG  GLU A  28       7.059  22.967  18.958  1.00102.32           C  
ATOM    363  CD  GLU A  28       6.107  23.986  19.559  1.00102.32           C  
ATOM    364  OE1 GLU A  28       5.667  24.840  18.739  1.00102.32           O  
ATOM    365  OE2 GLU A  28       5.836  23.816  20.779  1.00102.32           O1-
ATOM    366  H   GLU A  28      10.957  22.579  20.000  1.00102.32           H  
ATOM    367  HA  GLU A  28       8.609  20.796  19.882  1.00102.32           H  
ATOM    368  HB2 GLU A  28       8.332  23.090  20.716  1.00102.32           H  
ATOM    369  HB3 GLU A  28       9.022  23.768  19.270  1.00102.32           H  
ATOM    370  HG2 GLU A  28       6.568  21.989  19.018  1.00102.32           H  
ATOM    371  HG3 GLU A  28       7.199  23.202  17.899  1.00102.32           H  
ATOM    372  N   GLY A  29       9.357  19.905  17.639  1.00117.11           N  
ATOM    373  CA  GLY A  29       9.362  19.329  16.309  1.00117.11           C  
ATOM    374  C   GLY A  29       8.079  18.550  16.026  1.00117.11           C  
ATOM    375  O   GLY A  29       7.103  19.097  15.506  1.00117.11           O  
ATOM    376  H   GLY A  29       9.450  19.296  18.452  1.00117.11           H  
ATOM    377  HA2 GLY A  29       9.466  20.107  15.546  1.00117.11           H  
ATOM    378  HA3 GLY A  29      10.221  18.667  16.230  1.00117.11           H  
ATOM    379  N   PRO A  30       8.050  17.236  16.433  1.00232.41           N  
ATOM    380  CA  PRO A  30       6.912  16.355  16.134  1.00232.41           C  
ATOM    381  C   PRO A  30       5.639  16.603  16.968  1.00232.41           C  
ATOM    382  O   PRO A  30       4.554  16.079  16.710  1.00232.41           O  
ATOM    383  CB  PRO A  30       7.461  14.959  16.439  1.00232.41           C  
ATOM    384  CG  PRO A  30       8.490  15.207  17.535  1.00232.41           C  
ATOM    385  CD  PRO A  30       9.120  16.515  17.112  1.00232.41           C  
ATOM    386  HA  PRO A  30       6.638  16.484  15.083  1.00232.41           H  
ATOM    387  HB2 PRO A  30       6.692  14.252  16.753  1.00232.41           H  
ATOM    388  HB3 PRO A  30       7.972  14.553  15.558  1.00232.41           H  
ATOM    389  HG2 PRO A  30       9.222  14.402  17.626  1.00232.41           H  
ATOM    390  HG3 PRO A  30       7.989  15.335  18.501  1.00232.41           H  
ATOM    391  HD2 PRO A  30       9.924  16.349  16.386  1.00232.41           H  
ATOM    392  HD3 PRO A  30       9.513  17.084  17.958  1.00232.41           H  
ATOM    393  N   THR A  31       5.802  17.315  18.129  1.00159.92           N  
ATOM    394  CA  THR A  31       4.708  17.521  19.091  1.00159.92           C  
ATOM    395  C   THR A  31       5.100  18.758  19.911  1.00159.92           C  
ATOM    396  O   THR A  31       6.284  19.054  20.091  1.00159.92           O  
ATOM    397  CB  THR A  31       4.521  16.284  20.008  1.00159.92           C  
ATOM    398  CG2 THR A  31       3.180  16.277  20.729  1.00159.92           C  
ATOM    399  OG1 THR A  31       4.584  15.045  19.269  1.00159.92           O  
ATOM    400  H   THR A  31       6.708  17.721  18.343  1.00159.92           H  
ATOM    401  HA  THR A  31       3.797  17.722  18.516  1.00159.92           H  
ATOM    402  HB  THR A  31       5.327  16.238  20.749  1.00159.92           H  
ATOM    403  HG1 THR A  31       4.260  15.253  18.361  1.00159.92           H  
ATOM    404 HG21 THR A  31       2.355  16.306  20.011  1.00159.92           H  
ATOM    405 HG22 THR A  31       3.081  17.112  21.426  1.00159.92           H  
ATOM    406 HG23 THR A  31       3.056  15.345  21.288  1.00159.92           H  
ATOM    407  N   GLY A  32       4.058  19.492  20.419  1.00163.89           N  
ATOM    408  CA  GLY A  32       4.282  20.693  21.211  1.00163.89           C  
ATOM    409  C   GLY A  32       4.579  20.343  22.678  1.00163.89           C  
ATOM    410  O   GLY A  32       3.726  19.773  23.368  1.00163.89           O  
ATOM    411  H   GLY A  32       3.089  19.212  20.242  1.00163.89           H  
ATOM    412  HA2 GLY A  32       5.061  21.288  20.743  1.00163.89           H  
ATOM    413  HA3 GLY A  32       3.357  21.278  21.189  1.00163.89           H  
ATOM    414  N   PRO A  33       5.813  20.652  23.210  1.00153.80           N  
ATOM    415  CA  PRO A  33       6.168  20.295  24.590  1.00153.80           C  
ATOM    416  C   PRO A  33       5.441  21.127  25.665  1.00153.80           C  
ATOM    417  O   PRO A  33       5.483  20.823  26.856  1.00153.80           O  
ATOM    418  CB  PRO A  33       7.675  20.580  24.689  1.00153.80           C  
ATOM    419  CG  PRO A  33       8.142  20.694  23.244  1.00153.80           C  
ATOM    420  CD  PRO A  33       6.934  21.282  22.539  1.00153.80           C  
ATOM    421  HA  PRO A  33       5.935  19.236  24.748  1.00153.80           H  
ATOM    422  HB2 PRO A  33       7.876  21.521  25.216  1.00153.80           H  
ATOM    423  HB3 PRO A  33       8.204  19.787  25.227  1.00153.80           H  
ATOM    424  HG2 PRO A  33       8.360  19.695  22.847  1.00153.80           H  
ATOM    425  HG3 PRO A  33       9.039  21.310  23.132  1.00153.80           H  
ATOM    426  HD2 PRO A  33       6.953  21.081  21.472  1.00153.80           H  
ATOM    427  HD3 PRO A  33       6.865  22.360  22.714  1.00153.80           H  
ATOM    428  N   ALA A  34       4.873  22.298  25.212  1.00255.32           N  
ATOM    429  CA  ALA A  34       4.183  23.237  26.090  1.00255.32           C  
ATOM    430  C   ALA A  34       2.646  23.179  25.940  1.00255.32           C  
ATOM    431  O   ALA A  34       1.907  24.052  26.396  1.00255.32           O  
ATOM    432  CB  ALA A  34       4.688  24.652  25.836  1.00255.32           C  
ATOM    433  H   ALA A  34       4.928  22.504  24.218  1.00255.32           H  
ATOM    434  HA  ALA A  34       4.395  22.969  27.132  1.00255.32           H  
ATOM    435  HB1 ALA A  34       4.453  24.976  24.815  1.00255.32           H  
ATOM    436  HB2 ALA A  34       5.774  24.708  25.962  1.00255.32           H  
ATOM    437  HB3 ALA A  34       4.228  25.368  26.526  1.00255.32           H  
ATOM    438  N   ALA A  35       2.154  22.042  25.342  1.00284.68           N  
ATOM    439  CA  ALA A  35       0.730  21.831  25.138  1.00284.68           C  
ATOM    440  C   ALA A  35       0.149  20.973  26.288  1.00284.68           C  
ATOM    441  O   ALA A  35       0.779  20.036  26.783  1.00284.68           O  
ATOM    442  CB  ALA A  35       0.481  21.145  23.801  1.00284.68           C  
ATOM    443  H   ALA A  35       2.798  21.304  25.067  1.00284.68           H  
ATOM    444  HA  ALA A  35       0.244  22.810  25.123  1.00284.68           H  
ATOM    445  HB1 ALA A  35       0.974  20.168  23.760  1.00284.68           H  
ATOM    446  HB2 ALA A  35       0.875  21.748  22.975  1.00284.68           H  
ATOM    447  HB3 ALA A  35      -0.588  20.988  23.629  1.00284.68           H  
ATOM    448  N   PRO A  36      -1.148  21.235  26.693  1.00161.46           N  
ATOM    449  CA  PRO A  36      -1.809  20.445  27.749  1.00161.46           C  
ATOM    450  C   PRO A  36      -2.415  19.097  27.273  1.00161.46           C  
ATOM    451  O   PRO A  36      -3.078  18.372  28.011  1.00161.46           O  
ATOM    452  CB  PRO A  36      -2.932  21.372  28.220  1.00161.46           C  
ATOM    453  CG  PRO A  36      -3.332  22.100  26.939  1.00161.46           C  
ATOM    454  CD  PRO A  36      -2.003  22.319  26.232  1.00161.46           C  
ATOM    455  HA  PRO A  36      -1.096  20.219  28.549  1.00161.46           H  
ATOM    456  HB2 PRO A  36      -3.778  20.854  28.680  1.00161.46           H  
ATOM    457  HB3 PRO A  36      -2.538  22.096  28.943  1.00161.46           H  
ATOM    458  HG2 PRO A  36      -3.865  23.035  27.130  1.00161.46           H  
ATOM    459  HG3 PRO A  36      -3.980  21.457  26.331  1.00161.46           H  
ATOM    460  HD2 PRO A  36      -1.544  23.266  26.538  1.00161.46           H  
ATOM    461  HD3 PRO A  36      -2.100  22.302  25.143  1.00161.46           H  
ATOM    462  N   LEU A  37      -2.167  18.795  25.962  1.00281.16           N  
ATOM    463  CA  LEU A  37      -2.655  17.627  25.239  1.00281.16           C  
ATOM    464  C   LEU A  37      -1.530  17.277  24.238  1.00281.16           C  
ATOM    465  O   LEU A  37      -0.768  18.160  23.825  1.00281.16           O  
ATOM    466  CB  LEU A  37      -3.932  17.967  24.452  1.00281.16           C  
ATOM    467  CG  LEU A  37      -5.198  18.163  25.310  1.00281.16           C  
ATOM    468  CD1 LEU A  37      -6.346  18.663  24.428  1.00281.16           C  
ATOM    469  CD2 LEU A  37      -5.621  16.875  26.017  1.00281.16           C  
ATOM    470  H   LEU A  37      -1.559  19.420  25.444  1.00281.16           H  
ATOM    471  HA  LEU A  37      -2.797  16.803  25.942  1.00281.16           H  
ATOM    472  HB2 LEU A  37      -3.753  18.886  23.876  1.00281.16           H  
ATOM    473  HB3 LEU A  37      -4.130  17.190  23.704  1.00281.16           H  
ATOM    474  HG  LEU A  37      -5.010  18.931  26.068  1.00281.16           H  
ATOM    475 HD11 LEU A  37      -6.592  17.938  23.645  1.00281.16           H  
ATOM    476 HD12 LEU A  37      -6.080  19.609  23.943  1.00281.16           H  
ATOM    477 HD13 LEU A  37      -7.247  18.838  25.025  1.00281.16           H  
ATOM    478 HD21 LEU A  37      -5.781  16.062  25.300  1.00281.16           H  
ATOM    479 HD22 LEU A  37      -6.555  17.025  26.570  1.00281.16           H  
ATOM    480 HD23 LEU A  37      -4.868  16.546  26.739  1.00281.16           H  
ATOM    481  N   PRO A  38      -1.439  15.986  23.768  1.00130.42           N  
ATOM    482  CA  PRO A  38      -0.387  15.567  22.825  1.00130.42           C  
ATOM    483  C   PRO A  38      -0.671  16.086  21.392  1.00130.42           C  
ATOM    484  O   PRO A  38      -0.959  15.359  20.445  1.00130.42           O  
ATOM    485  CB  PRO A  38      -0.424  14.040  22.907  1.00130.42           C  
ATOM    486  CG  PRO A  38      -1.890  13.742  23.200  1.00130.42           C  
ATOM    487  CD  PRO A  38      -2.281  14.863  24.150  1.00130.42           C  
ATOM    488  HA  PRO A  38       0.582  15.967  23.144  1.00130.42           H  
ATOM    489  HB2 PRO A  38      -0.061  13.531  22.010  1.00130.42           H  
ATOM    490  HB3 PRO A  38       0.177  13.701  23.758  1.00130.42           H  
ATOM    491  HG2 PRO A  38      -2.044  12.750  23.635  1.00130.42           H  
ATOM    492  HG3 PRO A  38      -2.479  13.805  22.277  1.00130.42           H  
ATOM    493  HD2 PRO A  38      -2.042  14.605  25.188  1.00130.42           H  
ATOM    494  HD3 PRO A  38      -3.342  15.115  24.086  1.00130.42           H  
ATOM    495  N   SER A  39      -0.577  17.452  21.279  1.00246.90           N  
ATOM    496  CA  SER A  39      -0.942  18.188  20.077  1.00246.90           C  
ATOM    497  C   SER A  39       0.284  18.433  19.171  1.00246.90           C  
ATOM    498  O   SER A  39       1.386  18.755  19.633  1.00246.90           O  
ATOM    499  CB  SER A  39      -1.525  19.563  20.455  1.00246.90           C  
ATOM    500  OG  SER A  39      -2.229  20.174  19.375  1.00246.90           O  
ATOM    501  H   SER A  39      -0.247  17.977  22.093  1.00246.90           H  
ATOM    502  HA  SER A  39      -1.705  17.612  19.549  1.00246.90           H  
ATOM    503  HB2 SER A  39      -0.751  20.255  20.807  1.00246.90           H  
ATOM    504  HB3 SER A  39      -2.247  19.446  21.271  1.00246.90           H  
ATOM    505  HG  SER A  39      -1.548  20.598  18.802  1.00246.90           H  
ATOM    506  N   PRO A  40       0.042  18.435  17.811  1.00190.96           N  
ATOM    507  CA  PRO A  40       0.902  19.165  16.876  1.00190.96           C  
ATOM    508  C   PRO A  40       0.758  20.681  17.160  1.00190.96           C  
ATOM    509  O   PRO A  40      -0.095  21.143  17.923  1.00190.96           O  
ATOM    510  CB  PRO A  40       0.350  18.819  15.489  1.00190.96           C  
ATOM    511  CG  PRO A  40      -0.482  17.563  15.712  1.00190.96           C  
ATOM    512  CD  PRO A  40      -1.032  17.751  17.114  1.00190.96           C  
ATOM    513  HA  PRO A  40       1.942  18.852  17.015  1.00190.96           H  
ATOM    514  HB2 PRO A  40      -0.285  19.622  15.096  1.00190.96           H  
ATOM    515  HB3 PRO A  40       1.145  18.640  14.760  1.00190.96           H  
ATOM    516  HG2 PRO A  40       0.170  16.682  15.681  1.00190.96           H  
ATOM    517  HG3 PRO A  40      -1.268  17.433  14.963  1.00190.96           H  
ATOM    518  HD2 PRO A  40      -1.279  16.799  17.592  1.00190.96           H  
ATOM    519  HD3 PRO A  40      -1.911  18.403  17.116  1.00190.96           H  
ATOM    520  N   LYS A  41       1.653  21.479  16.493  1.00223.40           N  
ATOM    521  CA  LYS A  41       1.750  22.911  16.737  1.00223.40           C  
ATOM    522  C   LYS A  41       0.892  23.670  15.698  1.00223.40           C  
ATOM    523  O   LYS A  41       0.417  23.155  14.685  1.00223.40           O  
ATOM    524  CB  LYS A  41       3.216  23.368  16.791  1.00223.40           C  
ATOM    525  CG  LYS A  41       3.847  23.580  15.416  1.00223.40           C  
ATOM    526  CD  LYS A  41       5.366  23.435  15.372  1.00223.40           C  
ATOM    527  CE  LYS A  41       5.952  22.087  15.757  1.00223.40           C  
ATOM    528  NZ  LYS A  41       5.477  21.015  14.899  1.00223.40           N1+
ATOM    529  H   LYS A  41       2.234  21.051  15.758  1.00223.40           H  
ATOM    530  HA  LYS A  41       1.305  23.114  17.719  1.00223.40           H  
ATOM    531  HB2 LYS A  41       3.272  24.320  17.335  1.00223.40           H  
ATOM    532  HB3 LYS A  41       3.783  22.644  17.384  1.00223.40           H  
ATOM    533  HG2 LYS A  41       3.399  22.923  14.675  1.00223.40           H  
ATOM    534  HG3 LYS A  41       3.605  24.595  15.083  1.00223.40           H  
ATOM    535  HD2 LYS A  41       5.815  24.209  16.005  1.00223.40           H  
ATOM    536  HD3 LYS A  41       5.681  23.648  14.347  1.00223.40           H  
ATOM    537  HE2 LYS A  41       5.713  21.794  16.780  1.00223.40           H  
ATOM    538  HE3 LYS A  41       7.038  22.114  15.641  1.00223.40           H  
ATOM    539  HZ1 LYS A  41       5.385  21.245  13.880  1.00223.40           H  
ATOM    540  HZ2 LYS A  41       4.494  20.720  15.084  1.00223.40           H  
ATOM    541  HZ3 LYS A  41       6.036  20.149  14.973  1.00223.40           H  
ATOM    542  N   ALA A  42       0.726  25.016  15.958  1.00 87.33           N  
ATOM    543  CA  ALA A  42      -0.271  25.802  15.233  1.00 87.33           C  
ATOM    544  C   ALA A  42      -0.039  25.892  13.710  1.00 87.33           C  
ATOM    545  O   ALA A  42      -0.948  26.177  12.932  1.00 87.33           O  
ATOM    546  CB  ALA A  42      -0.338  27.215  15.801  1.00 87.33           C  
ATOM    547  H   ALA A  42       1.262  25.452  16.701  1.00 87.33           H  
ATOM    548  HA  ALA A  42      -1.235  25.298  15.376  1.00 87.33           H  
ATOM    549  HB1 ALA A  42       0.619  27.735  15.679  1.00 87.33           H  
ATOM    550  HB2 ALA A  42      -0.573  27.195  16.870  1.00 87.33           H  
ATOM    551  HB3 ALA A  42      -1.105  27.809  15.293  1.00 87.33           H  
ATOM    552  N   TRP A  43       1.268  25.757  13.299  1.00198.33           N  
ATOM    553  CA  TRP A  43       1.655  25.831  11.893  1.00198.33           C  
ATOM    554  C   TRP A  43       1.935  24.462  11.236  1.00198.33           C  
ATOM    555  O   TRP A  43       2.282  24.375  10.056  1.00198.33           O  
ATOM    556  CB  TRP A  43       2.770  26.852  11.618  1.00198.33           C  
ATOM    557  CG  TRP A  43       3.955  26.807  12.541  1.00198.33           C  
ATOM    558  CD1 TRP A  43       4.117  27.567  13.686  1.00198.33           C  
ATOM    559  CD2 TRP A  43       5.157  26.040  12.387  1.00198.33           C  
ATOM    560  CE2 TRP A  43       6.022  26.403  13.422  1.00198.33           C  
ATOM    561  CE3 TRP A  43       5.600  25.077  11.459  1.00198.33           C  
ATOM    562  NE1 TRP A  43       5.356  27.311  14.209  1.00198.33           N  
ATOM    563  CZ2 TRP A  43       7.313  25.874  13.559  1.00198.33           C  
ATOM    564  CZ3 TRP A  43       6.878  24.517  11.597  1.00198.33           C  
ATOM    565  CH2 TRP A  43       7.724  24.917  12.627  1.00198.33           C  
ATOM    566  H   TRP A  43       1.985  25.579  13.993  1.00198.33           H  
ATOM    567  HA  TRP A  43       0.779  26.188  11.333  1.00198.33           H  
ATOM    568  HB2 TRP A  43       3.121  26.769  10.582  1.00198.33           H  
ATOM    569  HB3 TRP A  43       2.333  27.858  11.699  1.00198.33           H  
ATOM    570  HD1 TRP A  43       3.464  28.289  14.159  1.00198.33           H  
ATOM    571  HE1 TRP A  43       5.737  27.726  15.050  1.00198.33           H  
ATOM    572  HE3 TRP A  43       4.957  24.755  10.644  1.00198.33           H  
ATOM    573  HZ2 TRP A  43       7.961  26.172  14.378  1.00198.33           H  
ATOM    574  HZ3 TRP A  43       7.203  23.757  10.890  1.00198.33           H  
ATOM    575  HH2 TRP A  43       8.707  24.464  12.723  1.00198.33           H  
ATOM    576  N   ASP A  44       1.648  23.338  11.985  1.00161.67           N  
ATOM    577  CA  ASP A  44       1.885  21.997  11.431  1.00161.67           C  
ATOM    578  C   ASP A  44       0.789  21.690  10.398  1.00161.67           C  
ATOM    579  O   ASP A  44       0.974  20.974   9.414  1.00161.67           O  
ATOM    580  CB  ASP A  44       1.843  20.900  12.482  1.00161.67           C  
ATOM    581  CG  ASP A  44       3.116  20.824  13.264  1.00161.67           C  
ATOM    582  OD1 ASP A  44       4.206  21.190  12.742  1.00161.67           O  
ATOM    583  OD2 ASP A  44       3.029  20.443  14.477  1.00161.67           O1-
ATOM    584  H   ASP A  44       1.277  23.435  12.932  1.00161.67           H  
ATOM    585  HA  ASP A  44       2.834  22.019  10.881  1.00161.67           H  
ATOM    586  HB2 ASP A  44       1.712  19.918  12.008  1.00161.67           H  
ATOM    587  HB3 ASP A  44       0.992  21.038  13.158  1.00161.67           H  
ATOM    588  N   VAL A  45      -0.461  22.198  10.690  1.00198.88           N  
ATOM    589  CA  VAL A  45      -1.634  21.825   9.902  1.00198.88           C  
ATOM    590  C   VAL A  45      -1.502  22.250   8.419  1.00198.88           C  
ATOM    591  O   VAL A  45      -2.126  21.696   7.513  1.00198.88           O  
ATOM    592  CB  VAL A  45      -2.955  22.352  10.504  1.00198.88           C  
ATOM    593  CG1 VAL A  45      -3.232  21.711  11.868  1.00198.88           C  
ATOM    594  CG2 VAL A  45      -3.009  23.878  10.622  1.00198.88           C  
ATOM    595  H   VAL A  45      -0.545  22.807  11.499  1.00198.88           H  
ATOM    596  HA  VAL A  45      -1.659  20.728   9.891  1.00198.88           H  
ATOM    597  HB  VAL A  45      -3.772  22.053   9.833  1.00198.88           H  
ATOM    598 HG11 VAL A  45      -2.487  22.007  12.614  1.00198.88           H  
ATOM    599 HG12 VAL A  45      -3.224  20.619  11.793  1.00198.88           H  
ATOM    600 HG13 VAL A  45      -4.217  22.011  12.242  1.00198.88           H  
ATOM    601 HG21 VAL A  45      -2.225  24.264  11.280  1.00198.88           H  
ATOM    602 HG22 VAL A  45      -3.973  24.197  11.035  1.00198.88           H  
ATOM    603 HG23 VAL A  45      -2.901  24.357   9.645  1.00198.88           H  
ATOM    604  N   VAL A  46      -0.678  23.332   8.192  1.00141.00           N  
ATOM    605  CA  VAL A  46      -0.446  23.852   6.845  1.00141.00           C  
ATOM    606  C   VAL A  46       0.487  22.847   6.129  1.00141.00           C  
ATOM    607  O   VAL A  46       0.408  22.597   4.925  1.00141.00           O  
ATOM    608  CB  VAL A  46       0.184  25.261   6.890  1.00141.00           C  
ATOM    609  CG1 VAL A  46       0.455  25.803   5.482  1.00141.00           C  
ATOM    610  CG2 VAL A  46      -0.718  26.250   7.640  1.00141.00           C  
ATOM    611  H   VAL A  46      -0.209  23.753   8.988  1.00141.00           H  
ATOM    612  HA  VAL A  46      -1.403  23.864   6.311  1.00141.00           H  
ATOM    613  HB  VAL A  46       1.144  25.215   7.421  1.00141.00           H  
ATOM    614 HG11 VAL A  46      -0.460  25.814   4.879  1.00141.00           H  
ATOM    615 HG12 VAL A  46       1.202  25.199   4.959  1.00141.00           H  
ATOM    616 HG13 VAL A  46       0.843  26.827   5.527  1.00141.00           H  
ATOM    617 HG21 VAL A  46      -1.708  26.312   7.177  1.00141.00           H  
ATOM    618 HG22 VAL A  46      -0.279  27.254   7.638  1.00141.00           H  
ATOM    619 HG23 VAL A  46      -0.850  25.958   8.687  1.00141.00           H  
ATOM    620  N   LEU A  47       1.487  22.325   6.916  1.00146.63           N  
ATOM    621  CA  LEU A  47       2.520  21.460   6.376  1.00146.63           C  
ATOM    622  C   LEU A  47       1.951  20.050   6.127  1.00146.63           C  
ATOM    623  O   LEU A  47       2.407  19.321   5.245  1.00146.63           O  
ATOM    624  CB  LEU A  47       3.746  21.390   7.284  1.00146.63           C  
ATOM    625  CG  LEU A  47       4.470  22.736   7.491  1.00146.63           C  
ATOM    626  CD1 LEU A  47       5.683  22.528   8.399  1.00146.63           C  
ATOM    627  CD2 LEU A  47       4.910  23.378   6.175  1.00146.63           C  
ATOM    628  H   LEU A  47       1.488  22.527   7.913  1.00146.63           H  
ATOM    629  HA  LEU A  47       2.797  21.848   5.391  1.00146.63           H  
ATOM    630  HB2 LEU A  47       3.448  20.999   8.265  1.00146.63           H  
ATOM    631  HB3 LEU A  47       4.454  20.663   6.865  1.00146.63           H  
ATOM    632  HG  LEU A  47       3.793  23.433   7.997  1.00146.63           H  
ATOM    633 HD11 LEU A  47       6.403  21.834   7.952  1.00146.63           H  
ATOM    634 HD12 LEU A  47       5.378  22.125   9.370  1.00146.63           H  
ATOM    635 HD13 LEU A  47       6.198  23.476   8.579  1.00146.63           H  
ATOM    636 HD21 LEU A  47       5.476  22.671   5.560  1.00146.63           H  
ATOM    637 HD22 LEU A  47       5.541  24.254   6.357  1.00146.63           H  
ATOM    638 HD23 LEU A  47       4.048  23.720   5.594  1.00146.63           H  
ATOM    639  N   CYS A  48       0.947  19.628   6.967  1.00108.96           N  
ATOM    640  CA  CYS A  48       0.286  18.344   6.764  1.00108.96           C  
ATOM    641  C   CYS A  48      -0.377  18.321   5.371  1.00108.96           C  
ATOM    642  O   CYS A  48      -0.228  17.372   4.600  1.00108.96           O  
ATOM    643  CB  CYS A  48      -0.812  18.036   7.789  1.00108.96           C  
ATOM    644  SG  CYS A  48      -0.203  17.830   9.490  1.00108.96           S  
ATOM    645  H   CYS A  48       0.718  20.206   7.782  1.00108.96           H  
ATOM    646  HA  CYS A  48       1.059  17.565   6.772  1.00108.96           H  
ATOM    647  HB2 CYS A  48      -1.333  17.112   7.514  1.00108.96           H  
ATOM    648  HB3 CYS A  48      -1.564  18.833   7.809  1.00108.96           H  
ATOM    649  HG  CYS A  48       0.744  16.920   9.224  1.00108.96           H  
ATOM    650  N   ILE A  49      -1.199  19.393   5.067  1.00269.39           N  
ATOM    651  CA  ILE A  49      -1.962  19.401   3.816  1.00269.39           C  
ATOM    652  C   ILE A  49      -1.031  19.655   2.609  1.00269.39           C  
ATOM    653  O   ILE A  49      -1.274  19.235   1.476  1.00269.39           O  
ATOM    654  CB  ILE A  49      -3.205  20.322   3.835  1.00269.39           C  
ATOM    655  CG1 ILE A  49      -2.925  21.821   4.066  1.00269.39           C  
ATOM    656  CG2 ILE A  49      -4.194  19.819   4.899  1.00269.39           C  
ATOM    657  CD1 ILE A  49      -2.638  22.600   2.789  1.00269.39           C  
ATOM    658  H   ILE A  49      -1.280  20.169   5.721  1.00269.39           H  
ATOM    659  HA  ILE A  49      -2.322  18.373   3.681  1.00269.39           H  
ATOM    660  HB  ILE A  49      -3.710  20.218   2.864  1.00269.39           H  
ATOM    661 HG12 ILE A  49      -3.802  22.290   4.529  1.00269.39           H  
ATOM    662 HG13 ILE A  49      -2.102  21.960   4.769  1.00269.39           H  
ATOM    663 HG21 ILE A  49      -3.794  19.938   5.911  1.00269.39           H  
ATOM    664 HG22 ILE A  49      -4.428  18.760   4.746  1.00269.39           H  
ATOM    665 HG23 ILE A  49      -5.138  20.373   4.843  1.00269.39           H  
ATOM    666 HD11 ILE A  49      -3.472  22.514   2.085  1.00269.39           H  
ATOM    667 HD12 ILE A  49      -1.732  22.261   2.286  1.00269.39           H  
ATOM    668 HD13 ILE A  49      -2.506  23.661   3.023  1.00269.39           H  
ATOM    669  N   SER A  50       0.079  20.433   2.875  1.00172.35           N  
ATOM    670  CA  SER A  50       1.079  20.682   1.837  1.00172.35           C  
ATOM    671  C   SER A  50       1.825  19.371   1.544  1.00172.35           C  
ATOM    672  O   SER A  50       2.247  19.092   0.423  1.00172.35           O  
ATOM    673  CB  SER A  50       2.100  21.747   2.236  1.00172.35           C  
ATOM    674  OG  SER A  50       1.472  23.005   2.475  1.00172.35           O  
ATOM    675  H   SER A  50       0.188  20.846   3.799  1.00172.35           H  
ATOM    676  HA  SER A  50       0.541  20.990   0.934  1.00172.35           H  
ATOM    677  HB2 SER A  50       2.831  21.891   1.432  1.00172.35           H  
ATOM    678  HB3 SER A  50       2.658  21.462   3.132  1.00172.35           H  
ATOM    679  HG  SER A  50       0.957  22.920   3.306  1.00172.35           H  
ATOM    680  N   GLY A  51       2.057  18.564   2.634  1.00157.42           N  
ATOM    681  CA  GLY A  51       2.769  17.307   2.538  1.00157.42           C  
ATOM    682  C   GLY A  51       2.012  16.267   1.711  1.00157.42           C  
ATOM    683  O   GLY A  51       2.587  15.395   1.060  1.00157.42           O  
ATOM    684  H   GLY A  51       1.754  18.860   3.561  1.00157.42           H  
ATOM    685  HA2 GLY A  51       3.748  17.494   2.090  1.00157.42           H  
ATOM    686  HA3 GLY A  51       2.898  16.924   3.552  1.00157.42           H  
ATOM    687  N   THR A  52       0.638  16.314   1.801  1.00228.89           N  
ATOM    688  CA  THR A  52      -0.173  15.471   0.933  1.00228.89           C  
ATOM    689  C   THR A  52      -0.063  16.003  -0.509  1.00228.89           C  
ATOM    690  O   THR A  52       0.097  15.249  -1.472  1.00228.89           O  
ATOM    691  CB  THR A  52      -1.650  15.384   1.356  1.00228.89           C  
ATOM    692  CG2 THR A  52      -1.832  14.391   2.499  1.00228.89           C  
ATOM    693  OG1 THR A  52      -2.165  16.636   1.816  1.00228.89           O  
ATOM    694  H   THR A  52       0.189  16.923   2.487  1.00228.89           H  
ATOM    695  HA  THR A  52       0.268  14.466   0.916  1.00228.89           H  
ATOM    696  HB  THR A  52      -2.272  15.061   0.513  1.00228.89           H  
ATOM    697  HG1 THR A  52      -2.030  17.315   1.128  1.00228.89           H  
ATOM    698 HG21 THR A  52      -1.272  14.704   3.387  1.00228.89           H  
ATOM    699 HG22 THR A  52      -1.503  13.387   2.212  1.00228.89           H  
ATOM    700 HG23 THR A  52      -2.886  14.339   2.796  1.00228.89           H  
ATOM    701  N   LEU A  53      -0.203  17.364  -0.677  1.00137.86           N  
ATOM    702  CA  LEU A  53      -0.290  17.944  -2.020  1.00137.86           C  
ATOM    703  C   LEU A  53       1.023  17.697  -2.794  1.00137.86           C  
ATOM    704  O   LEU A  53       1.026  17.372  -3.983  1.00137.86           O  
ATOM    705  CB  LEU A  53      -0.615  19.441  -1.935  1.00137.86           C  
ATOM    706  CG  LEU A  53      -0.799  20.153  -3.291  1.00137.86           C  
ATOM    707  CD1 LEU A  53      -1.904  19.525  -4.141  1.00137.86           C  
ATOM    708  CD2 LEU A  53      -1.112  21.634  -3.055  1.00137.86           C  
ATOM    709  H   LEU A  53      -0.257  17.972   0.139  1.00137.86           H  
ATOM    710  HA  LEU A  53      -1.087  17.400  -2.538  1.00137.86           H  
ATOM    711  HB2 LEU A  53      -1.529  19.568  -1.339  1.00137.86           H  
ATOM    712  HB3 LEU A  53       0.181  19.953  -1.379  1.00137.86           H  
ATOM    713  HG  LEU A  53       0.140  20.099  -3.854  1.00137.86           H  
ATOM    714 HD11 LEU A  53      -2.852  19.486  -3.594  1.00137.86           H  
ATOM    715 HD12 LEU A  53      -1.644  18.507  -4.447  1.00137.86           H  
ATOM    716 HD13 LEU A  53      -2.066  20.104  -5.057  1.00137.86           H  
ATOM    717 HD21 LEU A  53      -2.059  21.760  -2.521  1.00137.86           H  
ATOM    718 HD22 LEU A  53      -1.185  22.171  -4.007  1.00137.86           H  
ATOM    719 HD23 LEU A  53      -0.324  22.111  -2.464  1.00137.86           H  
ATOM    720  N   VAL A  54       2.184  17.908  -2.083  1.00260.10           N  
ATOM    721  CA  VAL A  54       3.502  17.808  -2.716  1.00260.10           C  
ATOM    722  C   VAL A  54       3.771  16.360  -3.197  1.00260.10           C  
ATOM    723  O   VAL A  54       4.589  16.089  -4.080  1.00260.10           O  
ATOM    724  CB  VAL A  54       4.608  18.337  -1.777  1.00260.10           C  
ATOM    725  CG1 VAL A  54       4.990  17.363  -0.664  1.00260.10           C  
ATOM    726  CG2 VAL A  54       5.863  18.729  -2.546  1.00260.10           C  
ATOM    727  H   VAL A  54       2.126  18.186  -1.100  1.00260.10           H  
ATOM    728  HA  VAL A  54       3.445  18.435  -3.613  1.00260.10           H  
ATOM    729  HB  VAL A  54       4.235  19.253  -1.301  1.00260.10           H  
ATOM    730 HG11 VAL A  54       5.516  16.483  -1.050  1.00260.10           H  
ATOM    731 HG12 VAL A  54       4.104  17.020  -0.133  1.00260.10           H  
ATOM    732 HG13 VAL A  54       5.651  17.848   0.063  1.00260.10           H  
ATOM    733 HG21 VAL A  54       6.406  17.850  -2.902  1.00260.10           H  
ATOM    734 HG22 VAL A  54       6.542  19.295  -1.899  1.00260.10           H  
ATOM    735 HG23 VAL A  54       5.618  19.359  -3.405  1.00260.10           H  
ATOM    736  N   SER A  55       3.084  15.367  -2.521  1.00206.14           N  
ATOM    737  CA  SER A  55       3.244  13.968  -2.903  1.00206.14           C  
ATOM    738  C   SER A  55       2.555  13.732  -4.256  1.00206.14           C  
ATOM    739  O   SER A  55       3.025  12.974  -5.104  1.00206.14           O  
ATOM    740  CB  SER A  55       2.741  12.981  -1.845  1.00206.14           C  
ATOM    741  OG  SER A  55       1.325  12.895  -1.741  1.00206.14           O  
ATOM    742  H   SER A  55       2.469  15.631  -1.756  1.00206.14           H  
ATOM    743  HA  SER A  55       4.318  13.802  -3.050  1.00206.14           H  
ATOM    744  HB2 SER A  55       3.141  13.234  -0.858  1.00206.14           H  
ATOM    745  HB3 SER A  55       3.089  11.974  -2.096  1.00206.14           H  
ATOM    746  HG  SER A  55       0.952  13.794  -1.629  1.00206.14           H  
ATOM    747  N   CYS A  56       1.352  14.382  -4.443  1.00119.50           N  
ATOM    748  CA  CYS A  56       0.576  14.222  -5.671  1.00119.50           C  
ATOM    749  C   CYS A  56       1.299  14.943  -6.824  1.00119.50           C  
ATOM    750  O   CYS A  56       1.263  14.530  -7.983  1.00119.50           O  
ATOM    751  CB  CYS A  56      -0.841  14.796  -5.574  1.00119.50           C  
ATOM    752  SG  CYS A  56      -1.835  14.025  -4.255  1.00119.50           S  
ATOM    753  H   CYS A  56       0.997  14.986  -3.704  1.00119.50           H  
ATOM    754  HA  CYS A  56       0.548  13.153  -5.916  1.00119.50           H  
ATOM    755  HB2 CYS A  56      -1.370  14.653  -6.522  1.00119.50           H  
ATOM    756  HB3 CYS A  56      -0.817  15.874  -5.379  1.00119.50           H  
ATOM    757  HG  CYS A  56      -1.630  12.750  -4.620  1.00119.50           H  
ATOM    758  N   GLU A  57       1.904  16.127  -6.470  1.00244.31           N  
ATOM    759  CA  GLU A  57       2.644  16.962  -7.420  1.00244.31           C  
ATOM    760  C   GLU A  57       3.811  16.126  -7.984  1.00244.31           C  
ATOM    761  O   GLU A  57       4.042  16.027  -9.189  1.00244.31           O  
ATOM    762  CB  GLU A  57       3.139  18.207  -6.683  1.00244.31           C  
ATOM    763  CG  GLU A  57       3.840  19.241  -7.555  1.00244.31           C  
ATOM    764  CD  GLU A  57       4.350  20.428  -6.729  1.00244.31           C  
ATOM    765  OE1 GLU A  57       4.070  20.425  -5.499  1.00244.31           O  
ATOM    766  OE2 GLU A  57       5.012  21.281  -7.381  1.00244.31           O1-
ATOM    767  H   GLU A  57       1.802  16.458  -5.508  1.00244.31           H  
ATOM    768  HA  GLU A  57       1.967  17.220  -8.241  1.00244.31           H  
ATOM    769  HB2 GLU A  57       2.282  18.684  -6.189  1.00244.31           H  
ATOM    770  HB3 GLU A  57       3.823  17.905  -5.882  1.00244.31           H  
ATOM    771  HG2 GLU A  57       3.150  19.618  -8.319  1.00244.31           H  
ATOM    772  HG3 GLU A  57       4.697  18.791  -8.068  1.00244.31           H  
ATOM    773  N   ASN A  58       4.608  15.506  -7.042  1.00262.58           N  
ATOM    774  CA  ASN A  58       5.785  14.751  -7.455  1.00262.58           C  
ATOM    775  C   ASN A  58       5.386  13.425  -8.128  1.00262.58           C  
ATOM    776  O   ASN A  58       6.086  12.904  -8.997  1.00262.58           O  
ATOM    777  CB  ASN A  58       6.746  14.497  -6.302  1.00262.58           C  
ATOM    778  CG  ASN A  58       7.609  15.722  -6.132  1.00262.58           C  
ATOM    779  ND2 ASN A  58       7.116  16.652  -5.271  1.00262.58           N  
ATOM    780  OD1 ASN A  58       8.642  15.901  -6.768  1.00262.58           O  
ATOM    781  H   ASN A  58       4.372  15.605  -6.055  1.00262.58           H  
ATOM    782  HA  ASN A  58       6.281  15.341  -8.238  1.00262.58           H  
ATOM    783  HB2 ASN A  58       7.415  13.653  -6.512  1.00262.58           H  
ATOM    784  HB3 ASN A  58       6.217  14.265  -5.372  1.00262.58           H  
ATOM    785 HD21 ASN A  58       7.600  17.538  -5.126  1.00262.58           H  
ATOM    786 HD22 ASN A  58       6.249  16.528  -4.752  1.00262.58           H  
ATOM    787  N   ALA A  59       4.247  12.808  -7.654  1.00113.58           N  
ATOM    788  CA  ALA A  59       3.781  11.556  -8.241  1.00113.58           C  
ATOM    789  C   ALA A  59       3.378  11.747  -9.718  1.00113.58           C  
ATOM    790  O   ALA A  59       3.507  10.851 -10.552  1.00113.58           O  
ATOM    791  CB  ALA A  59       2.600  10.973  -7.479  1.00113.58           C  
ATOM    792  H   ALA A  59       3.738  13.211  -6.866  1.00113.58           H  
ATOM    793  HA  ALA A  59       4.617  10.850  -8.210  1.00113.58           H  
ATOM    794  HB1 ALA A  59       1.757  11.671  -7.451  1.00113.58           H  
ATOM    795  HB2 ALA A  59       2.879  10.736  -6.448  1.00113.58           H  
ATOM    796  HB3 ALA A  59       2.247  10.050  -7.952  1.00113.58           H  
ATOM    797  N   LEU A  60       2.771  12.946 -10.027  1.00238.67           N  
ATOM    798  CA  LEU A  60       2.348  13.237 -11.397  1.00238.67           C  
ATOM    799  C   LEU A  60       3.599  13.421 -12.285  1.00238.67           C  
ATOM    800  O   LEU A  60       3.645  13.033 -13.452  1.00238.67           O  
ATOM    801  CB  LEU A  60       1.465  14.493 -11.427  1.00238.67           C  
ATOM    802  CG  LEU A  60       0.952  14.905 -12.823  1.00238.67           C  
ATOM    803  CD1 LEU A  60       0.107  13.815 -13.483  1.00238.67           C  
ATOM    804  CD2 LEU A  60       0.138  16.197 -12.714  1.00238.67           C  
ATOM    805  H   LEU A  60       2.601  13.629  -9.286  1.00238.67           H  
ATOM    806  HA  LEU A  60       1.802  12.361 -11.761  1.00238.67           H  
ATOM    807  HB2 LEU A  60       0.605  14.334 -10.762  1.00238.67           H  
ATOM    808  HB3 LEU A  60       2.023  15.337 -11.000  1.00238.67           H  
ATOM    809  HG  LEU A  60       1.809  15.116 -13.472  1.00238.67           H  
ATOM    810 HD11 LEU A  60      -0.738  13.530 -12.849  1.00238.67           H  
ATOM    811 HD12 LEU A  60       0.700  12.919 -13.688  1.00238.67           H  
ATOM    812 HD13 LEU A  60      -0.292  14.163 -14.442  1.00238.67           H  
ATOM    813 HD21 LEU A  60      -0.743  16.060 -12.078  1.00238.67           H  
ATOM    814 HD22 LEU A  60      -0.205  16.526 -13.701  1.00238.67           H  
ATOM    815 HD23 LEU A  60       0.744  17.004 -12.287  1.00238.67           H  
ATOM    816  N   VAL A  61       4.617  14.152 -11.715  1.00150.33           N  
ATOM    817  CA  VAL A  61       5.801  14.555 -12.474  1.00150.33           C  
ATOM    818  C   VAL A  61       6.728  13.356 -12.796  1.00150.33           C  
ATOM    819  O   VAL A  61       7.552  13.420 -13.711  1.00150.33           O  
ATOM    820  CB  VAL A  61       6.505  15.736 -11.766  1.00150.33           C  
ATOM    821  CG1 VAL A  61       7.926  16.006 -12.259  1.00150.33           C  
ATOM    822  CG2 VAL A  61       5.675  17.015 -11.956  1.00150.33           C  
ATOM    823  H   VAL A  61       4.524  14.443 -10.742  1.00150.33           H  
ATOM    824  HA  VAL A  61       5.439  14.894 -13.455  1.00150.33           H  
ATOM    825  HB  VAL A  61       6.567  15.525 -10.691  1.00150.33           H  
ATOM    826 HG11 VAL A  61       7.951  16.159 -13.342  1.00150.33           H  
ATOM    827 HG12 VAL A  61       8.596  15.178 -12.006  1.00150.33           H  
ATOM    828 HG13 VAL A  61       8.334  16.904 -11.783  1.00150.33           H  
ATOM    829 HG21 VAL A  61       5.630  17.301 -13.013  1.00150.33           H  
ATOM    830 HG22 VAL A  61       6.114  17.851 -11.406  1.00150.33           H  
ATOM    831 HG23 VAL A  61       4.648  16.888 -11.602  1.00150.33           H  
ATOM    832  N   VAL A  62       6.636  12.241 -11.992  1.00205.67           N  
ATOM    833  CA  VAL A  62       7.366  11.021 -12.337  1.00205.67           C  
ATOM    834  C   VAL A  62       6.574  10.105 -13.300  1.00205.67           C  
ATOM    835  O   VAL A  62       7.124   9.238 -13.983  1.00205.67           O  
ATOM    836  CB  VAL A  62       7.875  10.209 -11.126  1.00205.67           C  
ATOM    837  CG1 VAL A  62       8.870  11.024 -10.302  1.00205.67           C  
ATOM    838  CG2 VAL A  62       6.764   9.662 -10.234  1.00205.67           C  
ATOM    839  H   VAL A  62       6.054  12.284 -11.157  1.00205.67           H  
ATOM    840  HA  VAL A  62       8.250  11.324 -12.914  1.00205.67           H  
ATOM    841  HB  VAL A  62       8.420   9.338 -11.515  1.00205.67           H  
ATOM    842 HG11 VAL A  62       8.405  11.910  -9.859  1.00205.67           H  
ATOM    843 HG12 VAL A  62       9.704  11.356 -10.929  1.00205.67           H  
ATOM    844 HG13 VAL A  62       9.286  10.423  -9.488  1.00205.67           H  
ATOM    845 HG21 VAL A  62       6.176  10.466  -9.793  1.00205.67           H  
ATOM    846 HG22 VAL A  62       7.185   9.070  -9.413  1.00205.67           H  
ATOM    847 HG23 VAL A  62       6.086   9.008 -10.791  1.00205.67           H  
ATOM    848  N   ALA A  63       5.204  10.226 -13.274  1.00134.68           N  
ATOM    849  CA  ALA A  63       4.351   9.239 -13.929  1.00134.68           C  
ATOM    850  C   ALA A  63       4.532   9.228 -15.459  1.00134.68           C  
ATOM    851  O   ALA A  63       4.312   8.230 -16.146  1.00134.68           O  
ATOM    852  CB  ALA A  63       2.881   9.483 -13.613  1.00134.68           C  
ATOM    853  H   ALA A  63       4.781  10.992 -12.753  1.00134.68           H  
ATOM    854  HA  ALA A  63       4.654   8.252 -13.561  1.00134.68           H  
ATOM    855  HB1 ALA A  63       2.565  10.483 -13.929  1.00134.68           H  
ATOM    856  HB2 ALA A  63       2.692   9.393 -12.540  1.00134.68           H  
ATOM    857  HB3 ALA A  63       2.244   8.757 -14.129  1.00134.68           H  
ATOM    858  N   ILE A  64       4.842  10.447 -16.024  1.00304.90           N  
ATOM    859  CA  ILE A  64       4.910  10.617 -17.469  1.00304.90           C  
ATOM    860  C   ILE A  64       6.220  10.103 -18.110  1.00304.90           C  
ATOM    861  O   ILE A  64       6.391  10.111 -19.330  1.00304.90           O  
ATOM    862  CB  ILE A  64       4.569  12.045 -17.954  1.00304.90           C  
ATOM    863  CG1 ILE A  64       5.702  13.088 -17.859  1.00304.90           C  
ATOM    864  CG2 ILE A  64       3.271  12.553 -17.318  1.00304.90           C  
ATOM    865  CD1 ILE A  64       6.272  13.325 -16.476  1.00304.90           C  
ATOM    866  H   ILE A  64       5.010  11.230 -15.397  1.00304.90           H  
ATOM    867  HA  ILE A  64       4.135   9.955 -17.882  1.00304.90           H  
ATOM    868  HB  ILE A  64       4.368  11.953 -19.030  1.00304.90           H  
ATOM    869 HG12 ILE A  64       6.523  12.797 -18.526  1.00304.90           H  
ATOM    870 HG13 ILE A  64       5.333  14.046 -18.247  1.00304.90           H  
ATOM    871 HG21 ILE A  64       3.378  12.737 -16.245  1.00304.90           H  
ATOM    872 HG22 ILE A  64       2.461  11.830 -17.458  1.00304.90           H  
ATOM    873 HG23 ILE A  64       2.958  13.489 -17.786  1.00304.90           H  
ATOM    874 HD11 ILE A  64       6.777  12.433 -16.096  1.00304.90           H  
ATOM    875 HD12 ILE A  64       5.497  13.626 -15.766  1.00304.90           H  
ATOM    876 HD13 ILE A  64       7.018  14.126 -16.514  1.00304.90           H  
ATOM    877  N   ILE A  65       7.160   9.577 -17.254  1.00124.97           N  
ATOM    878  CA  ILE A  65       8.452   9.069 -17.740  1.00124.97           C  
ATOM    879  C   ILE A  65       8.213   7.808 -18.610  1.00124.97           C  
ATOM    880  O   ILE A  65       9.000   7.449 -19.483  1.00124.97           O  
ATOM    881  CB  ILE A  65       9.416   8.796 -16.555  1.00124.97           C  
ATOM    882  CG1 ILE A  65       9.784  10.131 -15.862  1.00124.97           C  
ATOM    883  CG2 ILE A  65      10.682   8.053 -17.005  1.00124.97           C  
ATOM    884  CD1 ILE A  65      10.533   9.956 -14.548  1.00124.97           C  
ATOM    885  H   ILE A  65       6.961   9.554 -16.255  1.00124.97           H  
ATOM    886  HA  ILE A  65       8.873   9.834 -18.406  1.00124.97           H  
ATOM    887  HB  ILE A  65       8.902   8.156 -15.827  1.00124.97           H  
ATOM    888 HG12 ILE A  65      10.385  10.750 -16.539  1.00124.97           H  
ATOM    889 HG13 ILE A  65       8.877  10.706 -15.646  1.00124.97           H  
ATOM    890 HG21 ILE A  65      11.186   8.587 -17.817  1.00124.97           H  
ATOM    891 HG22 ILE A  65      10.444   7.044 -17.357  1.00124.97           H  
ATOM    892 HG23 ILE A  65      11.396   7.926 -16.187  1.00124.97           H  
ATOM    893 HD11 ILE A  65      11.523   9.520 -14.699  1.00124.97           H  
ATOM    894 HD12 ILE A  65       9.976   9.316 -13.858  1.00124.97           H  
ATOM    895 HD13 ILE A  65      10.674  10.930 -14.066  1.00124.97           H  
ATOM    896  N   VAL A  66       7.095   7.071 -18.279  1.00137.21           N  
ATOM    897  CA  VAL A  66       6.688   5.877 -19.019  1.00137.21           C  
ATOM    898  C   VAL A  66       5.493   6.180 -19.963  1.00137.21           C  
ATOM    899  O   VAL A  66       4.832   5.297 -20.513  1.00137.21           O  
ATOM    900  CB  VAL A  66       6.405   4.676 -18.090  1.00137.21           C  
ATOM    901  CG1 VAL A  66       7.686   4.202 -17.397  1.00137.21           C  
ATOM    902  CG2 VAL A  66       5.320   4.962 -17.047  1.00137.21           C  
ATOM    903  H   VAL A  66       6.514   7.401 -17.512  1.00137.21           H  
ATOM    904  HA  VAL A  66       7.504   5.597 -19.698  1.00137.21           H  
ATOM    905  HB  VAL A  66       6.046   3.843 -18.706  1.00137.21           H  
ATOM    906 HG11 VAL A  66       8.089   4.968 -16.725  1.00137.21           H  
ATOM    907 HG12 VAL A  66       8.458   3.956 -18.134  1.00137.21           H  
ATOM    908 HG13 VAL A  66       7.494   3.302 -16.803  1.00137.21           H  
ATOM    909 HG21 VAL A  66       5.647   5.707 -16.315  1.00137.21           H  
ATOM    910 HG22 VAL A  66       5.073   4.049 -16.496  1.00137.21           H  
ATOM    911 HG23 VAL A  66       4.400   5.323 -17.518  1.00137.21           H  
ATOM    912  N   GLY A  67       5.291   7.515 -20.238  1.00 82.95           N  
ATOM    913  CA  GLY A  67       4.165   7.992 -21.017  1.00 82.95           C  
ATOM    914  C   GLY A  67       4.383   7.991 -22.531  1.00 82.95           C  
ATOM    915  O   GLY A  67       3.467   8.229 -23.316  1.00 82.95           O  
ATOM    916  H   GLY A  67       5.947   8.203 -19.871  1.00 82.95           H  
ATOM    917  HA2 GLY A  67       3.290   7.372 -20.798  1.00 82.95           H  
ATOM    918  HA3 GLY A  67       3.964   9.021 -20.704  1.00 82.95           H  
ATOM    919  N   THR A  68       5.674   7.786 -22.946  1.00278.97           N  
ATOM    920  CA  THR A  68       6.034   7.705 -24.361  1.00278.97           C  
ATOM    921  C   THR A  68       7.411   7.013 -24.466  1.00278.97           C  
ATOM    922  O   THR A  68       8.282   7.185 -23.602  1.00278.97           O  
ATOM    923  CB  THR A  68       6.018   9.084 -25.057  1.00278.97           C  
ATOM    924  CG2 THR A  68       7.067  10.053 -24.535  1.00278.97           C  
ATOM    925  OG1 THR A  68       6.195   8.950 -26.472  1.00278.97           O  
ATOM    926  H   THR A  68       6.407   7.669 -22.251  1.00278.97           H  
ATOM    927  HA  THR A  68       5.280   7.063 -24.825  1.00278.97           H  
ATOM    928  HB  THR A  68       5.032   9.539 -24.912  1.00278.97           H  
ATOM    929  HG1 THR A  68       5.897   9.790 -26.868  1.00278.97           H  
ATOM    930 HG21 THR A  68       8.081   9.710 -24.765  1.00278.97           H  
ATOM    931 HG22 THR A  68       6.972  10.195 -23.455  1.00278.97           H  
ATOM    932 HG23 THR A  68       6.956  11.028 -25.022  1.00278.97           H  
ATOM    933  N   PRO A  69       7.682   6.222 -25.563  1.00143.70           N  
ATOM    934  CA  PRO A  69       8.887   5.394 -25.612  1.00143.70           C  
ATOM    935  C   PRO A  69      10.238   6.135 -25.671  1.00143.70           C  
ATOM    936  O   PRO A  69      11.308   5.534 -25.539  1.00143.70           O  
ATOM    937  CB  PRO A  69       8.732   4.557 -26.889  1.00143.70           C  
ATOM    938  CG  PRO A  69       7.242   4.605 -27.193  1.00143.70           C  
ATOM    939  CD  PRO A  69       6.846   5.998 -26.735  1.00143.70           C  
ATOM    940  HA  PRO A  69       8.879   4.770 -24.715  1.00143.70           H  
ATOM    941  HB2 PRO A  69       9.292   4.995 -27.725  1.00143.70           H  
ATOM    942  HB3 PRO A  69       9.093   3.532 -26.753  1.00143.70           H  
ATOM    943  HG2 PRO A  69       6.716   3.849 -26.599  1.00143.70           H  
ATOM    944  HG3 PRO A  69       7.017   4.429 -28.249  1.00143.70           H  
ATOM    945  HD2 PRO A  69       5.779   6.071 -26.527  1.00143.70           H  
ATOM    946  HD3 PRO A  69       7.122   6.744 -27.487  1.00143.70           H  
ATOM    947  N   ALA A  70      10.157   7.473 -25.976  1.00 79.55           N  
ATOM    948  CA  ALA A  70      11.326   8.322 -26.161  1.00 79.55           C  
ATOM    949  C   ALA A  70      11.961   8.793 -24.837  1.00 79.55           C  
ATOM    950  O   ALA A  70      13.079   9.305 -24.807  1.00 79.55           O  
ATOM    951  CB  ALA A  70      10.956   9.544 -26.993  1.00 79.55           C  
ATOM    952  H   ALA A  70       9.231   7.881 -26.065  1.00 79.55           H  
ATOM    953  HA  ALA A  70      12.087   7.732 -26.686  1.00 79.55           H  
ATOM    954  HB1 ALA A  70      10.203  10.156 -26.485  1.00 79.55           H  
ATOM    955  HB2 ALA A  70      10.544   9.245 -27.963  1.00 79.55           H  
ATOM    956  HB3 ALA A  70      11.831  10.177 -27.175  1.00 79.55           H  
ATOM    957  N   PHE A  71      11.172   8.696 -23.711  1.00195.70           N  
ATOM    958  CA  PHE A  71      11.606   9.242 -22.410  1.00195.70           C  
ATOM    959  C   PHE A  71      12.342   8.184 -21.545  1.00195.70           C  
ATOM    960  O   PHE A  71      12.691   8.375 -20.382  1.00195.70           O  
ATOM    961  CB  PHE A  71      10.433   9.843 -21.619  1.00195.70           C  
ATOM    962  CG  PHE A  71       9.763  11.092 -22.166  1.00195.70           C  
ATOM    963  CD1 PHE A  71      10.135  11.738 -23.352  1.00195.70           C  
ATOM    964  CD2 PHE A  71       8.699  11.633 -21.425  1.00195.70           C  
ATOM    965  CE1 PHE A  71       9.438  12.864 -23.802  1.00195.70           C  
ATOM    966  CE2 PHE A  71       8.009  12.760 -21.869  1.00195.70           C  
ATOM    967  CZ  PHE A  71       8.367  13.365 -23.068  1.00195.70           C  
ATOM    968  H   PHE A  71      10.263   8.234 -23.765  1.00195.70           H  
ATOM    969  HA  PHE A  71      12.354  10.018 -22.605  1.00195.70           H  
ATOM    970  HB2 PHE A  71       9.655   9.074 -21.521  1.00195.70           H  
ATOM    971  HB3 PHE A  71      10.770  10.080 -20.602  1.00195.70           H  
ATOM    972  HD1 PHE A  71      10.972  11.389 -23.949  1.00195.70           H  
ATOM    973  HD2 PHE A  71       8.398  11.169 -20.489  1.00195.70           H  
ATOM    974  HE1 PHE A  71       9.739  13.356 -24.724  1.00195.70           H  
ATOM    975  HE2 PHE A  71       7.193  13.163 -21.275  1.00195.70           H  
ATOM    976  HZ  PHE A  71       7.827  14.241 -23.413  1.00195.70           H  
ATOM    977  N   ARG A  72      12.681   7.031 -22.204  1.00190.21           N  
ATOM    978  CA  ARG A  72      13.291   5.863 -21.572  1.00190.21           C  
ATOM    979  C   ARG A  72      14.837   5.980 -21.531  1.00190.21           C  
ATOM    980  O   ARG A  72      15.576   5.105 -21.989  1.00190.21           O  
ATOM    981  CB  ARG A  72      12.899   4.625 -22.383  1.00190.21           C  
ATOM    982  CG  ARG A  72      11.447   4.202 -22.171  1.00190.21           C  
ATOM    983  CD  ARG A  72      10.988   3.128 -23.152  1.00190.21           C  
ATOM    984  NE  ARG A  72      12.033   2.172 -23.510  1.00190.21           N  
ATOM    985  CZ  ARG A  72      12.832   2.227 -24.583  1.00190.21           C  
ATOM    986  NH1 ARG A  72      12.753   3.201 -25.498  1.00190.21           N1+
ATOM    987  NH2 ARG A  72      13.758   1.286 -24.761  1.00190.21           N1+
ATOM    988  H   ARG A  72      12.492   7.003 -23.198  1.00190.21           H  
ATOM    989  HA  ARG A  72      12.938   5.786 -20.537  1.00190.21           H  
ATOM    990  HB2 ARG A  72      13.080   4.830 -23.444  1.00190.21           H  
ATOM    991  HB3 ARG A  72      13.544   3.781 -22.119  1.00190.21           H  
ATOM    992  HG2 ARG A  72      10.767   5.058 -22.247  1.00190.21           H  
ATOM    993  HG3 ARG A  72      11.344   3.818 -21.149  1.00190.21           H  
ATOM    994  HD2 ARG A  72      10.578   3.558 -24.064  1.00190.21           H  
ATOM    995  HD3 ARG A  72      10.170   2.563 -22.697  1.00190.21           H  
ATOM    996  HE  ARG A  72      12.061   1.299 -22.969  1.00190.21           H  
ATOM    997 HH11 ARG A  72      13.367   3.225 -26.296  1.00190.21           H  
ATOM    998 HH12 ARG A  72      12.139   4.011 -25.389  1.00190.21           H  
ATOM    999 HH21 ARG A  72      13.977   0.678 -23.963  1.00190.21           H  
ATOM   1000 HH22 ARG A  72      14.394   1.280 -25.541  1.00190.21           H  
ATOM   1001  N   ALA A  73      15.329   7.095 -20.888  1.00111.84           N  
ATOM   1002  CA  ALA A  73      16.753   7.426 -20.891  1.00111.84           C  
ATOM   1003  C   ALA A  73      17.192   8.058 -19.549  1.00111.84           C  
ATOM   1004  O   ALA A  73      16.373   8.603 -18.795  1.00111.84           O  
ATOM   1005  CB  ALA A  73      17.034   8.388 -22.043  1.00111.84           C  
ATOM   1006  H   ALA A  73      14.667   7.706 -20.405  1.00111.84           H  
ATOM   1007  HA  ALA A  73      17.312   6.498 -21.040  1.00111.84           H  
ATOM   1008  HB1 ALA A  73      16.482   9.326 -21.912  1.00111.84           H  
ATOM   1009  HB2 ALA A  73      16.725   7.952 -23.000  1.00111.84           H  
ATOM   1010  HB3 ALA A  73      18.094   8.641 -22.118  1.00111.84           H  
ATOM   1011  N   PRO A  74      18.543   8.072 -19.243  1.00231.79           N  
ATOM   1012  CA  PRO A  74      19.035   8.519 -17.930  1.00231.79           C  
ATOM   1013  C   PRO A  74      18.658   9.956 -17.553  1.00231.79           C  
ATOM   1014  O   PRO A  74      18.588  10.315 -16.377  1.00231.79           O  
ATOM   1015  CB  PRO A  74      20.557   8.396 -18.021  1.00231.79           C  
ATOM   1016  CG  PRO A  74      20.752   7.297 -19.049  1.00231.79           C  
ATOM   1017  CD  PRO A  74      19.651   7.580 -20.058  1.00231.79           C  
ATOM   1018  HA  PRO A  74      18.620   7.839 -17.178  1.00231.79           H  
ATOM   1019  HB2 PRO A  74      21.018   9.326 -18.376  1.00231.79           H  
ATOM   1020  HB3 PRO A  74      21.010   8.153 -17.055  1.00231.79           H  
ATOM   1021  HG2 PRO A  74      20.582   6.325 -18.572  1.00231.79           H  
ATOM   1022  HG3 PRO A  74      21.750   7.299 -19.496  1.00231.79           H  
ATOM   1023  HD2 PRO A  74      19.383   6.700 -20.643  1.00231.79           H  
ATOM   1024  HD3 PRO A  74      19.946   8.387 -20.737  1.00231.79           H  
ATOM   1025  N   MET A  75      18.446  10.813 -18.615  1.00250.72           N  
ATOM   1026  CA  MET A  75      18.075  12.205 -18.405  1.00250.72           C  
ATOM   1027  C   MET A  75      16.753  12.309 -17.624  1.00250.72           C  
ATOM   1028  O   MET A  75      16.488  13.294 -16.939  1.00250.72           O  
ATOM   1029  CB  MET A  75      17.892  12.963 -19.728  1.00250.72           C  
ATOM   1030  CG  MET A  75      19.125  13.739 -20.181  1.00250.72           C  
ATOM   1031  SD  MET A  75      20.380  12.716 -21.013  1.00250.72           S  
ATOM   1032  CE  MET A  75      21.518  12.449 -19.625  1.00250.72           C  
ATOM   1033  H   MET A  75      18.580  10.450 -19.553  1.00250.72           H  
ATOM   1034  HA  MET A  75      18.843  12.662 -17.778  1.00250.72           H  
ATOM   1035  HB2 MET A  75      17.098  13.713 -19.600  1.00250.72           H  
ATOM   1036  HB3 MET A  75      17.535  12.296 -20.523  1.00250.72           H  
ATOM   1037  HG2 MET A  75      19.568  14.314 -19.361  1.00250.72           H  
ATOM   1038  HG3 MET A  75      18.804  14.471 -20.930  1.00250.72           H  
ATOM   1039  HE1 MET A  75      22.428  11.992 -20.015  1.00250.72           H  
ATOM   1040  HE2 MET A  75      21.080  11.785 -18.879  1.00250.72           H  
ATOM   1041  HE3 MET A  75      21.787  13.402 -19.162  1.00250.72           H  
ATOM   1042  N   PHE A  76      15.852  11.304 -17.868  1.00193.74           N  
ATOM   1043  CA  PHE A  76      14.541  11.271 -17.231  1.00193.74           C  
ATOM   1044  C   PHE A  76      14.630  10.387 -15.977  1.00193.74           C  
ATOM   1045  O   PHE A  76      13.969  10.608 -14.965  1.00193.74           O  
ATOM   1046  CB  PHE A  76      13.467  10.733 -18.176  1.00193.74           C  
ATOM   1047  CG  PHE A  76      13.188  11.691 -19.311  1.00193.74           C  
ATOM   1048  CD1 PHE A  76      12.237  12.707 -19.156  1.00193.74           C  
ATOM   1049  CD2 PHE A  76      13.886  11.590 -20.521  1.00193.74           C  
ATOM   1050  CE1 PHE A  76      11.985  13.599 -20.198  1.00193.74           C  
ATOM   1051  CE2 PHE A  76      13.634  12.485 -21.561  1.00193.74           C  
ATOM   1052  CZ  PHE A  76      12.683  13.490 -21.398  1.00193.74           C  
ATOM   1053  H   PHE A  76      16.115  10.540 -18.488  1.00193.74           H  
ATOM   1054  HA  PHE A  76      14.281  12.281 -16.897  1.00193.74           H  
ATOM   1055  HB2 PHE A  76      13.766   9.758 -18.577  1.00193.74           H  
ATOM   1056  HB3 PHE A  76      12.537  10.554 -17.624  1.00193.74           H  
ATOM   1057  HD1 PHE A  76      11.673  12.801 -18.231  1.00193.74           H  
ATOM   1058  HD2 PHE A  76      14.612  10.793 -20.668  1.00193.74           H  
ATOM   1059  HE1 PHE A  76      11.222  14.363 -20.078  1.00193.74           H  
ATOM   1060  HE2 PHE A  76      14.155  12.374 -22.508  1.00193.74           H  
ATOM   1061  HZ  PHE A  76      12.457  14.169 -22.214  1.00193.74           H  
ATOM   1062  N   LEU A  77      15.411   9.258 -16.090  1.00221.76           N  
ATOM   1063  CA  LEU A  77      15.451   8.242 -15.035  1.00221.76           C  
ATOM   1064  C   LEU A  77      16.081   8.839 -13.758  1.00221.76           C  
ATOM   1065  O   LEU A  77      15.577   8.685 -12.644  1.00221.76           O  
ATOM   1066  CB  LEU A  77      16.223   7.001 -15.519  1.00221.76           C  
ATOM   1067  CG  LEU A  77      15.638   5.660 -15.032  1.00221.76           C  
ATOM   1068  CD1 LEU A  77      16.331   4.503 -15.758  1.00221.76           C  
ATOM   1069  CD2 LEU A  77      15.764   5.471 -13.521  1.00221.76           C  
ATOM   1070  H   LEU A  77      15.930   9.111 -16.955  1.00221.76           H  
ATOM   1071  HA  LEU A  77      14.408   7.991 -14.807  1.00221.76           H  
ATOM   1072  HB2 LEU A  77      16.206   6.975 -16.616  1.00221.76           H  
ATOM   1073  HB3 LEU A  77      17.280   7.065 -15.232  1.00221.76           H  
ATOM   1074  HG  LEU A  77      14.573   5.625 -15.297  1.00221.76           H  
ATOM   1075 HD11 LEU A  77      17.396   4.458 -15.509  1.00221.76           H  
ATOM   1076 HD12 LEU A  77      16.240   4.611 -16.844  1.00221.76           H  
ATOM   1077 HD13 LEU A  77      15.874   3.547 -15.484  1.00221.76           H  
ATOM   1078 HD21 LEU A  77      16.797   5.607 -13.186  1.00221.76           H  
ATOM   1079 HD22 LEU A  77      15.444   4.465 -13.228  1.00221.76           H  
ATOM   1080 HD23 LEU A  77      15.128   6.177 -12.981  1.00221.76           H  
ATOM   1081  N   LEU A  78      17.272   9.516 -13.920  1.00197.21           N  
ATOM   1082  CA  LEU A  78      18.029   9.975 -12.752  1.00197.21           C  
ATOM   1083  C   LEU A  78      17.389  11.232 -12.124  1.00197.21           C  
ATOM   1084  O   LEU A  78      17.569  11.561 -10.949  1.00197.21           O  
ATOM   1085  CB  LEU A  78      19.485  10.274 -13.108  1.00197.21           C  
ATOM   1086  CG  LEU A  78      20.303   9.029 -13.498  1.00197.21           C  
ATOM   1087  CD1 LEU A  78      21.662   9.466 -14.040  1.00197.21           C  
ATOM   1088  CD2 LEU A  78      20.496   8.085 -12.312  1.00197.21           C  
ATOM   1089  H   LEU A  78      17.637   9.700 -14.856  1.00197.21           H  
ATOM   1090  HA  LEU A  78      17.970   9.189 -11.997  1.00197.21           H  
ATOM   1091  HB2 LEU A  78      19.506  10.995 -13.933  1.00197.21           H  
ATOM   1092  HB3 LEU A  78      19.974  10.768 -12.258  1.00197.21           H  
ATOM   1093  HG  LEU A  78      19.787   8.483 -14.296  1.00197.21           H  
ATOM   1094 HD11 LEU A  78      22.224  10.026 -13.289  1.00197.21           H  
ATOM   1095 HD12 LEU A  78      21.538  10.103 -14.921  1.00197.21           H  
ATOM   1096 HD13 LEU A  78      22.263   8.603 -14.334  1.00197.21           H  
ATOM   1097 HD21 LEU A  78      20.931   8.605 -11.453  1.00197.21           H  
ATOM   1098 HD22 LEU A  78      21.160   7.255 -12.572  1.00197.21           H  
ATOM   1099 HD23 LEU A  78      19.543   7.653 -11.997  1.00197.21           H  
ATOM   1100  N   VAL A  79      16.676  12.021 -13.006  1.00221.52           N  
ATOM   1101  CA  VAL A  79      15.966  13.218 -12.549  1.00221.52           C  
ATOM   1102  C   VAL A  79      14.635  12.765 -11.881  1.00221.52           C  
ATOM   1103  O   VAL A  79      14.026  13.450 -11.057  1.00221.52           O  
ATOM   1104  CB  VAL A  79      15.830  14.247 -13.690  1.00221.52           C  
ATOM   1105  CG1 VAL A  79      14.481  14.218 -14.406  1.00221.52           C  
ATOM   1106  CG2 VAL A  79      16.125  15.662 -13.187  1.00221.52           C  
ATOM   1107  H   VAL A  79      16.634  11.748 -13.984  1.00221.52           H  
ATOM   1108  HA  VAL A  79      16.575  13.646 -11.744  1.00221.52           H  
ATOM   1109  HB  VAL A  79      16.603  14.034 -14.440  1.00221.52           H  
ATOM   1110 HG11 VAL A  79      13.666  14.538 -13.751  1.00221.52           H  
ATOM   1111 HG12 VAL A  79      14.252  13.216 -14.770  1.00221.52           H  
ATOM   1112 HG13 VAL A  79      14.490  14.890 -15.271  1.00221.52           H  
ATOM   1113 HG21 VAL A  79      15.435  15.953 -12.396  1.00221.52           H  
ATOM   1114 HG22 VAL A  79      16.043  16.393 -13.999  1.00221.52           H  
ATOM   1115 HG23 VAL A  79      17.142  15.726 -12.786  1.00221.52           H  
ATOM   1116  N   GLY A  80      14.148  11.552 -12.310  1.00109.69           N  
ATOM   1117  CA  GLY A  80      13.001  10.906 -11.714  1.00109.69           C  
ATOM   1118  C   GLY A  80      13.346  10.356 -10.331  1.00109.69           C  
ATOM   1119  O   GLY A  80      12.566  10.446  -9.383  1.00109.69           O  
ATOM   1120  H   GLY A  80      14.589  11.088 -13.101  1.00109.69           H  
ATOM   1121  HA2 GLY A  80      12.188  11.632 -11.623  1.00109.69           H  
ATOM   1122  HA3 GLY A  80      12.694  10.078 -12.358  1.00109.69           H  
ATOM   1123  N   SER A  81      14.552   9.700 -10.210  1.00222.36           N  
ATOM   1124  CA  SER A  81      14.982   9.182  -8.913  1.00222.36           C  
ATOM   1125  C   SER A  81      15.246  10.329  -7.918  1.00222.36           C  
ATOM   1126  O   SER A  81      15.168  10.168  -6.701  1.00222.36           O  
ATOM   1127  CB  SER A  81      16.192   8.249  -8.991  1.00222.36           C  
ATOM   1128  OG  SER A  81      17.294   8.826  -9.678  1.00222.36           O  
ATOM   1129  H   SER A  81      15.139   9.541 -11.034  1.00222.36           H  
ATOM   1130  HA  SER A  81      14.138   8.614  -8.504  1.00222.36           H  
ATOM   1131  HB2 SER A  81      15.918   7.343  -9.542  1.00222.36           H  
ATOM   1132  HB3 SER A  81      16.529   7.943  -7.995  1.00222.36           H  
ATOM   1133  HG  SER A  81      17.703   9.507  -9.099  1.00222.36           H  
ATOM   1134  N   LEU A  82      15.611  11.533  -8.477  1.00210.23           N  
ATOM   1135  CA  LEU A  82      15.744  12.749  -7.674  1.00210.23           C  
ATOM   1136  C   LEU A  82      14.356  13.138  -7.131  1.00210.23           C  
ATOM   1137  O   LEU A  82      14.196  13.498  -5.966  1.00210.23           O  
ATOM   1138  CB  LEU A  82      16.359  13.869  -8.516  1.00210.23           C  
ATOM   1139  CG  LEU A  82      16.383  15.266  -7.874  1.00210.23           C  
ATOM   1140  CD1 LEU A  82      17.138  15.282  -6.551  1.00210.23           C  
ATOM   1141  CD2 LEU A  82      17.036  16.247  -8.847  1.00210.23           C  
ATOM   1142  H   LEU A  82      15.811  11.557  -9.475  1.00210.23           H  
ATOM   1143  HA  LEU A  82      16.380  12.508  -6.816  1.00210.23           H  
ATOM   1144  HB2 LEU A  82      17.380  13.575  -8.794  1.00210.23           H  
ATOM   1145  HB3 LEU A  82      15.816  13.949  -9.461  1.00210.23           H  
ATOM   1146  HG  LEU A  82      15.357  15.607  -7.693  1.00210.23           H  
ATOM   1147 HD11 LEU A  82      18.143  14.878  -6.688  1.00210.23           H  
ATOM   1148 HD12 LEU A  82      16.627  14.684  -5.792  1.00210.23           H  
ATOM   1149 HD13 LEU A  82      17.228  16.300  -6.159  1.00210.23           H  
ATOM   1150 HD21 LEU A  82      18.065  15.942  -9.063  1.00210.23           H  
ATOM   1151 HD22 LEU A  82      17.051  17.260  -8.430  1.00210.23           H  
ATOM   1152 HD23 LEU A  82      16.499  16.286  -9.798  1.00210.23           H  
ATOM   1153  N   ALA A  83      13.310  13.101  -8.025  1.00116.50           N  
ATOM   1154  CA  ALA A  83      11.970  13.481  -7.588  1.00116.50           C  
ATOM   1155  C   ALA A  83      11.435  12.476  -6.545  1.00116.50           C  
ATOM   1156  O   ALA A  83      10.657  12.811  -5.653  1.00116.50           O  
ATOM   1157  CB  ALA A  83      11.011  13.571  -8.762  1.00116.50           C  
ATOM   1158  H   ALA A  83      13.481  12.821  -8.986  1.00116.50           H  
ATOM   1159  HA  ALA A  83      12.044  14.457  -7.095  1.00116.50           H  
ATOM   1160  HB1 ALA A  83      10.989  12.635  -9.325  1.00116.50           H  
ATOM   1161  HB2 ALA A  83      11.318  14.362  -9.450  1.00116.50           H  
ATOM   1162  HB3 ALA A  83       9.992  13.786  -8.426  1.00116.50           H  
ATOM   1163  N   VAL A  84      11.815  11.160  -6.715  1.00130.56           N  
ATOM   1164  CA  VAL A  84      11.448  10.135  -5.736  1.00130.56           C  
ATOM   1165  C   VAL A  84      12.168  10.422  -4.398  1.00130.56           C  
ATOM   1166  O   VAL A  84      11.630  10.177  -3.317  1.00130.56           O  
ATOM   1167  CB  VAL A  84      11.745   8.710  -6.253  1.00130.56           C  
ATOM   1168  CG1 VAL A  84      11.623   7.641  -5.160  1.00130.56           C  
ATOM   1169  CG2 VAL A  84      10.790   8.339  -7.395  1.00130.56           C  
ATOM   1170  H   VAL A  84      12.341  10.916  -7.555  1.00130.56           H  
ATOM   1171  HA  VAL A  84      10.373  10.245  -5.540  1.00130.56           H  
ATOM   1172  HB  VAL A  84      12.771   8.673  -6.636  1.00130.56           H  
ATOM   1173 HG11 VAL A  84      10.641   7.677  -4.677  1.00130.56           H  
ATOM   1174 HG12 VAL A  84      12.391   7.767  -4.391  1.00130.56           H  
ATOM   1175 HG13 VAL A  84      11.757   6.638  -5.581  1.00130.56           H  
ATOM   1176 HG21 VAL A  84       9.752   8.308  -7.047  1.00130.56           H  
ATOM   1177 HG22 VAL A  84      11.039   7.354  -7.803  1.00130.56           H  
ATOM   1178 HG23 VAL A  84      10.844   9.056  -8.216  1.00130.56           H  
ATOM   1179  N   ALA A  85      13.461  10.883  -4.469  1.00130.07           N  
ATOM   1180  CA  ALA A  85      14.221  11.204  -3.264  1.00130.07           C  
ATOM   1181  C   ALA A  85      13.599  12.413  -2.535  1.00130.07           C  
ATOM   1182  O   ALA A  85      13.517  12.461  -1.306  1.00130.07           O  
ATOM   1183  CB  ALA A  85      15.680  11.479  -3.578  1.00130.07           C  
ATOM   1184  H   ALA A  85      13.905  10.997  -5.378  1.00130.07           H  
ATOM   1185  HA  ALA A  85      14.149  10.341  -2.592  1.00130.07           H  
ATOM   1186  HB1 ALA A  85      15.794  12.327  -4.257  1.00130.07           H  
ATOM   1187  HB2 ALA A  85      16.153  10.614  -4.049  1.00130.07           H  
ATOM   1188  HB3 ALA A  85      16.226  11.710  -2.659  1.00130.07           H  
ATOM   1189  N   ASP A  86      13.170  13.438  -3.342  1.00197.30           N  
ATOM   1190  CA  ASP A  86      12.523  14.635  -2.801  1.00197.30           C  
ATOM   1191  C   ASP A  86      11.118  14.285  -2.232  1.00197.30           C  
ATOM   1192  O   ASP A  86      10.581  14.939  -1.333  1.00197.30           O  
ATOM   1193  CB  ASP A  86      12.406  15.724  -3.855  1.00197.30           C  
ATOM   1194  CG  ASP A  86      13.423  16.838  -3.647  1.00197.30           C  
ATOM   1195  OD1 ASP A  86      14.505  16.544  -3.065  1.00197.30           O  
ATOM   1196  OD2 ASP A  86      13.047  17.965  -4.096  1.00197.30           O1-
ATOM   1197  H   ASP A  86      13.366  13.382  -4.343  1.00197.30           H  
ATOM   1198  HA  ASP A  86      13.108  14.948  -1.929  1.00197.30           H  
ATOM   1199  HB2 ASP A  86      11.406  16.172  -3.837  1.00197.30           H  
ATOM   1200  HB3 ASP A  86      12.549  15.335  -4.869  1.00197.30           H  
ATOM   1201  N   LEU A  87      10.462  13.230  -2.831  1.00261.21           N  
ATOM   1202  CA  LEU A  87       9.217  12.687  -2.288  1.00261.21           C  
ATOM   1203  C   LEU A  87       9.542  11.976  -0.950  1.00261.21           C  
ATOM   1204  O   LEU A  87       8.760  11.986   0.001  1.00261.21           O  
ATOM   1205  CB  LEU A  87       8.540  11.724  -3.276  1.00261.21           C  
ATOM   1206  CG  LEU A  87       6.996  11.760  -3.254  1.00261.21           C  
ATOM   1207  CD1 LEU A  87       6.444  10.914  -4.407  1.00261.21           C  
ATOM   1208  CD2 LEU A  87       6.402  11.275  -1.934  1.00261.21           C  
ATOM   1209  H   LEU A  87      10.858  12.849  -3.691  1.00261.21           H  
ATOM   1210  HA  LEU A  87       8.566  13.540  -2.064  1.00261.21           H  
ATOM   1211  HB2 LEU A  87       8.840  11.987  -4.295  1.00261.21           H  
ATOM   1212  HB3 LEU A  87       8.885  10.696  -3.111  1.00261.21           H  
ATOM   1213  HG  LEU A  87       6.667  12.793  -3.417  1.00261.21           H  
ATOM   1214 HD11 LEU A  87       6.726   9.862  -4.298  1.00261.21           H  
ATOM   1215 HD12 LEU A  87       6.825  11.270  -5.370  1.00261.21           H  
ATOM   1216 HD13 LEU A  87       5.351  10.972  -4.444  1.00261.21           H  
ATOM   1217 HD21 LEU A  87       6.848  10.326  -1.617  1.00261.21           H  
ATOM   1218 HD22 LEU A  87       5.322  11.123  -2.021  1.00261.21           H  
ATOM   1219 HD23 LEU A  87       6.553  12.015  -1.143  1.00261.21           H  
ATOM   1220  N   LEU A  88      10.726  11.277  -0.895  1.00220.88           N  
ATOM   1221  CA  LEU A  88      11.187  10.605   0.323  1.00220.88           C  
ATOM   1222  C   LEU A  88      11.464  11.668   1.415  1.00220.88           C  
ATOM   1223  O   LEU A  88      11.272  11.449   2.613  1.00220.88           O  
ATOM   1224  CB  LEU A  88      12.449   9.763   0.063  1.00220.88           C  
ATOM   1225  CG  LEU A  88      12.468   8.392   0.770  1.00220.88           C  
ATOM   1226  CD1 LEU A  88      13.731   7.625   0.362  1.00220.88           C  
ATOM   1227  CD2 LEU A  88      12.403   8.492   2.292  1.00220.88           C  
ATOM   1228  H   LEU A  88      11.282  11.208  -1.748  1.00220.88           H  
ATOM   1229  HA  LEU A  88      10.356   9.978   0.661  1.00220.88           H  
ATOM   1230  HB2 LEU A  88      12.537   9.562  -1.010  1.00220.88           H  
ATOM   1231  HB3 LEU A  88      13.349  10.324   0.343  1.00220.88           H  
ATOM   1232  HG  LEU A  88      11.601   7.813   0.429  1.00220.88           H  
ATOM   1233 HD11 LEU A  88      14.637   8.152   0.681  1.00220.88           H  
ATOM   1234 HD12 LEU A  88      13.775   7.501  -0.725  1.00220.88           H  
ATOM   1235 HD13 LEU A  88      13.745   6.626   0.810  1.00220.88           H  
ATOM   1236 HD21 LEU A  88      13.192   9.143   2.683  1.00220.88           H  
ATOM   1237 HD22 LEU A  88      12.524   7.505   2.751  1.00220.88           H  
ATOM   1238 HD23 LEU A  88      11.436   8.880   2.623  1.00220.88           H  
ATOM   1239  N   ALA A  89      12.005  12.860   0.987  1.00154.29           N  
ATOM   1240  CA  ALA A  89      12.200  13.969   1.912  1.00154.29           C  
ATOM   1241  C   ALA A  89      10.833  14.436   2.445  1.00154.29           C  
ATOM   1242  O   ALA A  89      10.658  14.724   3.629  1.00154.29           O  
ATOM   1243  CB  ALA A  89      12.941  15.130   1.270  1.00154.29           C  
ATOM   1244  H   ALA A  89      12.305  12.936   0.012  1.00154.29           H  
ATOM   1245  HA  ALA A  89      12.772  13.590   2.768  1.00154.29           H  
ATOM   1246  HB1 ALA A  89      12.373  15.570   0.445  1.00154.29           H  
ATOM   1247  HB2 ALA A  89      13.910  14.810   0.872  1.00154.29           H  
ATOM   1248  HB3 ALA A  89      13.117  15.925   2.002  1.00154.29           H  
ATOM   1249  N   GLY A  90       9.827  14.548   1.512  1.00131.97           N  
ATOM   1250  CA  GLY A  90       8.480  14.911   1.906  1.00131.97           C  
ATOM   1251  C   GLY A  90       7.864  13.879   2.865  1.00131.97           C  
ATOM   1252  O   GLY A  90       7.109  14.205   3.781  1.00131.97           O  
ATOM   1253  H   GLY A  90      10.050  14.399   0.527  1.00131.97           H  
ATOM   1254  HA2 GLY A  90       8.510  15.887   2.398  1.00131.97           H  
ATOM   1255  HA3 GLY A  90       7.864  14.969   1.004  1.00131.97           H  
ATOM   1256  N   LEU A  91       8.159  12.564   2.582  1.00242.66           N  
ATOM   1257  CA  LEU A  91       7.688  11.457   3.410  1.00242.66           C  
ATOM   1258  C   LEU A  91       8.327  11.565   4.811  1.00242.66           C  
ATOM   1259  O   LEU A  91       7.689  11.349   5.842  1.00242.66           O  
ATOM   1260  CB  LEU A  91       8.014  10.106   2.759  1.00242.66           C  
ATOM   1261  CG  LEU A  91       7.473   8.871   3.505  1.00242.66           C  
ATOM   1262  CD1 LEU A  91       5.948   8.873   3.613  1.00242.66           C  
ATOM   1263  CD2 LEU A  91       7.939   7.597   2.793  1.00242.66           C  
ATOM   1264  H   LEU A  91       8.691  12.363   1.734  1.00242.66           H  
ATOM   1265  HA  LEU A  91       6.609  11.579   3.505  1.00242.66           H  
ATOM   1266  HB2 LEU A  91       7.624  10.103   1.732  1.00242.66           H  
ATOM   1267  HB3 LEU A  91       9.100  10.002   2.670  1.00242.66           H  
ATOM   1268  HG  LEU A  91       7.889   8.850   4.519  1.00242.66           H  
ATOM   1269 HD11 LEU A  91       5.480   8.965   2.627  1.00242.66           H  
ATOM   1270 HD12 LEU A  91       5.593   9.697   4.238  1.00242.66           H  
ATOM   1271 HD13 LEU A  91       5.589   7.945   4.072  1.00242.66           H  
ATOM   1272 HD21 LEU A  91       7.549   7.548   1.770  1.00242.66           H  
ATOM   1273 HD22 LEU A  91       7.599   6.705   3.329  1.00242.66           H  
ATOM   1274 HD23 LEU A  91       9.032   7.558   2.742  1.00242.66           H  
ATOM   1275  N   GLY A  92       9.674  11.848   4.832  1.00116.67           N  
ATOM   1276  CA  GLY A  92      10.403  11.984   6.076  1.00116.67           C  
ATOM   1277  C   GLY A  92       9.930  13.193   6.891  1.00116.67           C  
ATOM   1278  O   GLY A  92      10.022  13.243   8.118  1.00116.67           O  
ATOM   1279  H   GLY A  92      10.180  11.940   3.948  1.00116.67           H  
ATOM   1280  HA2 GLY A  92      10.258  11.076   6.669  1.00116.67           H  
ATOM   1281  HA3 GLY A  92      11.463  12.111   5.839  1.00116.67           H  
ATOM   1282  N   LEU A  93       9.474  14.258   6.151  1.00237.23           N  
ATOM   1283  CA  LEU A  93       8.895  15.432   6.780  1.00237.23           C  
ATOM   1284  C   LEU A  93       7.536  15.055   7.394  1.00237.23           C  
ATOM   1285  O   LEU A  93       7.292  15.307   8.577  1.00237.23           O  
ATOM   1286  CB  LEU A  93       8.793  16.634   5.837  1.00237.23           C  
ATOM   1287  CG  LEU A  93       9.879  17.713   6.059  1.00237.23           C  
ATOM   1288  CD1 LEU A  93       9.647  18.489   7.358  1.00237.23           C  
ATOM   1289  CD2 LEU A  93      11.309  17.174   6.009  1.00237.23           C  
ATOM   1290  H   LEU A  93       9.568  14.223   5.134  1.00237.23           H  
ATOM   1291  HA  LEU A  93       9.534  15.677   7.634  1.00237.23           H  
ATOM   1292  HB2 LEU A  93       8.844  16.305   4.794  1.00237.23           H  
ATOM   1293  HB3 LEU A  93       7.813  17.117   5.946  1.00237.23           H  
ATOM   1294  HG  LEU A  93       9.785  18.426   5.233  1.00237.23           H  
ATOM   1295 HD11 LEU A  93       9.770  17.856   8.242  1.00237.23           H  
ATOM   1296 HD12 LEU A  93       8.639  18.914   7.383  1.00237.23           H  
ATOM   1297 HD13 LEU A  93      10.358  19.318   7.443  1.00237.23           H  
ATOM   1298 HD21 LEU A  93      11.520  16.483   6.830  1.00237.23           H  
ATOM   1299 HD22 LEU A  93      12.029  17.997   6.081  1.00237.23           H  
ATOM   1300 HD23 LEU A  93      11.499  16.658   5.065  1.00237.23           H  
ATOM   1301  N   VAL A  94       6.601  14.421   6.600  1.00203.84           N  
ATOM   1302  CA  VAL A  94       5.296  14.098   7.180  1.00203.84           C  
ATOM   1303  C   VAL A  94       5.374  13.029   8.301  1.00203.84           C  
ATOM   1304  O   VAL A  94       4.480  12.891   9.139  1.00203.84           O  
ATOM   1305  CB  VAL A  94       4.170  13.757   6.186  1.00203.84           C  
ATOM   1306  CG1 VAL A  94       3.865  14.933   5.260  1.00203.84           C  
ATOM   1307  CG2 VAL A  94       4.432  12.495   5.374  1.00203.84           C  
ATOM   1308  H   VAL A  94       6.821  14.204   5.623  1.00203.84           H  
ATOM   1309  HA  VAL A  94       4.990  15.008   7.705  1.00203.84           H  
ATOM   1310  HB  VAL A  94       3.258  13.569   6.770  1.00203.84           H  
ATOM   1311 HG11 VAL A  94       4.715  15.176   4.615  1.00203.84           H  
ATOM   1312 HG12 VAL A  94       3.611  15.828   5.837  1.00203.84           H  
ATOM   1313 HG13 VAL A  94       3.011  14.701   4.615  1.00203.84           H  
ATOM   1314 HG21 VAL A  94       5.275  12.640   4.703  1.00203.84           H  
ATOM   1315 HG22 VAL A  94       3.561  12.243   4.759  1.00203.84           H  
ATOM   1316 HG23 VAL A  94       4.641  11.634   6.016  1.00203.84           H  
ATOM   1317  N   LEU A  95       6.503  12.242   8.305  1.00251.01           N  
ATOM   1318  CA  LEU A  95       6.790  11.292   9.382  1.00251.01           C  
ATOM   1319  C   LEU A  95       6.903  12.045  10.726  1.00251.01           C  
ATOM   1320  O   LEU A  95       6.662  11.486  11.797  1.00251.01           O  
ATOM   1321  CB  LEU A  95       8.059  10.490   9.054  1.00251.01           C  
ATOM   1322  CG  LEU A  95       8.476   9.318   9.970  1.00251.01           C  
ATOM   1323  CD1 LEU A  95       9.352   9.758  11.146  1.00251.01           C  
ATOM   1324  CD2 LEU A  95       7.310   8.452  10.437  1.00251.01           C  
ATOM   1325  H   LEU A  95       7.130  12.297   7.500  1.00251.01           H  
ATOM   1326  HA  LEU A  95       5.919  10.631   9.448  1.00251.01           H  
ATOM   1327  HB2 LEU A  95       7.916  10.058   8.055  1.00251.01           H  
ATOM   1328  HB3 LEU A  95       8.909  11.173   8.958  1.00251.01           H  
ATOM   1329  HG  LEU A  95       9.119   8.673   9.353  1.00251.01           H  
ATOM   1330 HD11 LEU A  95       8.802  10.337  11.889  1.00251.01           H  
ATOM   1331 HD12 LEU A  95      10.194  10.365  10.798  1.00251.01           H  
ATOM   1332 HD13 LEU A  95       9.767   8.883  11.659  1.00251.01           H  
ATOM   1333 HD21 LEU A  95       6.664   8.977  11.147  1.00251.01           H  
ATOM   1334 HD22 LEU A  95       7.679   7.550  10.938  1.00251.01           H  
ATOM   1335 HD23 LEU A  95       6.698   8.133   9.587  1.00251.01           H  
ATOM   1336  N   HID A  96       7.297  13.366  10.680  1.00277.43           N  
ATOM   1337  CA  HID A  96       7.468  14.139  11.914  1.00277.43           C  
ATOM   1338  C   HID A  96       6.102  14.284  12.616  1.00277.43           C  
ATOM   1339  O   HID A  96       6.005  14.395  13.836  1.00277.43           O  
ATOM   1340  CB  HID A  96       7.992  15.566  11.682  1.00277.43           C  
ATOM   1341  CG  HID A  96       9.444  15.678  11.350  1.00277.43           C  
ATOM   1342  CD2 HID A  96      10.424  16.498  11.875  1.00277.43           C  
ATOM   1343  ND1 HID A  96      10.081  14.987  10.349  1.00277.43           N  
ATOM   1344  CE1 HID A  96      11.380  15.412  10.315  1.00277.43           C  
ATOM   1345  NE2 HID A  96      11.619  16.323  11.229  1.00277.43           N  
ATOM   1346  H   HID A  96       7.451  13.820   9.779  1.00277.43           H  
ATOM   1347  HA  HID A  96       8.129  13.570  12.579  1.00277.43           H  
ATOM   1348  HB2 HID A  96       7.824  16.154  12.596  1.00277.43           H  
ATOM   1349  HB3 HID A  96       7.407  16.072  10.906  1.00277.43           H  
ATOM   1350  HD1 HID A  96       9.692  14.288   9.722  1.00277.43           H  
ATOM   1351  HD2 HID A  96      10.326  17.214  12.680  1.00277.43           H  
ATOM   1352  HE1 HID A  96      12.093  15.014   9.605  1.00277.43           H  
ATOM   1353  N   PHE A  97       5.019  14.440  11.781  1.00217.90           N  
ATOM   1354  CA  PHE A  97       3.683  14.750  12.299  1.00217.90           C  
ATOM   1355  C   PHE A  97       2.951  13.464  12.720  1.00217.90           C  
ATOM   1356  O   PHE A  97       1.970  13.476  13.461  1.00217.90           O  
ATOM   1357  CB  PHE A  97       2.826  15.505  11.270  1.00217.90           C  
ATOM   1358  CG  PHE A  97       3.539  16.672  10.621  1.00217.90           C  
ATOM   1359  CD1 PHE A  97       4.204  17.636  11.389  1.00217.90           C  
ATOM   1360  CD2 PHE A  97       3.566  16.784   9.224  1.00217.90           C  
ATOM   1361  CE1 PHE A  97       4.941  18.644  10.769  1.00217.90           C  
ATOM   1362  CE2 PHE A  97       4.300  17.797   8.606  1.00217.90           C  
ATOM   1363  CZ  PHE A  97       5.003  18.714   9.380  1.00217.90           C  
ATOM   1364  H   PHE A  97       5.152  14.335  10.778  1.00217.90           H  
ATOM   1365  HA  PHE A  97       3.804  15.355  13.207  1.00217.90           H  
ATOM   1366  HB2 PHE A  97       2.501  14.802  10.490  1.00217.90           H  
ATOM   1367  HB3 PHE A  97       1.908  15.873  11.745  1.00217.90           H  
ATOM   1368  HD1 PHE A  97       4.175  17.606  12.476  1.00217.90           H  
ATOM   1369  HD2 PHE A  97       3.039  16.064   8.605  1.00217.90           H  
ATOM   1370  HE1 PHE A  97       5.465  19.382  11.371  1.00217.90           H  
ATOM   1371  HE2 PHE A  97       4.337  17.862   7.522  1.00217.90           H  
ATOM   1372  HZ  PHE A  97       5.595  19.491   8.908  1.00217.90           H  
ATOM   1373  N   ALA A  98       3.404  12.314  12.107  1.00105.02           N  
ATOM   1374  CA  ALA A  98       2.850  11.006  12.427  1.00105.02           C  
ATOM   1375  C   ALA A  98       3.458  10.463  13.735  1.00105.02           C  
ATOM   1376  O   ALA A  98       2.862   9.668  14.462  1.00105.02           O  
ATOM   1377  CB  ALA A  98       3.117  10.022  11.296  1.00105.02           C  
ATOM   1378  H   ALA A  98       4.152  12.400  11.425  1.00105.02           H  
ATOM   1379  HA  ALA A  98       1.771  11.114  12.584  1.00105.02           H  
ATOM   1380  HB1 ALA A  98       4.191   9.878  11.138  1.00105.02           H  
ATOM   1381  HB2 ALA A  98       2.687  10.382  10.356  1.00105.02           H  
ATOM   1382  HB3 ALA A  98       2.683   9.042  11.521  1.00105.02           H  
ATOM   1383  N   ALA A  99       4.767  10.813  13.968  1.00285.29           N  
ATOM   1384  CA  ALA A  99       5.525  10.356  15.127  1.00285.29           C  
ATOM   1385  C   ALA A  99       5.204  11.236  16.355  1.00285.29           C  
ATOM   1386  O   ALA A  99       6.061  11.887  16.948  1.00285.29           O  
ATOM   1387  CB  ALA A  99       7.018  10.368  14.823  1.00285.29           C  
ATOM   1388  H   ALA A  99       5.229  11.432  13.303  1.00285.29           H  
ATOM   1389  HA  ALA A  99       5.215   9.332  15.366  1.00285.29           H  
ATOM   1390  HB1 ALA A  99       7.374  11.381  14.602  1.00285.29           H  
ATOM   1391  HB2 ALA A  99       7.243   9.740  13.955  1.00285.29           H  
ATOM   1392  HB3 ALA A  99       7.595   9.993  15.675  1.00285.29           H  
ATOM   1393  N   VAL A 100       3.895  11.170  16.786  1.00347.88           N  
ATOM   1394  CA  VAL A 100       3.402  11.977  17.902  1.00347.88           C  
ATOM   1395  C   VAL A 100       4.068  11.483  19.218  1.00347.88           C  
ATOM   1396  O   VAL A 100       3.840  10.402  19.760  1.00347.88           O  
ATOM   1397  CB  VAL A 100       1.860  12.011  17.960  1.00347.88           C  
ATOM   1398  CG1 VAL A 100       1.197  10.639  18.104  1.00347.88           C  
ATOM   1399  CG2 VAL A 100       1.371  12.949  19.067  1.00347.88           C  
ATOM   1400  H   VAL A 100       3.265  10.548  16.283  1.00347.88           H  
ATOM   1401  HA  VAL A 100       3.751  12.998  17.704  1.00347.88           H  
ATOM   1402  HB  VAL A 100       1.510  12.428  17.005  1.00347.88           H  
ATOM   1403 HG11 VAL A 100       1.472  10.149  19.039  1.00347.88           H  
ATOM   1404 HG12 VAL A 100       1.463   9.971  17.280  1.00347.88           H  
ATOM   1405 HG13 VAL A 100       0.105  10.740  18.096  1.00347.88           H  
ATOM   1406 HG21 VAL A 100       1.646  12.582  20.061  1.00347.88           H  
ATOM   1407 HG22 VAL A 100       0.280  13.046  19.038  1.00347.88           H  
ATOM   1408 HG23 VAL A 100       1.795  13.951  18.944  1.00347.88           H  
ATOM   1409  N   PHE A 101       5.061  12.322  19.683  1.00204.63           N  
ATOM   1410  CA  PHE A 101       6.205  11.809  20.433  1.00204.63           C  
ATOM   1411  C   PHE A 101       5.940  11.573  21.931  1.00204.63           C  
ATOM   1412  O   PHE A 101       6.777  11.068  22.680  1.00204.63           O  
ATOM   1413  CB  PHE A 101       7.436  12.710  20.242  1.00204.63           C  
ATOM   1414  CG  PHE A 101       8.687  11.916  19.944  1.00204.63           C  
ATOM   1415  CD1 PHE A 101       8.990  11.534  18.631  1.00204.63           C  
ATOM   1416  CD2 PHE A 101       9.534  11.507  20.977  1.00204.63           C  
ATOM   1417  CE1 PHE A 101      10.106  10.745  18.358  1.00204.63           C  
ATOM   1418  CE2 PHE A 101      10.646  10.710  20.706  1.00204.63           C  
ATOM   1419  CZ  PHE A 101      10.924  10.321  19.400  1.00204.63           C  
ATOM   1420  H   PHE A 101       5.031  13.316  19.438  1.00204.63           H  
ATOM   1421  HA  PHE A 101       6.401  10.810  20.020  1.00204.63           H  
ATOM   1422  HB2 PHE A 101       7.275  13.400  19.408  1.00204.63           H  
ATOM   1423  HB3 PHE A 101       7.605  13.347  21.120  1.00204.63           H  
ATOM   1424  HD1 PHE A 101       8.350  11.844  17.808  1.00204.63           H  
ATOM   1425  HD2 PHE A 101       9.321  11.792  22.002  1.00204.63           H  
ATOM   1426  HE1 PHE A 101      10.325  10.455  17.334  1.00204.63           H  
ATOM   1427  HE2 PHE A 101      11.290  10.386  21.517  1.00204.63           H  
ATOM   1428  HZ  PHE A 101      11.774   9.679  19.202  1.00204.63           H  
ATOM   1429  N   CYS A 102       4.683  11.904  22.377  1.00258.14           N  
ATOM   1430  CA  CYS A 102       4.269  11.618  23.751  1.00258.14           C  
ATOM   1431  C   CYS A 102       4.004  10.111  23.943  1.00258.14           C  
ATOM   1432  O   CYS A 102       3.960   9.605  25.062  1.00258.14           O  
ATOM   1433  CB  CYS A 102       3.002  12.374  24.148  1.00258.14           C  
ATOM   1434  SG  CYS A 102       3.260  14.178  24.147  1.00258.14           S  
ATOM   1435  H   CYS A 102       4.049  12.354  21.723  1.00258.14           H  
ATOM   1436  HA  CYS A 102       5.102  11.876  24.419  1.00258.14           H  
ATOM   1437  HB2 CYS A 102       2.661  12.079  25.145  1.00258.14           H  
ATOM   1438  HB3 CYS A 102       2.189  12.153  23.448  1.00258.14           H  
ATOM   1439  HG  CYS A 102       4.157  14.211  25.145  1.00258.14           H  
ATOM   1440  N   ILE A 103       3.714   9.408  22.793  1.00424.27           N  
ATOM   1441  CA  ILE A 103       3.487   7.965  22.783  1.00424.27           C  
ATOM   1442  C   ILE A 103       4.311   7.307  21.645  1.00424.27           C  
ATOM   1443  O   ILE A 103       4.073   6.194  21.180  1.00424.27           O  
ATOM   1444  CB  ILE A 103       1.997   7.550  22.762  1.00424.27           C  
ATOM   1445  CG1 ILE A 103       1.174   8.152  21.602  1.00424.27           C  
ATOM   1446  CG2 ILE A 103       1.337   7.769  24.127  1.00424.27           C  
ATOM   1447  CD1 ILE A 103       0.636   9.564  21.805  1.00424.27           C  
ATOM   1448  H   ILE A 103       3.681   9.895  21.897  1.00424.27           H  
ATOM   1449  HA  ILE A 103       3.932   7.567  23.702  1.00424.27           H  
ATOM   1450  HB  ILE A 103       1.980   6.462  22.601  1.00424.27           H  
ATOM   1451 HG12 ILE A 103       1.757   8.119  20.675  1.00424.27           H  
ATOM   1452 HG13 ILE A 103       0.307   7.499  21.435  1.00424.27           H  
ATOM   1453 HG21 ILE A 103       1.340   8.822  24.424  1.00424.27           H  
ATOM   1454 HG22 ILE A 103       1.863   7.203  24.904  1.00424.27           H  
ATOM   1455 HG23 ILE A 103       0.298   7.422  24.114  1.00424.27           H  
ATOM   1456 HD11 ILE A 103       1.435  10.302  21.894  1.00424.27           H  
ATOM   1457 HD12 ILE A 103      -0.003   9.633  22.690  1.00424.27           H  
ATOM   1458 HD13 ILE A 103       0.020   9.850  20.947  1.00424.27           H  
ATOM   1459  N   GLY A 104       5.460   7.995  21.321  1.00184.81           N  
ATOM   1460  CA  GLY A 104       6.398   7.520  20.329  1.00184.81           C  
ATOM   1461  C   GLY A 104       7.482   6.694  21.021  1.00184.81           C  
ATOM   1462  O   GLY A 104       7.815   6.865  22.194  1.00184.81           O  
ATOM   1463  H   GLY A 104       5.669   8.849  21.825  1.00184.81           H  
ATOM   1464  HA2 GLY A 104       5.882   6.919  19.574  1.00184.81           H  
ATOM   1465  HA3 GLY A 104       6.867   8.385  19.852  1.00184.81           H  
ATOM   1466  N   SER A 105       8.120   5.782  20.214  1.00280.72           N  
ATOM   1467  CA  SER A 105       9.253   5.014  20.722  1.00280.72           C  
ATOM   1468  C   SER A 105      10.477   5.949  20.636  1.00280.72           C  
ATOM   1469  O   SER A 105      10.687   6.684  19.668  1.00280.72           O  
ATOM   1470  CB  SER A 105       9.498   3.736  19.911  1.00280.72           C  
ATOM   1471  OG  SER A 105      10.531   2.939  20.488  1.00280.72           O  
ATOM   1472  H   SER A 105       7.832   5.675  19.244  1.00280.72           H  
ATOM   1473  HA  SER A 105       9.077   4.767  21.774  1.00280.72           H  
ATOM   1474  HB2 SER A 105       9.779   3.973  18.883  1.00280.72           H  
ATOM   1475  HB3 SER A 105       8.587   3.129  19.878  1.00280.72           H  
ATOM   1476  HG  SER A 105      10.766   2.272  19.779  1.00280.72           H  
ATOM   1477  N   ALA A 106      11.379   5.866  21.682  1.00122.41           N  
ATOM   1478  CA  ALA A 106      12.558   6.752  21.746  1.00122.41           C  
ATOM   1479  C   ALA A 106      13.487   6.517  20.525  1.00122.41           C  
ATOM   1480  O   ALA A 106      14.260   7.353  20.071  1.00122.41           O  
ATOM   1481  CB  ALA A 106      13.330   6.490  23.029  1.00122.41           C  
ATOM   1482  H   ALA A 106      11.207   5.194  22.423  1.00122.41           H  
ATOM   1483  HA  ALA A 106      12.199   7.787  21.704  1.00122.41           H  
ATOM   1484  HB1 ALA A 106      13.682   5.453  23.078  1.00122.41           H  
ATOM   1485  HB2 ALA A 106      12.699   6.666  23.907  1.00122.41           H  
ATOM   1486  HB3 ALA A 106      14.209   7.138  23.098  1.00122.41           H  
ATOM   1487  N   GLU A 107      13.343   5.254  20.017  1.00145.98           N  
ATOM   1488  CA  GLU A 107      13.916   4.698  18.784  1.00145.98           C  
ATOM   1489  C   GLU A 107      13.670   5.642  17.587  1.00145.98           C  
ATOM   1490  O   GLU A 107      14.457   5.766  16.647  1.00145.98           O  
ATOM   1491  CB  GLU A 107      13.120   3.409  18.589  1.00145.98           C  
ATOM   1492  CG  GLU A 107      13.298   2.569  17.342  1.00145.98           C  
ATOM   1493  CD  GLU A 107      12.120   1.571  17.253  1.00145.98           C  
ATOM   1494  OE1 GLU A 107      11.331   1.534  18.248  1.00145.98           O  
ATOM   1495  OE2 GLU A 107      12.067   0.938  16.164  1.00145.98           O1-
ATOM   1496  H   GLU A 107      12.761   4.626  20.568  1.00145.98           H  
ATOM   1497  HA  GLU A 107      14.988   4.536  18.927  1.00145.98           H  
ATOM   1498  HB2 GLU A 107      13.276   2.763  19.466  1.00145.98           H  
ATOM   1499  HB3 GLU A 107      12.067   3.716  18.614  1.00145.98           H  
ATOM   1500  HG2 GLU A 107      14.246   2.022  17.374  1.00145.98           H  
ATOM   1501  HG3 GLU A 107      13.286   3.189  16.440  1.00145.98           H  
ATOM   1502  N   MET A 108      12.447   6.281  17.572  1.00107.02           N  
ATOM   1503  CA  MET A 108      11.976   6.981  16.392  1.00107.02           C  
ATOM   1504  C   MET A 108      12.790   8.261  16.144  1.00107.02           C  
ATOM   1505  O   MET A 108      12.792   8.809  15.043  1.00107.02           O  
ATOM   1506  CB  MET A 108      10.482   7.307  16.453  1.00107.02           C  
ATOM   1507  CG  MET A 108       9.638   6.035  16.414  1.00107.02           C  
ATOM   1508  SD  MET A 108       7.866   6.410  16.622  1.00107.02           S  
ATOM   1509  CE  MET A 108       7.433   6.679  14.883  1.00107.02           C  
ATOM   1510  H   MET A 108      11.859   6.252  18.408  1.00107.02           H  
ATOM   1511  HA  MET A 108      12.172   6.327  15.533  1.00107.02           H  
ATOM   1512  HB2 MET A 108      10.213   7.954  15.608  1.00107.02           H  
ATOM   1513  HB3 MET A 108      10.268   7.877  17.364  1.00107.02           H  
ATOM   1514  HG2 MET A 108       9.921   5.371  17.232  1.00107.02           H  
ATOM   1515  HG3 MET A 108       9.797   5.481  15.482  1.00107.02           H  
ATOM   1516  HE1 MET A 108       6.389   6.995  14.818  1.00107.02           H  
ATOM   1517  HE2 MET A 108       7.551   5.752  14.317  1.00107.02           H  
ATOM   1518  HE3 MET A 108       8.062   7.457  14.445  1.00107.02           H  
ATOM   1519  N   SER A 109      13.512   8.759  17.205  1.00225.84           N  
ATOM   1520  CA  SER A 109      14.351   9.946  17.046  1.00225.84           C  
ATOM   1521  C   SER A 109      15.597   9.606  16.206  1.00225.84           C  
ATOM   1522  O   SER A 109      16.269  10.496  15.684  1.00225.84           O  
ATOM   1523  CB  SER A 109      14.850  10.513  18.380  1.00225.84           C  
ATOM   1524  OG  SER A 109      15.539  11.765  18.240  1.00225.84           O  
ATOM   1525  H   SER A 109      13.470   8.274  18.101  1.00225.84           H  
ATOM   1526  HA  SER A 109      13.785  10.704  16.492  1.00225.84           H  
ATOM   1527  HB2 SER A 109      15.527   9.806  18.866  1.00225.84           H  
ATOM   1528  HB3 SER A 109      14.012  10.684  19.061  1.00225.84           H  
ATOM   1529  HG  SER A 109      15.994  11.762  17.372  1.00225.84           H  
ATOM   1530  N   LEU A 110      15.965   8.280  16.185  1.00247.31           N  
ATOM   1531  CA  LEU A 110      17.124   7.791  15.442  1.00247.31           C  
ATOM   1532  C   LEU A 110      16.665   7.545  13.987  1.00247.31           C  
ATOM   1533  O   LEU A 110      17.373   7.798  13.014  1.00247.31           O  
ATOM   1534  CB  LEU A 110      17.686   6.488  16.025  1.00247.31           C  
ATOM   1535  CG  LEU A 110      18.524   6.639  17.311  1.00247.31           C  
ATOM   1536  CD1 LEU A 110      17.806   7.357  18.453  1.00247.31           C  
ATOM   1537  CD2 LEU A 110      18.964   5.252  17.788  1.00247.31           C  
ATOM   1538  H   LEU A 110      15.391   7.602  16.684  1.00247.31           H  
ATOM   1539  HA  LEU A 110      17.894   8.569  15.424  1.00247.31           H  
ATOM   1540  HB2 LEU A 110      16.876   5.772  16.203  1.00247.31           H  
ATOM   1541  HB3 LEU A 110      18.326   6.018  15.266  1.00247.31           H  
ATOM   1542  HG  LEU A 110      19.423   7.217  17.064  1.00247.31           H  
ATOM   1543 HD11 LEU A 110      16.835   6.898  18.666  1.00247.31           H  
ATOM   1544 HD12 LEU A 110      17.651   8.414  18.220  1.00247.31           H  
ATOM   1545 HD13 LEU A 110      18.403   7.321  19.371  1.00247.31           H  
ATOM   1546 HD21 LEU A 110      18.101   4.633  18.057  1.00247.31           H  
ATOM   1547 HD22 LEU A 110      19.606   5.331  18.670  1.00247.31           H  
ATOM   1548 HD23 LEU A 110      19.526   4.728  17.009  1.00247.31           H  
ATOM   1549  N   VAL A 111      15.438   6.924  13.860  1.00139.46           N  
ATOM   1550  CA  VAL A 111      14.892   6.564  12.550  1.00139.46           C  
ATOM   1551  C   VAL A 111      14.532   7.852  11.774  1.00139.46           C  
ATOM   1552  O   VAL A 111      14.652   7.927  10.551  1.00139.46           O  
ATOM   1553  CB  VAL A 111      13.673   5.624  12.689  1.00139.46           C  
ATOM   1554  CG1 VAL A 111      13.010   5.327  11.339  1.00139.46           C  
ATOM   1555  CG2 VAL A 111      14.078   4.294  13.338  1.00139.46           C  
ATOM   1556  H   VAL A 111      14.926   6.689  14.708  1.00139.46           H  
ATOM   1557  HA  VAL A 111      15.694   6.068  11.988  1.00139.46           H  
ATOM   1558  HB  VAL A 111      12.922   6.102  13.329  1.00139.46           H  
ATOM   1559 HG11 VAL A 111      13.732   4.919  10.623  1.00139.46           H  
ATOM   1560 HG12 VAL A 111      12.566   6.228  10.905  1.00139.46           H  
ATOM   1561 HG13 VAL A 111      12.201   4.597  11.455  1.00139.46           H  
ATOM   1562 HG21 VAL A 111      14.817   3.765  12.726  1.00139.46           H  
ATOM   1563 HG22 VAL A 111      13.207   3.640  13.455  1.00139.46           H  
ATOM   1564 HG23 VAL A 111      14.509   4.442  14.331  1.00139.46           H  
ATOM   1565  N   LEU A 112      13.981   8.878  12.502  1.00302.82           N  
ATOM   1566  CA  LEU A 112      13.544  10.134  11.877  1.00302.82           C  
ATOM   1567  C   LEU A 112      14.751  10.799  11.196  1.00302.82           C  
ATOM   1568  O   LEU A 112      14.707  11.212  10.035  1.00302.82           O  
ATOM   1569  CB  LEU A 112      12.882  11.015  12.945  1.00302.82           C  
ATOM   1570  CG  LEU A 112      12.410  12.416  12.517  1.00302.82           C  
ATOM   1571  CD1 LEU A 112      11.294  12.867  13.469  1.00302.82           C  
ATOM   1572  CD2 LEU A 112      13.546  13.443  12.552  1.00302.82           C  
ATOM   1573  H   LEU A 112      13.833   8.750  13.503  1.00302.82           H  
ATOM   1574  HA  LEU A 112      12.821   9.875  11.094  1.00302.82           H  
ATOM   1575  HB2 LEU A 112      12.005  10.457  13.302  1.00302.82           H  
ATOM   1576  HB3 LEU A 112      13.546  11.112  13.814  1.00302.82           H  
ATOM   1577  HG  LEU A 112      11.993  12.376  11.503  1.00302.82           H  
ATOM   1578 HD11 LEU A 112      11.625  12.835  14.512  1.00302.82           H  
ATOM   1579 HD12 LEU A 112      10.419  12.215  13.375  1.00302.82           H  
ATOM   1580 HD13 LEU A 112      10.971  13.887  13.251  1.00302.82           H  
ATOM   1581 HD21 LEU A 112      14.143  13.351  13.465  1.00302.82           H  
ATOM   1582 HD22 LEU A 112      13.161  14.466  12.517  1.00302.82           H  
ATOM   1583 HD23 LEU A 112      14.216  13.331  11.697  1.00302.82           H  
ATOM   1584  N   VAL A 113      15.879  10.936  11.982  1.00266.55           N  
ATOM   1585  CA  VAL A 113      17.067  11.585  11.434  1.00266.55           C  
ATOM   1586  C   VAL A 113      17.691  10.693  10.341  1.00266.55           C  
ATOM   1587  O   VAL A 113      18.306  11.178   9.390  1.00266.55           O  
ATOM   1588  CB  VAL A 113      18.068  12.019  12.522  1.00266.55           C  
ATOM   1589  CG1 VAL A 113      18.693  10.863  13.294  1.00266.55           C  
ATOM   1590  CG2 VAL A 113      19.183  12.892  11.938  1.00266.55           C  
ATOM   1591  H   VAL A 113      15.875  10.587  12.935  1.00266.55           H  
ATOM   1592  HA  VAL A 113      16.709  12.487  10.918  1.00266.55           H  
ATOM   1593  HB  VAL A 113      17.516  12.629  13.249  1.00266.55           H  
ATOM   1594 HG11 VAL A 113      19.307  10.235  12.646  1.00266.55           H  
ATOM   1595 HG12 VAL A 113      17.927  10.237  13.750  1.00266.55           H  
ATOM   1596 HG13 VAL A 113      19.332  11.236  14.101  1.00266.55           H  
ATOM   1597 HG21 VAL A 113      19.849  12.317  11.286  1.00266.55           H  
ATOM   1598 HG22 VAL A 113      19.796  13.314  12.741  1.00266.55           H  
ATOM   1599 HG23 VAL A 113      18.770  13.720  11.355  1.00266.55           H  
ATOM   1600  N   GLY A 114      17.583   9.335  10.515  1.00102.98           N  
ATOM   1601  CA  GLY A 114      18.129   8.405   9.545  1.00102.98           C  
ATOM   1602  C   GLY A 114      17.432   8.498   8.182  1.00102.98           C  
ATOM   1603  O   GLY A 114      18.055   8.444   7.121  1.00102.98           O  
ATOM   1604  H   GLY A 114      17.143   8.964  11.355  1.00102.98           H  
ATOM   1605  HA2 GLY A 114      19.191   8.628   9.409  1.00102.98           H  
ATOM   1606  HA3 GLY A 114      18.004   7.394   9.940  1.00102.98           H  
ATOM   1607  N   VAL A 115      16.059   8.575   8.216  1.00134.92           N  
ATOM   1608  CA  VAL A 115      15.264   8.648   6.989  1.00134.92           C  
ATOM   1609  C   VAL A 115      15.525  10.013   6.311  1.00134.92           C  
ATOM   1610  O   VAL A 115      15.560  10.145   5.085  1.00134.92           O  
ATOM   1611  CB  VAL A 115      13.764   8.416   7.280  1.00134.92           C  
ATOM   1612  CG1 VAL A 115      12.859   8.801   6.105  1.00134.92           C  
ATOM   1613  CG2 VAL A 115      13.510   6.941   7.622  1.00134.92           C  
ATOM   1614  H   VAL A 115      15.586   8.559   9.123  1.00134.92           H  
ATOM   1615  HA  VAL A 115      15.643   7.879   6.303  1.00134.92           H  
ATOM   1616  HB  VAL A 115      13.465   9.025   8.143  1.00134.92           H  
ATOM   1617 HG11 VAL A 115      13.152   8.268   5.194  1.00134.92           H  
ATOM   1618 HG12 VAL A 115      12.899   9.875   5.903  1.00134.92           H  
ATOM   1619 HG13 VAL A 115      11.814   8.554   6.320  1.00134.92           H  
ATOM   1620 HG21 VAL A 115      13.705   6.298   6.757  1.00134.92           H  
ATOM   1621 HG22 VAL A 115      12.469   6.789   7.927  1.00134.92           H  
ATOM   1622 HG23 VAL A 115      14.149   6.596   8.439  1.00134.92           H  
ATOM   1623  N   LEU A 116      15.623  11.098   7.155  1.00162.18           N  
ATOM   1624  CA  LEU A 116      15.850  12.433   6.612  1.00162.18           C  
ATOM   1625  C   LEU A 116      17.279  12.523   6.028  1.00162.18           C  
ATOM   1626  O   LEU A 116      17.528  13.173   5.010  1.00162.18           O  
ATOM   1627  CB  LEU A 116      15.597  13.503   7.677  1.00162.18           C  
ATOM   1628  CG  LEU A 116      15.622  14.956   7.160  1.00162.18           C  
ATOM   1629  CD1 LEU A 116      14.614  15.206   6.036  1.00162.18           C  
ATOM   1630  CD2 LEU A 116      15.338  15.913   8.320  1.00162.18           C  
ATOM   1631  H   LEU A 116      15.526  10.960   8.163  1.00162.18           H  
ATOM   1632  HA  LEU A 116      15.150  12.548   5.777  1.00162.18           H  
ATOM   1633  HB2 LEU A 116      14.620  13.313   8.142  1.00162.18           H  
ATOM   1634  HB3 LEU A 116      16.340  13.399   8.479  1.00162.18           H  
ATOM   1635  HG  LEU A 116      16.626  15.183   6.780  1.00162.18           H  
ATOM   1636 HD11 LEU A 116      13.609  14.880   6.324  1.00162.18           H  
ATOM   1637 HD12 LEU A 116      14.896  14.677   5.121  1.00162.18           H  
ATOM   1638 HD13 LEU A 116      14.565  16.272   5.788  1.00162.18           H  
ATOM   1639 HD21 LEU A 116      14.319  15.789   8.699  1.00162.18           H  
ATOM   1640 HD22 LEU A 116      15.459  16.955   8.006  1.00162.18           H  
ATOM   1641 HD23 LEU A 116      16.029  15.727   9.147  1.00162.18           H  
ATOM   1642  N   ALA A 117      18.274  11.893   6.743  1.00151.93           N  
ATOM   1643  CA  ALA A 117      19.653  11.874   6.272  1.00151.93           C  
ATOM   1644  C   ALA A 117      19.757  11.067   4.966  1.00151.93           C  
ATOM   1645  O   ALA A 117      20.540  11.390   4.067  1.00151.93           O  
ATOM   1646  CB  ALA A 117      20.606  11.294   7.305  1.00151.93           C  
ATOM   1647  H   ALA A 117      18.050  11.445   7.635  1.00151.93           H  
ATOM   1648  HA  ALA A 117      19.936  12.908   6.042  1.00151.93           H  
ATOM   1649  HB1 ALA A 117      20.318  10.277   7.591  1.00151.93           H  
ATOM   1650  HB2 ALA A 117      20.617  11.907   8.211  1.00151.93           H  
ATOM   1651  HB3 ALA A 117      21.628  11.249   6.913  1.00151.93           H  
ATOM   1652  N   MET A 118      18.977   9.932   4.893  1.00305.71           N  
ATOM   1653  CA  MET A 118      18.935   9.118   3.685  1.00305.71           C  
ATOM   1654  C   MET A 118      18.380   9.981   2.541  1.00305.71           C  
ATOM   1655  O   MET A 118      18.918   9.996   1.434  1.00305.71           O  
ATOM   1656  CB  MET A 118      18.072   7.862   3.857  1.00305.71           C  
ATOM   1657  CG  MET A 118      18.006   7.030   2.575  1.00305.71           C  
ATOM   1658  SD  MET A 118      17.014   5.526   2.841  1.00305.71           S  
ATOM   1659  CE  MET A 118      17.167   4.814   1.187  1.00305.71           C  
ATOM   1660  H   MET A 118      18.444   9.640   5.715  1.00305.71           H  
ATOM   1661  HA  MET A 118      19.967   8.850   3.434  1.00305.71           H  
ATOM   1662  HB2 MET A 118      17.057   8.144   4.161  1.00305.71           H  
ATOM   1663  HB3 MET A 118      18.484   7.257   4.672  1.00305.71           H  
ATOM   1664  HG2 MET A 118      19.010   6.740   2.257  1.00305.71           H  
ATOM   1665  HG3 MET A 118      17.535   7.597   1.766  1.00305.71           H  
ATOM   1666  HE1 MET A 118      16.632   3.862   1.153  1.00305.71           H  
ATOM   1667  HE2 MET A 118      18.218   4.631   0.945  1.00305.71           H  
ATOM   1668  HE3 MET A 118      16.730   5.486   0.446  1.00305.71           H  
ATOM   1669  N   ALA A 119      17.216  10.667   2.796  1.00163.80           N  
ATOM   1670  CA  ALA A 119      16.572  11.448   1.749  1.00163.80           C  
ATOM   1671  C   ALA A 119      17.486  12.594   1.279  1.00163.80           C  
ATOM   1672  O   ALA A 119      17.613  12.883   0.090  1.00163.80           O  
ATOM   1673  CB  ALA A 119      15.249  12.015   2.227  1.00163.80           C  
ATOM   1674  H   ALA A 119      16.778  10.597   3.718  1.00163.80           H  
ATOM   1675  HA  ALA A 119      16.405  10.780   0.896  1.00163.80           H  
ATOM   1676  HB1 ALA A 119      15.378  12.685   3.085  1.00163.80           H  
ATOM   1677  HB2 ALA A 119      14.564  11.217   2.530  1.00163.80           H  
ATOM   1678  HB3 ALA A 119      14.779  12.589   1.425  1.00163.80           H  
ATOM   1679  N   PHE A 120      18.115  13.309   2.273  1.00240.41           N  
ATOM   1680  CA  PHE A 120      18.979  14.452   1.955  1.00240.41           C  
ATOM   1681  C   PHE A 120      20.167  13.967   1.093  1.00240.41           C  
ATOM   1682  O   PHE A 120      20.600  14.615   0.137  1.00240.41           O  
ATOM   1683  CB  PHE A 120      19.470  15.120   3.250  1.00240.41           C  
ATOM   1684  CG  PHE A 120      20.340  16.347   3.101  1.00240.41           C  
ATOM   1685  CD1 PHE A 120      20.043  17.356   2.178  1.00240.41           C  
ATOM   1686  CD2 PHE A 120      21.441  16.523   3.952  1.00240.41           C  
ATOM   1687  CE1 PHE A 120      20.849  18.492   2.080  1.00240.41           C  
ATOM   1688  CE2 PHE A 120      22.236  17.668   3.864  1.00240.41           C  
ATOM   1689  CZ  PHE A 120      21.944  18.651   2.923  1.00240.41           C  
ATOM   1690  H   PHE A 120      17.946  13.060   3.250  1.00240.41           H  
ATOM   1691  HA  PHE A 120      18.383  15.140   1.345  1.00240.41           H  
ATOM   1692  HB2 PHE A 120      18.602  15.414   3.854  1.00240.41           H  
ATOM   1693  HB3 PHE A 120      20.012  14.372   3.844  1.00240.41           H  
ATOM   1694  HD1 PHE A 120      19.172  17.287   1.528  1.00240.41           H  
ATOM   1695  HD2 PHE A 120      21.697  15.765   4.690  1.00240.41           H  
ATOM   1696  HE1 PHE A 120      20.606  19.256   1.347  1.00240.41           H  
ATOM   1697  HE2 PHE A 120      23.097  17.782   4.519  1.00240.41           H  
ATOM   1698  HZ  PHE A 120      22.566  19.538   2.848  1.00240.41           H  
ATOM   1699  N   THR A 121      20.747  12.779   1.496  1.00152.63           N  
ATOM   1700  CA  THR A 121      21.895  12.232   0.777  1.00152.63           C  
ATOM   1701  C   THR A 121      21.440  11.737  -0.609  1.00152.63           C  
ATOM   1702  O   THR A 121      22.167  11.810  -1.600  1.00152.63           O  
ATOM   1703  CB  THR A 121      22.582  11.086   1.539  1.00152.63           C  
ATOM   1704  CG2 THR A 121      23.870  10.639   0.856  1.00152.63           C  
ATOM   1705  OG1 THR A 121      22.947  11.511   2.858  1.00152.63           O  
ATOM   1706  H   THR A 121      20.369  12.287   2.304  1.00152.63           H  
ATOM   1707  HA  THR A 121      22.598  13.060   0.638  1.00152.63           H  
ATOM   1708  HB  THR A 121      21.911  10.227   1.646  1.00152.63           H  
ATOM   1709  HG1 THR A 121      22.122  11.516   3.391  1.00152.63           H  
ATOM   1710 HG21 THR A 121      24.572  11.475   0.755  1.00152.63           H  
ATOM   1711 HG22 THR A 121      23.686  10.212  -0.134  1.00152.63           H  
ATOM   1712 HG23 THR A 121      24.376   9.879   1.458  1.00152.63           H  
ATOM   1713  N   ALA A 122      20.223  11.102  -0.663  1.00136.17           N  
ATOM   1714  CA  ALA A 122      19.720  10.535  -1.903  1.00136.17           C  
ATOM   1715  C   ALA A 122      19.422  11.644  -2.923  1.00136.17           C  
ATOM   1716  O   ALA A 122      19.625  11.478  -4.127  1.00136.17           O  
ATOM   1717  CB  ALA A 122      18.474   9.696  -1.675  1.00136.17           C  
ATOM   1718  H   ALA A 122      19.661  11.007   0.185  1.00136.17           H  
ATOM   1719  HA  ALA A 122      20.515   9.908  -2.326  1.00136.17           H  
ATOM   1720  HB1 ALA A 122      17.678  10.276  -1.197  1.00136.17           H  
ATOM   1721  HB2 ALA A 122      18.692   8.836  -1.034  1.00136.17           H  
ATOM   1722  HB3 ALA A 122      18.083   9.322  -2.625  1.00136.17           H  
ATOM   1723  N   SER A 123      18.845  12.798  -2.441  1.00170.12           N  
ATOM   1724  CA  SER A 123      18.535  13.897  -3.352  1.00170.12           C  
ATOM   1725  C   SER A 123      19.841  14.474  -3.915  1.00170.12           C  
ATOM   1726  O   SER A 123      20.002  14.632  -5.129  1.00170.12           O  
ATOM   1727  CB  SER A 123      17.674  15.005  -2.739  1.00170.12           C  
ATOM   1728  OG  SER A 123      16.328  14.555  -2.609  1.00170.12           O  
ATOM   1729  H   SER A 123      18.585  12.876  -1.454  1.00170.12           H  
ATOM   1730  HA  SER A 123      17.994  13.451  -4.195  1.00170.12           H  
ATOM   1731  HB2 SER A 123      17.674  15.883  -3.393  1.00170.12           H  
ATOM   1732  HB3 SER A 123      18.038  15.303  -1.751  1.00170.12           H  
ATOM   1733  HG  SER A 123      15.727  15.344  -2.703  1.00170.12           H  
ATOM   1734  N   ILE A 124      20.836  14.814  -3.016  1.00224.00           N  
ATOM   1735  CA  ILE A 124      22.069  15.414  -3.536  1.00224.00           C  
ATOM   1736  C   ILE A 124      22.815  14.370  -4.403  1.00224.00           C  
ATOM   1737  O   ILE A 124      23.490  14.684  -5.383  1.00224.00           O  
ATOM   1738  CB  ILE A 124      22.954  16.048  -2.437  1.00224.00           C  
ATOM   1739  CG1 ILE A 124      23.890  17.111  -3.057  1.00224.00           C  
ATOM   1740  CG2 ILE A 124      23.746  15.015  -1.636  1.00224.00           C  
ATOM   1741  CD1 ILE A 124      24.668  17.927  -2.031  1.00224.00           C  
ATOM   1742  H   ILE A 124      20.707  14.655  -2.015  1.00224.00           H  
ATOM   1743  HA  ILE A 124      21.741  16.205  -4.223  1.00224.00           H  
ATOM   1744  HB  ILE A 124      22.290  16.565  -1.732  1.00224.00           H  
ATOM   1745 HG12 ILE A 124      24.602  16.632  -3.739  1.00224.00           H  
ATOM   1746 HG13 ILE A 124      23.295  17.809  -3.658  1.00224.00           H  
ATOM   1747 HG21 ILE A 124      24.525  14.538  -2.239  1.00224.00           H  
ATOM   1748 HG22 ILE A 124      23.086  14.240  -1.246  1.00224.00           H  
ATOM   1749 HG23 ILE A 124      24.238  15.479  -0.778  1.00224.00           H  
ATOM   1750 HD11 ILE A 124      25.391  17.311  -1.489  1.00224.00           H  
ATOM   1751 HD12 ILE A 124      23.997  18.391  -1.303  1.00224.00           H  
ATOM   1752 HD13 ILE A 124      25.228  18.723  -2.533  1.00224.00           H  
ATOM   1753  N   GLY A 125      22.732  13.065  -3.978  1.00143.96           N  
ATOM   1754  CA  GLY A 125      23.409  11.988  -4.667  1.00143.96           C  
ATOM   1755  C   GLY A 125      22.829  11.718  -6.054  1.00143.96           C  
ATOM   1756  O   GLY A 125      23.527  11.363  -7.004  1.00143.96           O  
ATOM   1757  H   GLY A 125      22.208  12.840  -3.131  1.00143.96           H  
ATOM   1758  HA2 GLY A 125      24.468  12.245  -4.762  1.00143.96           H  
ATOM   1759  HA3 GLY A 125      23.302  11.084  -4.063  1.00143.96           H  
ATOM   1760  N   SER A 126      21.461  11.806  -6.163  1.00225.98           N  
ATOM   1761  CA  SER A 126      20.796  11.600  -7.445  1.00225.98           C  
ATOM   1762  C   SER A 126      21.055  12.812  -8.362  1.00225.98           C  
ATOM   1763  O   SER A 126      21.059  12.713  -9.591  1.00225.98           O  
ATOM   1764  CB  SER A 126      19.288  11.381  -7.300  1.00225.98           C  
ATOM   1765  OG  SER A 126      18.732  10.718  -8.440  1.00225.98           O  
ATOM   1766  H   SER A 126      20.902  12.004  -5.329  1.00225.98           H  
ATOM   1767  HA  SER A 126      21.254  10.729  -7.929  1.00225.98           H  
ATOM   1768  HB2 SER A 126      18.751  12.320  -7.136  1.00225.98           H  
ATOM   1769  HB3 SER A 126      19.080  10.725  -6.450  1.00225.98           H  
ATOM   1770  HG  SER A 126      18.765  11.346  -9.198  1.00225.98           H  
ATOM   1771  N   LEU A 127      21.191  14.030  -7.730  1.00254.22           N  
ATOM   1772  CA  LEU A 127      21.486  15.250  -8.481  1.00254.22           C  
ATOM   1773  C   LEU A 127      22.956  15.197  -8.984  1.00254.22           C  
ATOM   1774  O   LEU A 127      23.306  15.683 -10.061  1.00254.22           O  
ATOM   1775  CB  LEU A 127      21.190  16.492  -7.637  1.00254.22           C  
ATOM   1776  CG  LEU A 127      21.242  17.833  -8.394  1.00254.22           C  
ATOM   1777  CD1 LEU A 127      20.291  17.904  -9.586  1.00254.22           C  
ATOM   1778  CD2 LEU A 127      20.919  18.976  -7.426  1.00254.22           C  
ATOM   1779  H   LEU A 127      21.069  14.084  -6.717  1.00254.22           H  
ATOM   1780  HA  LEU A 127      20.831  15.229  -9.353  1.00254.22           H  
ATOM   1781  HB2 LEU A 127      20.191  16.386  -7.193  1.00254.22           H  
ATOM   1782  HB3 LEU A 127      21.894  16.534  -6.797  1.00254.22           H  
ATOM   1783  HG  LEU A 127      22.256  17.981  -8.776  1.00254.22           H  
ATOM   1784 HD11 LEU A 127      19.254  17.798  -9.268  1.00254.22           H  
ATOM   1785 HD12 LEU A 127      20.512  17.139 -10.335  1.00254.22           H  
ATOM   1786 HD13 LEU A 127      20.373  18.871 -10.089  1.00254.22           H  
ATOM   1787 HD21 LEU A 127      19.887  18.912  -7.065  1.00254.22           H  
ATOM   1788 HD22 LEU A 127      21.045  19.945  -7.919  1.00254.22           H  
ATOM   1789 HD23 LEU A 127      21.580  18.953  -6.554  1.00254.22           H  
ATOM   1790  N   LEU A 128      23.862  14.620  -8.120  1.00266.18           N  
ATOM   1791  CA  LEU A 128      25.258  14.352  -8.487  1.00266.18           C  
ATOM   1792  C   LEU A 128      25.262  13.339  -9.646  1.00266.18           C  
ATOM   1793  O   LEU A 128      26.034  13.446 -10.602  1.00266.18           O  
ATOM   1794  CB  LEU A 128      26.044  13.852  -7.265  1.00266.18           C  
ATOM   1795  CG  LEU A 128      27.527  13.454  -7.431  1.00266.18           C  
ATOM   1796  CD1 LEU A 128      27.718  12.057  -8.024  1.00266.18           C  
ATOM   1797  CD2 LEU A 128      28.358  14.485  -8.187  1.00266.18           C  
ATOM   1798  H   LEU A 128      23.554  14.400  -7.171  1.00266.18           H  
ATOM   1799  HA  LEU A 128      25.680  15.291  -8.861  1.00266.18           H  
ATOM   1800  HB2 LEU A 128      26.007  14.650  -6.509  1.00266.18           H  
ATOM   1801  HB3 LEU A 128      25.518  13.006  -6.811  1.00266.18           H  
ATOM   1802  HG  LEU A 128      27.936  13.402  -6.412  1.00266.18           H  
ATOM   1803 HD11 LEU A 128      27.520  12.026  -9.097  1.00266.18           H  
ATOM   1804 HD12 LEU A 128      27.070  11.326  -7.530  1.00266.18           H  
ATOM   1805 HD13 LEU A 128      28.754  11.727  -7.883  1.00266.18           H  
ATOM   1806 HD21 LEU A 128      28.033  14.599  -9.224  1.00266.18           H  
ATOM   1807 HD22 LEU A 128      29.414  14.193  -8.202  1.00266.18           H  
ATOM   1808 HD23 LEU A 128      28.296  15.458  -7.696  1.00266.18           H  
ATOM   1809  N   ALA A 129      24.395  12.276  -9.542  1.00154.54           N  
ATOM   1810  CA  ALA A 129      24.336  11.248 -10.573  1.00154.54           C  
ATOM   1811  C   ALA A 129      24.011  11.852 -11.956  1.00154.54           C  
ATOM   1812  O   ALA A 129      24.650  11.530 -12.960  1.00154.54           O  
ATOM   1813  CB  ALA A 129      23.340  10.150 -10.234  1.00154.54           C  
ATOM   1814  H   ALA A 129      23.831  12.180  -8.697  1.00154.54           H  
ATOM   1815  HA  ALA A 129      25.337  10.807 -10.630  1.00154.54           H  
ATOM   1816  HB1 ALA A 129      22.314  10.526 -10.203  1.00154.54           H  
ATOM   1817  HB2 ALA A 129      23.565   9.702  -9.261  1.00154.54           H  
ATOM   1818  HB3 ALA A 129      23.374   9.356 -10.988  1.00154.54           H  
ATOM   1819  N   ILE A 130      22.950  12.737 -12.018  1.00269.86           N  
ATOM   1820  CA  ILE A 130      22.591  13.377 -13.293  1.00269.86           C  
ATOM   1821  C   ILE A 130      23.562  14.519 -13.689  1.00269.86           C  
ATOM   1822  O   ILE A 130      23.473  15.105 -14.768  1.00269.86           O  
ATOM   1823  CB  ILE A 130      21.109  13.819 -13.359  1.00269.86           C  
ATOM   1824  CG1 ILE A 130      20.611  14.240 -14.761  1.00269.86           C  
ATOM   1825  CG2 ILE A 130      20.798  14.957 -12.385  1.00269.86           C  
ATOM   1826  CD1 ILE A 130      20.960  13.287 -15.892  1.00269.86           C  
ATOM   1827  H   ILE A 130      22.417  12.932 -11.170  1.00269.86           H  
ATOM   1828  HA  ILE A 130      22.748  12.599 -14.051  1.00269.86           H  
ATOM   1829  HB  ILE A 130      20.502  12.962 -13.047  1.00269.86           H  
ATOM   1830 HG12 ILE A 130      19.517  14.339 -14.725  1.00269.86           H  
ATOM   1831 HG13 ILE A 130      20.988  15.238 -15.017  1.00269.86           H  
ATOM   1832 HG21 ILE A 130      21.344  15.873 -12.638  1.00269.86           H  
ATOM   1833 HG22 ILE A 130      21.066  14.673 -11.371  1.00269.86           H  
ATOM   1834 HG23 ILE A 130      19.728  15.192 -12.388  1.00269.86           H  
ATOM   1835 HD11 ILE A 130      20.551  12.290 -15.709  1.00269.86           H  
ATOM   1836 HD12 ILE A 130      22.038  13.200 -16.047  1.00269.86           H  
ATOM   1837 HD13 ILE A 130      20.539  13.667 -16.827  1.00269.86           H  
ATOM   1838  N   THR A 131      24.551  14.821 -12.785  1.00189.18           N  
ATOM   1839  CA  THR A 131      25.651  15.713 -13.137  1.00189.18           C  
ATOM   1840  C   THR A 131      26.671  14.864 -13.917  1.00189.18           C  
ATOM   1841  O   THR A 131      27.147  15.255 -14.984  1.00189.18           O  
ATOM   1842  CB  THR A 131      26.290  16.395 -11.916  1.00189.18           C  
ATOM   1843  CG2 THR A 131      27.413  17.346 -12.310  1.00189.18           C  
ATOM   1844  OG1 THR A 131      25.321  17.173 -11.203  1.00189.18           O  
ATOM   1845  H   THR A 131      24.523  14.384 -11.871  1.00189.18           H  
ATOM   1846  HA  THR A 131      25.255  16.478 -13.816  1.00189.18           H  
ATOM   1847  HB  THR A 131      26.699  15.665 -11.215  1.00189.18           H  
ATOM   1848  HG1 THR A 131      24.566  16.583 -10.981  1.00189.18           H  
ATOM   1849 HG21 THR A 131      27.061  18.103 -13.018  1.00189.18           H  
ATOM   1850 HG22 THR A 131      28.247  16.806 -12.764  1.00189.18           H  
ATOM   1851 HG23 THR A 131      27.784  17.884 -11.431  1.00189.18           H  
ATOM   1852  N   VAL A 132      27.072  13.673 -13.344  1.00226.22           N  
ATOM   1853  CA  VAL A 132      28.109  12.871 -13.991  1.00226.22           C  
ATOM   1854  C   VAL A 132      27.585  12.203 -15.285  1.00226.22           C  
ATOM   1855  O   VAL A 132      28.279  12.159 -16.303  1.00226.22           O  
ATOM   1856  CB  VAL A 132      28.824  11.867 -13.063  1.00226.22           C  
ATOM   1857  CG1 VAL A 132      29.621  12.604 -11.980  1.00226.22           C  
ATOM   1858  CG2 VAL A 132      27.905  10.839 -12.410  1.00226.22           C  
ATOM   1859  H   VAL A 132      26.639  13.367 -12.471  1.00226.22           H  
ATOM   1860  HA  VAL A 132      28.869  13.586 -14.339  1.00226.22           H  
ATOM   1861  HB  VAL A 132      29.546  11.308 -13.673  1.00226.22           H  
ATOM   1862 HG11 VAL A 132      28.964  13.169 -11.311  1.00226.22           H  
ATOM   1863 HG12 VAL A 132      30.334  13.303 -12.429  1.00226.22           H  
ATOM   1864 HG13 VAL A 132      30.192  11.896 -11.369  1.00226.22           H  
ATOM   1865 HG21 VAL A 132      27.189  11.316 -11.742  1.00226.22           H  
ATOM   1866 HG22 VAL A 132      28.488  10.131 -11.811  1.00226.22           H  
ATOM   1867 HG23 VAL A 132      27.355  10.257 -13.155  1.00226.22           H  
ATOM   1868  N   ASP A 133      26.321  11.656 -15.234  1.00319.06           N  
ATOM   1869  CA  ASP A 133      25.712  10.971 -16.396  1.00319.06           C  
ATOM   1870  C   ASP A 133      24.994  12.009 -17.315  1.00319.06           C  
ATOM   1871  O   ASP A 133      24.193  11.721 -18.202  1.00319.06           O  
ATOM   1872  CB  ASP A 133      24.772   9.858 -15.943  1.00319.06           C  
ATOM   1873  CG  ASP A 133      24.683   8.662 -16.892  1.00319.06           C  
ATOM   1874  OD1 ASP A 133      25.200   8.784 -18.031  1.00319.06           O  
ATOM   1875  OD2 ASP A 133      24.091   7.643 -16.410  1.00319.06           O1-
ATOM   1876  H   ASP A 133      25.773  11.721 -14.373  1.00319.06           H  
ATOM   1877  HA  ASP A 133      26.540  10.566 -16.990  1.00319.06           H  
ATOM   1878  HB2 ASP A 133      23.760  10.256 -15.809  1.00319.06           H  
ATOM   1879  HB3 ASP A 133      25.096   9.467 -14.971  1.00319.06           H  
ATOM   1880  N   ARG A 134      25.429  13.320 -17.175  1.00293.29           N  
ATOM   1881  CA  ARG A 134      25.150  14.325 -18.185  1.00293.29           C  
ATOM   1882  C   ARG A 134      26.211  14.211 -19.300  1.00293.29           C  
ATOM   1883  O   ARG A 134      25.983  14.640 -20.438  1.00293.29           O  
ATOM   1884  CB  ARG A 134      25.117  15.753 -17.626  1.00293.29           C  
ATOM   1885  CG  ARG A 134      23.888  16.541 -18.110  1.00293.29           C  
ATOM   1886  CD  ARG A 134      24.021  17.101 -19.525  1.00293.29           C  
ATOM   1887  NE  ARG A 134      22.810  16.857 -20.316  1.00293.29           N  
ATOM   1888  CZ  ARG A 134      22.602  15.856 -21.180  1.00293.29           C  
ATOM   1889  NH1 ARG A 134      23.514  14.927 -21.460  1.00293.29           N1+
ATOM   1890  NH2 ARG A 134      21.412  15.780 -21.780  1.00293.29           N1+
ATOM   1891  H   ARG A 134      25.968  13.569 -16.352  1.00293.29           H  
ATOM   1892  HA  ARG A 134      24.189  14.072 -18.647  1.00293.29           H  
ATOM   1893  HB2 ARG A 134      25.066  15.720 -16.535  1.00293.29           H  
ATOM   1894  HB3 ARG A 134      26.032  16.305 -17.872  1.00293.29           H  
ATOM   1895  HG2 ARG A 134      23.735  17.385 -17.426  1.00293.29           H  
ATOM   1896  HG3 ARG A 134      22.989  15.919 -18.016  1.00293.29           H  
ATOM   1897  HD2 ARG A 134      24.898  16.750 -20.069  1.00293.29           H  
ATOM   1898  HD3 ARG A 134      24.136  18.187 -19.474  1.00293.29           H  
ATOM   1899  HE  ARG A 134      22.028  17.511 -20.247  1.00293.29           H  
ATOM   1900 HH11 ARG A 134      23.307  14.146 -22.067  1.00293.29           H  
ATOM   1901 HH12 ARG A 134      24.461  14.960 -21.077  1.00293.29           H  
ATOM   1902 HH21 ARG A 134      20.708  16.483 -21.557  1.00293.29           H  
ATOM   1903 HH22 ARG A 134      21.159  14.987 -22.354  1.00293.29           H  
ATOM   1904  N   TYR A 135      27.420  13.673 -18.933  1.00325.93           N  
ATOM   1905  CA  TYR A 135      28.562  13.474 -19.840  1.00325.93           C  
ATOM   1906  C   TYR A 135      28.306  12.104 -20.515  1.00325.93           C  
ATOM   1907  O   TYR A 135      29.069  11.144 -20.457  1.00325.93           O  
ATOM   1908  CB  TYR A 135      29.892  13.514 -19.071  1.00325.93           C  
ATOM   1909  CG  TYR A 135      31.052  14.016 -19.906  1.00325.93           C  
ATOM   1910  CD1 TYR A 135      31.585  15.292 -19.676  1.00325.93           C  
ATOM   1911  CD2 TYR A 135      31.625  13.222 -20.909  1.00325.93           C  
ATOM   1912  CE1 TYR A 135      32.658  15.766 -20.432  1.00325.93           C  
ATOM   1913  CE2 TYR A 135      32.703  13.692 -21.664  1.00325.93           C  
ATOM   1914  CZ  TYR A 135      33.215  14.961 -21.415  1.00325.93           C  
ATOM   1915  OH  TYR A 135      34.277  15.453 -22.116  1.00325.93           O  
ATOM   1916  H   TYR A 135      27.526  13.325 -17.978  1.00325.93           H  
ATOM   1917  HA  TYR A 135      28.523  14.252 -20.613  1.00325.93           H  
ATOM   1918  HB2 TYR A 135      29.787  14.177 -18.201  1.00325.93           H  
ATOM   1919  HB3 TYR A 135      30.152  12.534 -18.654  1.00325.93           H  
ATOM   1920  HD1 TYR A 135      31.186  15.930 -18.891  1.00325.93           H  
ATOM   1921  HD2 TYR A 135      31.248  12.220 -21.107  1.00325.93           H  
ATOM   1922  HE1 TYR A 135      33.056  16.759 -20.241  1.00325.93           H  
ATOM   1923  HE2 TYR A 135      33.123  13.051 -22.433  1.00325.93           H  
ATOM   1924  HH  TYR A 135      34.549  14.781 -22.762  1.00325.93           H  
ATOM   1925  N   LEU A 136      27.123  12.065 -21.237  1.00425.80           N  
ATOM   1926  CA  LEU A 136      26.524  10.799 -21.646  1.00425.80           C  
ATOM   1927  C   LEU A 136      27.478  10.063 -22.608  1.00425.80           C  
ATOM   1928  O   LEU A 136      27.748   8.871 -22.465  1.00425.80           O  
ATOM   1929  CB  LEU A 136      25.161  11.069 -22.314  1.00425.80           C  
ATOM   1930  CG  LEU A 136      24.321   9.807 -22.590  1.00425.80           C  
ATOM   1931  CD1 LEU A 136      23.640   9.296 -21.320  1.00425.80           C  
ATOM   1932  CD2 LEU A 136      23.254  10.104 -23.646  1.00425.80           C  
ATOM   1933  H   LEU A 136      26.639  12.942 -21.400  1.00425.80           H  
ATOM   1934  HA  LEU A 136      26.413  10.192 -20.741  1.00425.80           H  
ATOM   1935  HB2 LEU A 136      24.578  11.757 -21.687  1.00425.80           H  
ATOM   1936  HB3 LEU A 136      25.329  11.604 -23.259  1.00425.80           H  
ATOM   1937  HG  LEU A 136      24.965   9.013 -22.985  1.00425.80           H  
ATOM   1938 HD11 LEU A 136      22.897  10.007 -20.952  1.00425.80           H  
ATOM   1939 HD12 LEU A 136      24.361   9.122 -20.521  1.00425.80           H  
ATOM   1940 HD13 LEU A 136      23.119   8.353 -21.514  1.00425.80           H  
ATOM   1941 HD21 LEU A 136      22.582  10.905 -23.320  1.00425.80           H  
ATOM   1942 HD22 LEU A 136      22.648   9.214 -23.849  1.00425.80           H  
ATOM   1943 HD23 LEU A 136      23.717  10.413 -24.590  1.00425.80           H  
ATOM   1944  N   SER A 137      27.908  10.780 -23.703  1.00320.06           N  
ATOM   1945  CA  SER A 137      28.842  10.287 -24.722  1.00320.06           C  
ATOM   1946  C   SER A 137      28.430   8.973 -25.423  1.00320.06           C  
ATOM   1947  O   SER A 137      28.145   8.930 -26.617  1.00320.06           O  
ATOM   1948  CB  SER A 137      30.290  10.203 -24.212  1.00320.06           C  
ATOM   1949  OG  SER A 137      30.950  11.470 -24.335  1.00320.06           O  
ATOM   1950  H   SER A 137      27.605  11.742 -23.778  1.00320.06           H  
ATOM   1951  HA  SER A 137      28.804  11.056 -25.506  1.00320.06           H  
ATOM   1952  HB2 SER A 137      30.880   9.478 -24.783  1.00320.06           H  
ATOM   1953  HB3 SER A 137      30.332   9.910 -23.158  1.00320.06           H  
ATOM   1954  HG  SER A 137      31.118  11.620 -25.283  1.00320.06           H  
ATOM   1955  N   LEU A 138      28.448   7.852 -24.629  1.00392.83           N  
ATOM   1956  CA  LEU A 138      28.166   6.508 -25.118  1.00392.83           C  
ATOM   1957  C   LEU A 138      27.660   5.634 -23.938  1.00392.83           C  
ATOM   1958  O   LEU A 138      27.831   4.415 -23.874  1.00392.83           O  
ATOM   1959  CB  LEU A 138      29.414   5.904 -25.783  1.00392.83           C  
ATOM   1960  CG  LEU A 138      29.126   4.742 -26.758  1.00392.83           C  
ATOM   1961  CD1 LEU A 138      28.388   5.211 -28.014  1.00392.83           C  
ATOM   1962  CD2 LEU A 138      30.442   4.071 -27.161  1.00392.83           C  
ATOM   1963  H   LEU A 138      28.633   7.988 -23.633  1.00392.83           H  
ATOM   1964  HA  LEU A 138      27.338   6.594 -25.829  1.00392.83           H  
ATOM   1965  HB2 LEU A 138      29.959   6.685 -26.331  1.00392.83           H  
ATOM   1966  HB3 LEU A 138      30.099   5.558 -24.998  1.00392.83           H  
ATOM   1967  HG  LEU A 138      28.508   3.986 -26.262  1.00392.83           H  
ATOM   1968 HD11 LEU A 138      28.940   6.007 -28.526  1.00392.83           H  
ATOM   1969 HD12 LEU A 138      27.389   5.590 -27.776  1.00392.83           H  
ATOM   1970 HD13 LEU A 138      28.259   4.383 -28.719  1.00392.83           H  
ATOM   1971 HD21 LEU A 138      31.108   4.774 -27.673  1.00392.83           H  
ATOM   1972 HD22 LEU A 138      30.259   3.227 -27.835  1.00392.83           H  
ATOM   1973 HD23 LEU A 138      30.968   3.684 -26.281  1.00392.83           H  
ATOM   1974  N   TYR A 139      26.866   6.299 -23.029  1.00379.44           N  
ATOM   1975  CA  TYR A 139      26.098   5.641 -21.974  1.00379.44           C  
ATOM   1976  C   TYR A 139      24.735   5.253 -22.580  1.00379.44           C  
ATOM   1977  O   TYR A 139      23.723   5.943 -22.518  1.00379.44           O  
ATOM   1978  CB  TYR A 139      25.940   6.495 -20.706  1.00379.44           C  
ATOM   1979  CG  TYR A 139      27.000   6.165 -19.673  1.00379.44           C  
ATOM   1980  CD1 TYR A 139      26.674   5.373 -18.561  1.00379.44           C  
ATOM   1981  CD2 TYR A 139      28.300   6.676 -19.786  1.00379.44           C  
ATOM   1982  CE1 TYR A 139      27.634   5.076 -17.594  1.00379.44           C  
ATOM   1983  CE2 TYR A 139      29.255   6.403 -18.805  1.00379.44           C  
ATOM   1984  CZ  TYR A 139      28.910   5.605 -17.720  1.00379.44           C  
ATOM   1985  OH  TYR A 139      29.819   5.348 -16.738  1.00379.44           O  
ATOM   1986  H   TYR A 139      26.796   7.316 -23.092  1.00379.44           H  
ATOM   1987  HA  TYR A 139      26.603   4.707 -21.717  1.00379.44           H  
ATOM   1988  HB2 TYR A 139      25.996   7.563 -20.937  1.00379.44           H  
ATOM   1989  HB3 TYR A 139      24.954   6.336 -20.251  1.00379.44           H  
ATOM   1990  HD1 TYR A 139      25.648   5.043 -18.409  1.00379.44           H  
ATOM   1991  HD2 TYR A 139      28.559   7.340 -20.607  1.00379.44           H  
ATOM   1992  HE1 TYR A 139      27.363   4.499 -16.713  1.00379.44           H  
ATOM   1993  HE2 TYR A 139      30.244   6.842 -18.887  1.00379.44           H  
ATOM   1994  HH  TYR A 139      30.271   6.194 -16.558  1.00379.44           H  
ATOM   1995  N   ASN A 140      24.744   4.044 -23.240  1.00382.33           N  
ATOM   1996  CA  ASN A 140      23.566   3.437 -23.871  1.00382.33           C  
ATOM   1997  C   ASN A 140      22.605   2.787 -22.843  1.00382.33           C  
ATOM   1998  O   ASN A 140      22.056   1.701 -23.032  1.00382.33           O  
ATOM   1999  CB  ASN A 140      23.969   2.407 -24.931  1.00382.33           C  
ATOM   2000  CG  ASN A 140      24.762   1.256 -24.340  1.00382.33           C  
ATOM   2001  ND2 ASN A 140      24.507   0.035 -24.885  1.00382.33           N  
ATOM   2002  OD1 ASN A 140      25.619   1.393 -23.466  1.00382.33           O  
ATOM   2003  H   ASN A 140      25.621   3.534 -23.298  1.00382.33           H  
ATOM   2004  HA  ASN A 140      23.001   4.244 -24.356  1.00382.33           H  
ATOM   2005  HB2 ASN A 140      24.603   2.877 -25.693  1.00382.33           H  
ATOM   2006  HB3 ASN A 140      23.078   2.020 -25.441  1.00382.33           H  
ATOM   2007 HD21 ASN A 140      25.025  -0.774 -24.565  1.00382.33           H  
ATOM   2008 HD22 ASN A 140      23.807  -0.117 -25.600  1.00382.33           H  
ATOM   2009  N   ALA A 141      22.295   3.563 -21.754  1.00386.75           N  
ATOM   2010  CA  ALA A 141      21.545   3.061 -20.605  1.00386.75           C  
ATOM   2011  C   ALA A 141      20.031   3.309 -20.763  1.00386.75           C  
ATOM   2012  O   ALA A 141      19.381   4.044 -20.021  1.00386.75           O  
ATOM   2013  CB  ALA A 141      22.085   3.672 -19.328  1.00386.75           C  
ATOM   2014  H   ALA A 141      22.581   4.544 -21.756  1.00386.75           H  
ATOM   2015  HA  ALA A 141      21.692   1.978 -20.551  1.00386.75           H  
ATOM   2016  HB1 ALA A 141      21.520   3.330 -18.456  1.00386.75           H  
ATOM   2017  HB2 ALA A 141      22.036   4.763 -19.365  1.00386.75           H  
ATOM   2018  HB3 ALA A 141      23.136   3.403 -19.185  1.00386.75           H  
ATOM   2019  N   LEU A 142      19.451   2.602 -21.794  1.00356.57           N  
ATOM   2020  CA  LEU A 142      18.029   2.706 -22.083  1.00356.57           C  
ATOM   2021  C   LEU A 142      17.231   1.694 -21.222  1.00356.57           C  
ATOM   2022  O   LEU A 142      17.669   0.593 -20.882  1.00356.57           O  
ATOM   2023  CB  LEU A 142      17.726   2.446 -23.566  1.00356.57           C  
ATOM   2024  CG  LEU A 142      18.447   3.389 -24.550  1.00356.57           C  
ATOM   2025  CD1 LEU A 142      18.118   2.979 -25.988  1.00356.57           C  
ATOM   2026  CD2 LEU A 142      18.078   4.858 -24.336  1.00356.57           C  
ATOM   2027  H   LEU A 142      20.038   1.985 -22.353  1.00356.57           H  
ATOM   2028  HA  LEU A 142      17.701   3.711 -21.803  1.00356.57           H  
ATOM   2029  HB2 LEU A 142      18.003   1.410 -23.806  1.00356.57           H  
ATOM   2030  HB3 LEU A 142      16.642   2.512 -23.729  1.00356.57           H  
ATOM   2031  HG  LEU A 142      19.531   3.287 -24.418  1.00356.57           H  
ATOM   2032 HD11 LEU A 142      17.045   3.067 -26.191  1.00356.57           H  
ATOM   2033 HD12 LEU A 142      18.416   1.942 -26.175  1.00356.57           H  
ATOM   2034 HD13 LEU A 142      18.651   3.613 -26.705  1.00356.57           H  
ATOM   2035 HD21 LEU A 142      16.996   5.010 -24.414  1.00356.57           H  
ATOM   2036 HD22 LEU A 142      18.561   5.492 -25.086  1.00356.57           H  
ATOM   2037 HD23 LEU A 142      18.405   5.214 -23.355  1.00356.57           H  
ATOM   2038  N   THR A 143      15.952   2.108 -20.923  1.00285.28           N  
ATOM   2039  CA  THR A 143      14.975   1.269 -20.219  1.00285.28           C  
ATOM   2040  C   THR A 143      14.392   0.236 -21.209  1.00285.28           C  
ATOM   2041  O   THR A 143      14.350   0.423 -22.429  1.00285.28           O  
ATOM   2042  CB  THR A 143      13.811   2.128 -19.666  1.00285.28           C  
ATOM   2043  CG2 THR A 143      13.102   1.526 -18.461  1.00285.28           C  
ATOM   2044  OG1 THR A 143      14.275   3.435 -19.298  1.00285.28           O  
ATOM   2045  H   THR A 143      15.665   3.052 -21.186  1.00285.28           H  
ATOM   2046  HA  THR A 143      15.496   0.758 -19.410  1.00285.28           H  
ATOM   2047  HB  THR A 143      13.063   2.280 -20.450  1.00285.28           H  
ATOM   2048  HG1 THR A 143      14.973   3.315 -18.625  1.00285.28           H  
ATOM   2049 HG21 THR A 143      13.795   1.369 -17.630  1.00285.28           H  
ATOM   2050 HG22 THR A 143      12.618   0.577 -18.702  1.00285.28           H  
ATOM   2051 HG23 THR A 143      12.332   2.213 -18.093  1.00285.28           H  
ATOM   2052  N   TYR A 144      13.798  -0.864 -20.630  1.00396.82           N  
ATOM   2053  CA  TYR A 144      12.914  -1.763 -21.385  1.00396.82           C  
ATOM   2054  C   TYR A 144      11.557  -1.008 -21.480  1.00396.82           C  
ATOM   2055  O   TYR A 144      11.465   0.032 -22.142  1.00396.82           O  
ATOM   2056  CB  TYR A 144      12.887  -3.163 -20.758  1.00396.82           C  
ATOM   2057  CG  TYR A 144      11.998  -4.164 -21.462  1.00396.82           C  
ATOM   2058  CD1 TYR A 144      12.095  -4.388 -22.843  1.00396.82           C  
ATOM   2059  CD2 TYR A 144      11.063  -4.906 -20.721  1.00396.82           C  
ATOM   2060  CE1 TYR A 144      11.243  -5.298 -23.472  1.00396.82           C  
ATOM   2061  CE2 TYR A 144      10.211  -5.815 -21.351  1.00396.82           C  
ATOM   2062  CZ  TYR A 144      10.305  -5.998 -22.725  1.00396.82           C  
ATOM   2063  OH  TYR A 144       9.490  -6.870 -23.383  1.00396.82           O  
ATOM   2064  H   TYR A 144      13.967  -1.062 -19.637  1.00396.82           H  
ATOM   2065  HA  TYR A 144      13.297  -1.829 -22.410  1.00396.82           H  
ATOM   2066  HB2 TYR A 144      13.905  -3.574 -20.733  1.00396.82           H  
ATOM   2067  HB3 TYR A 144      12.579  -3.072 -19.710  1.00396.82           H  
ATOM   2068  HD1 TYR A 144      12.833  -3.867 -23.447  1.00396.82           H  
ATOM   2069  HD2 TYR A 144      10.987  -4.784 -19.641  1.00396.82           H  
ATOM   2070  HE1 TYR A 144      11.315  -5.466 -24.543  1.00396.82           H  
ATOM   2071  HE2 TYR A 144       9.489  -6.363 -20.753  1.00396.82           H  
ATOM   2072  HH  TYR A 144       8.902  -7.291 -22.735  1.00396.82           H  
ATOM   2073  N   TYR A 145      10.519  -1.431 -20.696  1.00334.93           N  
ATOM   2074  CA  TYR A 145       9.272  -0.658 -20.506  1.00334.93           C  
ATOM   2075  C   TYR A 145       8.675  -1.154 -19.171  1.00334.93           C  
ATOM   2076  O   TYR A 145       7.480  -1.319 -18.948  1.00334.93           O  
ATOM   2077  CB  TYR A 145       8.287  -0.813 -21.678  1.00334.93           C  
ATOM   2078  CG  TYR A 145       7.533   0.468 -21.986  1.00334.93           C  
ATOM   2079  CD1 TYR A 145       7.761   1.148 -23.190  1.00334.93           C  
ATOM   2080  CD2 TYR A 145       6.602   1.000 -21.081  1.00334.93           C  
ATOM   2081  CE1 TYR A 145       7.106   2.353 -23.461  1.00334.93           C  
ATOM   2082  CE2 TYR A 145       5.948   2.206 -21.353  1.00334.93           C  
ATOM   2083  CZ  TYR A 145       6.221   2.885 -22.532  1.00334.93           C  
ATOM   2084  OH  TYR A 145       5.637   4.085 -22.814  1.00334.93           O  
ATOM   2085  H   TYR A 145      10.567  -2.322 -20.214  1.00334.93           H  
ATOM   2086  HA  TYR A 145       9.567   0.391 -20.372  1.00334.93           H  
ATOM   2087  HB2 TYR A 145       8.831  -1.120 -22.581  1.00334.93           H  
ATOM   2088  HB3 TYR A 145       7.559  -1.613 -21.493  1.00334.93           H  
ATOM   2089  HD1 TYR A 145       8.457   0.749 -23.924  1.00334.93           H  
ATOM   2090  HD2 TYR A 145       6.366   0.483 -20.154  1.00334.93           H  
ATOM   2091  HE1 TYR A 145       7.285   2.876 -24.393  1.00334.93           H  
ATOM   2092  HE2 TYR A 145       5.228   2.596 -20.639  1.00334.93           H  
ATOM   2093  HH  TYR A 145       5.147   4.392 -22.018  1.00334.93           H  
ATOM   2094  N   SER A 146       9.627  -1.326 -18.194  1.00295.99           N  
ATOM   2095  CA  SER A 146       9.361  -1.887 -16.864  1.00295.99           C  
ATOM   2096  C   SER A 146      10.664  -1.623 -16.085  1.00295.99           C  
ATOM   2097  O   SER A 146      11.589  -0.964 -16.573  1.00295.99           O  
ATOM   2098  CB  SER A 146       9.051  -3.398 -16.916  1.00295.99           C  
ATOM   2099  OG  SER A 146       8.230  -3.782 -18.022  1.00295.99           O  
ATOM   2100  H   SER A 146      10.583  -1.031 -18.378  1.00295.99           H  
ATOM   2101  HA  SER A 146       8.531  -1.330 -16.419  1.00295.99           H  
ATOM   2102  HB2 SER A 146       8.548  -3.718 -15.999  1.00295.99           H  
ATOM   2103  HB3 SER A 146       9.973  -3.981 -16.999  1.00295.99           H  
ATOM   2104  HG  SER A 146       7.526  -3.103 -18.101  1.00295.99           H  
ATOM   2105  N   GLU A 147      10.763  -2.181 -14.849  1.00229.41           N  
ATOM   2106  CA  GLU A 147      11.877  -2.030 -13.913  1.00229.41           C  
ATOM   2107  C   GLU A 147      13.112  -2.859 -14.369  1.00229.41           C  
ATOM   2108  O   GLU A 147      13.780  -3.573 -13.625  1.00229.41           O  
ATOM   2109  CB  GLU A 147      11.452  -2.436 -12.488  1.00229.41           C  
ATOM   2110  CG  GLU A 147      10.261  -1.647 -11.936  1.00229.41           C  
ATOM   2111  CD  GLU A 147       8.879  -1.938 -12.534  1.00229.41           C  
ATOM   2112  OE1 GLU A 147       8.834  -2.860 -13.405  1.00229.41           O  
ATOM   2113  OE2 GLU A 147       7.954  -1.189 -12.124  1.00229.41           O1-
ATOM   2114  H   GLU A 147       9.956  -2.714 -14.480  1.00229.41           H  
ATOM   2115  HA  GLU A 147      12.180  -0.975 -13.925  1.00229.41           H  
ATOM   2116  HB2 GLU A 147      11.224  -3.510 -12.462  1.00229.41           H  
ATOM   2117  HB3 GLU A 147      12.304  -2.288 -11.812  1.00229.41           H  
ATOM   2118  HG2 GLU A 147      10.460  -0.573 -12.035  1.00229.41           H  
ATOM   2119  HG3 GLU A 147      10.181  -1.859 -10.862  1.00229.41           H  
ATOM   2120  N   THR A 148      13.498  -2.641 -15.670  1.00359.44           N  
ATOM   2121  CA  THR A 148      14.601  -3.334 -16.324  1.00359.44           C  
ATOM   2122  C   THR A 148      15.193  -2.326 -17.323  1.00359.44           C  
ATOM   2123  O   THR A 148      14.510  -1.655 -18.098  1.00359.44           O  
ATOM   2124  CB  THR A 148      14.148  -4.611 -17.059  1.00359.44           C  
ATOM   2125  CG2 THR A 148      14.167  -5.837 -16.153  1.00359.44           C  
ATOM   2126  OG1 THR A 148      12.815  -4.460 -17.565  1.00359.44           O  
ATOM   2127  H   THR A 148      12.985  -1.940 -16.213  1.00359.44           H  
ATOM   2128  HA  THR A 148      15.365  -3.576 -15.577  1.00359.44           H  
ATOM   2129  HB  THR A 148      14.801  -4.806 -17.917  1.00359.44           H  
ATOM   2130  HG1 THR A 148      12.269  -4.233 -16.788  1.00359.44           H  
ATOM   2131 HG21 THR A 148      13.456  -5.735 -15.327  1.00359.44           H  
ATOM   2132 HG22 THR A 148      15.165  -6.013 -15.742  1.00359.44           H  
ATOM   2133 HG23 THR A 148      13.861  -6.726 -16.715  1.00359.44           H  
ATOM   2134  N   THR A 149      16.553  -2.166 -17.221  1.00296.49           N  
ATOM   2135  CA  THR A 149      17.301  -1.109 -17.924  1.00296.49           C  
ATOM   2136  C   THR A 149      18.670  -1.707 -18.259  1.00296.49           C  
ATOM   2137  O   THR A 149      19.184  -2.565 -17.534  1.00296.49           O  
ATOM   2138  CB  THR A 149      17.434   0.124 -16.996  1.00296.49           C  
ATOM   2139  CG2 THR A 149      18.317   1.247 -17.521  1.00296.49           C  
ATOM   2140  OG1 THR A 149      16.145   0.711 -16.761  1.00296.49           O  
ATOM   2141  H   THR A 149      17.104  -2.790 -16.636  1.00296.49           H  
ATOM   2142  HA  THR A 149      16.766  -0.868 -18.844  1.00296.49           H  
ATOM   2143  HB  THR A 149      17.825  -0.191 -16.021  1.00296.49           H  
ATOM   2144  HG1 THR A 149      15.584   0.025 -16.354  1.00296.49           H  
ATOM   2145 HG21 THR A 149      17.954   1.621 -18.480  1.00296.49           H  
ATOM   2146 HG22 THR A 149      19.359   0.938 -17.624  1.00296.49           H  
ATOM   2147 HG23 THR A 149      18.291   2.101 -16.834  1.00296.49           H  
ATOM   2148  N   VAL A 150      19.298  -1.177 -19.364  1.00383.86           N  
ATOM   2149  CA  VAL A 150      20.657  -1.568 -19.755  1.00383.86           C  
ATOM   2150  C   VAL A 150      21.576  -0.970 -18.657  1.00383.86           C  
ATOM   2151  O   VAL A 150      21.805   0.227 -18.499  1.00383.86           O  
ATOM   2152  CB  VAL A 150      21.021  -1.065 -21.162  1.00383.86           C  
ATOM   2153  CG1 VAL A 150      22.494  -1.334 -21.492  1.00383.86           C  
ATOM   2154  CG2 VAL A 150      20.141  -1.724 -22.231  1.00383.86           C  
ATOM   2155  H   VAL A 150      18.799  -0.486 -19.937  1.00383.86           H  
ATOM   2156  HA  VAL A 150      20.710  -2.663 -19.720  1.00383.86           H  
ATOM   2157  HB  VAL A 150      20.851   0.014 -21.214  1.00383.86           H  
ATOM   2158 HG11 VAL A 150      22.734  -2.398 -21.390  1.00383.86           H  
ATOM   2159 HG12 VAL A 150      23.161  -0.769 -20.833  1.00383.86           H  
ATOM   2160 HG13 VAL A 150      22.724  -1.035 -22.520  1.00383.86           H  
ATOM   2161 HG21 VAL A 150      20.270  -2.811 -22.235  1.00383.86           H  
ATOM   2162 HG22 VAL A 150      20.397  -1.349 -23.228  1.00383.86           H  
ATOM   2163 HG23 VAL A 150      19.080  -1.510 -22.065  1.00383.86           H  
ATOM   2164  N   THR A 151      21.985  -1.902 -17.739  1.00166.95           N  
ATOM   2165  CA  THR A 151      22.160  -1.646 -16.305  1.00166.95           C  
ATOM   2166  C   THR A 151      23.441  -0.904 -15.871  1.00166.95           C  
ATOM   2167  O   THR A 151      23.798  -0.843 -14.694  1.00166.95           O  
ATOM   2168  CB  THR A 151      22.049  -3.007 -15.566  1.00166.95           C  
ATOM   2169  CG2 THR A 151      21.375  -2.920 -14.206  1.00166.95           C  
ATOM   2170  OG1 THR A 151      21.295  -3.939 -16.368  1.00166.95           O  
ATOM   2171  H   THR A 151      22.075  -2.877 -18.018  1.00166.95           H  
ATOM   2172  HA  THR A 151      21.324  -0.994 -16.020  1.00166.95           H  
ATOM   2173  HB  THR A 151      23.044  -3.453 -15.444  1.00166.95           H  
ATOM   2174  HG1 THR A 151      20.455  -3.495 -16.628  1.00166.95           H  
ATOM   2175 HG21 THR A 151      20.388  -2.450 -14.285  1.00166.95           H  
ATOM   2176 HG22 THR A 151      21.982  -2.357 -13.494  1.00166.95           H  
ATOM   2177 HG23 THR A 151      21.212  -3.922 -13.795  1.00166.95           H  
ATOM   2178  N   ARG A 152      24.076  -0.164 -16.838  1.00359.47           N  
ATOM   2179  CA  ARG A 152      25.370   0.466 -16.585  1.00359.47           C  
ATOM   2180  C   ARG A 152      25.254   1.738 -15.716  1.00359.47           C  
ATOM   2181  O   ARG A 152      26.140   2.080 -14.935  1.00359.47           O  
ATOM   2182  CB  ARG A 152      26.154   0.709 -17.879  1.00359.47           C  
ATOM   2183  CG  ARG A 152      25.447   1.612 -18.892  1.00359.47           C  
ATOM   2184  CD  ARG A 152      26.182   1.666 -20.226  1.00359.47           C  
ATOM   2185  NE  ARG A 152      27.450   2.388 -20.123  1.00359.47           N  
ATOM   2186  CZ  ARG A 152      28.193   2.713 -21.192  1.00359.47           C  
ATOM   2187  NH1 ARG A 152      27.881   2.301 -22.417  1.00359.47           N1+
ATOM   2188  NH2 ARG A 152      29.255   3.507 -21.036  1.00359.47           N1+
ATOM   2189  H   ARG A 152      23.608  -0.072 -17.737  1.00359.47           H  
ATOM   2190  HA  ARG A 152      25.946  -0.246 -15.977  1.00359.47           H  
ATOM   2191  HB2 ARG A 152      27.131   1.142 -17.631  1.00359.47           H  
ATOM   2192  HB3 ARG A 152      26.350  -0.264 -18.350  1.00359.47           H  
ATOM   2193  HG2 ARG A 152      25.352   2.622 -18.483  1.00359.47           H  
ATOM   2194  HG3 ARG A 152      24.436   1.244 -19.091  1.00359.47           H  
ATOM   2195  HD2 ARG A 152      25.546   2.203 -20.937  1.00359.47           H  
ATOM   2196  HD3 ARG A 152      26.379   0.655 -20.595  1.00359.47           H  
ATOM   2197  HE  ARG A 152      27.745   2.776 -19.232  1.00359.47           H  
ATOM   2198 HH11 ARG A 152      28.231   2.823 -23.221  1.00359.47           H  
ATOM   2199 HH12 ARG A 152      27.080   1.700 -22.619  1.00359.47           H  
ATOM   2200 HH21 ARG A 152      29.467   3.937 -20.144  1.00359.47           H  
ATOM   2201 HH22 ARG A 152      29.810   3.776 -21.836  1.00359.47           H  
ATOM   2202  N   THR A 153      24.127   2.502 -15.918  1.00191.71           N  
ATOM   2203  CA  THR A 153      23.864   3.713 -15.106  1.00191.71           C  
ATOM   2204  C   THR A 153      23.440   3.272 -13.689  1.00191.71           C  
ATOM   2205  O   THR A 153      23.567   3.978 -12.688  1.00191.71           O  
ATOM   2206  CB  THR A 153      22.781   4.588 -15.764  1.00191.71           C  
ATOM   2207  CG2 THR A 153      22.220   5.684 -14.869  1.00191.71           C  
ATOM   2208  OG1 THR A 153      23.322   5.156 -16.961  1.00191.71           O  
ATOM   2209  H   THR A 153      23.468   2.249 -16.647  1.00191.71           H  
ATOM   2210  HA  THR A 153      24.809   4.262 -15.022  1.00191.71           H  
ATOM   2211  HB  THR A 153      21.943   3.953 -16.077  1.00191.71           H  
ATOM   2212  HG1 THR A 153      23.640   6.085 -16.761  1.00191.71           H  
ATOM   2213 HG21 THR A 153      23.025   6.272 -14.416  1.00191.71           H  
ATOM   2214 HG22 THR A 153      21.605   5.268 -14.066  1.00191.71           H  
ATOM   2215 HG23 THR A 153      21.597   6.372 -15.449  1.00191.71           H  
ATOM   2216  N   TYR A 154      22.831   2.036 -13.617  1.00182.01           N  
ATOM   2217  CA  TYR A 154      22.237   1.553 -12.375  1.00182.01           C  
ATOM   2218  C   TYR A 154      23.323   1.196 -11.347  1.00182.01           C  
ATOM   2219  O   TYR A 154      23.059   1.081 -10.151  1.00182.01           O  
ATOM   2220  CB  TYR A 154      21.311   0.351 -12.588  1.00182.01           C  
ATOM   2221  CG  TYR A 154      19.856   0.720 -12.422  1.00182.01           C  
ATOM   2222  CD1 TYR A 154      19.131   1.258 -13.492  1.00182.01           C  
ATOM   2223  CD2 TYR A 154      19.223   0.555 -11.180  1.00182.01           C  
ATOM   2224  CE1 TYR A 154      17.791   1.608 -13.327  1.00182.01           C  
ATOM   2225  CE2 TYR A 154      17.882   0.908 -11.015  1.00182.01           C  
ATOM   2226  CZ  TYR A 154      17.177   1.431 -12.093  1.00182.01           C  
ATOM   2227  OH  TYR A 154      15.868   1.793 -11.979  1.00182.01           O  
ATOM   2228  H   TYR A 154      22.818   1.454 -14.447  1.00182.01           H  
ATOM   2229  HA  TYR A 154      21.688   2.400 -11.949  1.00182.01           H  
ATOM   2230  HB2 TYR A 154      21.440  -0.068 -13.591  1.00182.01           H  
ATOM   2231  HB3 TYR A 154      21.544  -0.466 -11.892  1.00182.01           H  
ATOM   2232  HD1 TYR A 154      19.599   1.413 -14.460  1.00182.01           H  
ATOM   2233  HD2 TYR A 154      19.772   0.151 -10.330  1.00182.01           H  
ATOM   2234  HE1 TYR A 154      17.225   2.019 -14.157  1.00182.01           H  
ATOM   2235  HE2 TYR A 154      17.409   0.770 -10.047  1.00182.01           H  
ATOM   2236  HH  TYR A 154      15.578   1.636 -11.065  1.00182.01           H  
ATOM   2237  N   VAL A 155      24.592   0.998 -11.842  1.00128.95           N  
ATOM   2238  CA  VAL A 155      25.725   0.749 -10.951  1.00128.95           C  
ATOM   2239  C   VAL A 155      25.963   2.044 -10.141  1.00128.95           C  
ATOM   2240  O   VAL A 155      26.264   2.024  -8.948  1.00128.95           O  
ATOM   2241  CB  VAL A 155      26.993   0.341 -11.732  1.00128.95           C  
ATOM   2242  CG1 VAL A 155      28.200   0.163 -10.803  1.00128.95           C  
ATOM   2243  CG2 VAL A 155      26.774  -0.963 -12.507  1.00128.95           C  
ATOM   2244  H   VAL A 155      24.734   1.018 -12.847  1.00128.95           H  
ATOM   2245  HA  VAL A 155      25.430  -0.036 -10.244  1.00128.95           H  
ATOM   2246  HB  VAL A 155      27.243   1.127 -12.457  1.00128.95           H  
ATOM   2247 HG11 VAL A 155      27.989  -0.568 -10.015  1.00128.95           H  
ATOM   2248 HG12 VAL A 155      28.481   1.107 -10.327  1.00128.95           H  
ATOM   2249 HG13 VAL A 155      29.074  -0.187 -11.363  1.00128.95           H  
ATOM   2250 HG21 VAL A 155      26.490  -1.780 -11.836  1.00128.95           H  
ATOM   2251 HG22 VAL A 155      27.686  -1.260 -13.036  1.00128.95           H  
ATOM   2252 HG23 VAL A 155      25.988  -0.852 -13.259  1.00128.95           H  
ATOM   2253  N   MET A 156      25.888   3.224 -10.856  1.00154.05           N  
ATOM   2254  CA  MET A 156      26.156   4.502 -10.202  1.00154.05           C  
ATOM   2255  C   MET A 156      24.985   4.825  -9.248  1.00154.05           C  
ATOM   2256  O   MET A 156      25.153   5.389  -8.166  1.00154.05           O  
ATOM   2257  CB  MET A 156      26.356   5.645 -11.203  1.00154.05           C  
ATOM   2258  CG  MET A 156      27.617   5.436 -12.041  1.00154.05           C  
ATOM   2259  SD  MET A 156      28.107   6.929 -12.964  1.00154.05           S  
ATOM   2260  CE  MET A 156      26.760   7.002 -14.178  1.00154.05           C  
ATOM   2261  H   MET A 156      25.618   3.192 -11.835  1.00154.05           H  
ATOM   2262  HA  MET A 156      27.051   4.381  -9.579  1.00154.05           H  
ATOM   2263  HB2 MET A 156      26.431   6.587 -10.644  1.00154.05           H  
ATOM   2264  HB3 MET A 156      25.479   5.735 -11.855  1.00154.05           H  
ATOM   2265  HG2 MET A 156      27.493   4.605 -12.744  1.00154.05           H  
ATOM   2266  HG3 MET A 156      28.459   5.184 -11.388  1.00154.05           H  
ATOM   2267  HE1 MET A 156      27.002   7.762 -14.925  1.00154.05           H  
ATOM   2268  HE2 MET A 156      25.821   7.276 -13.693  1.00154.05           H  
ATOM   2269  HE3 MET A 156      26.649   6.041 -14.685  1.00154.05           H  
ATOM   2270  N   LEU A 157      23.735   4.492  -9.731  1.00296.44           N  
ATOM   2271  CA  LEU A 157      22.520   4.691  -8.940  1.00296.44           C  
ATOM   2272  C   LEU A 157      22.632   3.839  -7.659  1.00296.44           C  
ATOM   2273  O   LEU A 157      22.434   4.320  -6.542  1.00296.44           O  
ATOM   2274  CB  LEU A 157      21.280   4.334  -9.775  1.00296.44           C  
ATOM   2275  CG  LEU A 157      19.930   4.807  -9.196  1.00296.44           C  
ATOM   2276  CD1 LEU A 157      18.890   4.897 -10.320  1.00296.44           C  
ATOM   2277  CD2 LEU A 157      19.387   3.868  -8.117  1.00296.44           C  
ATOM   2278  H   LEU A 157      23.672   4.126 -10.682  1.00296.44           H  
ATOM   2279  HA  LEU A 157      22.496   5.747  -8.651  1.00296.44           H  
ATOM   2280  HB2 LEU A 157      21.408   4.791 -10.766  1.00296.44           H  
ATOM   2281  HB3 LEU A 157      21.235   3.252  -9.943  1.00296.44           H  
ATOM   2282  HG  LEU A 157      20.050   5.811  -8.771  1.00296.44           H  
ATOM   2283 HD11 LEU A 157      18.715   3.918 -10.777  1.00296.44           H  
ATOM   2284 HD12 LEU A 157      19.223   5.577 -11.108  1.00296.44           H  
ATOM   2285 HD13 LEU A 157      17.934   5.271  -9.940  1.00296.44           H  
ATOM   2286 HD21 LEU A 157      19.288   2.845  -8.493  1.00296.44           H  
ATOM   2287 HD22 LEU A 157      18.398   4.198  -7.780  1.00296.44           H  
ATOM   2288 HD23 LEU A 157      20.029   3.841  -7.236  1.00296.44           H  
ATOM   2289  N   ALA A 158      22.923   2.505  -7.828  1.00113.55           N  
ATOM   2290  CA  ALA A 158      22.932   1.590  -6.694  1.00113.55           C  
ATOM   2291  C   ALA A 158      24.039   1.947  -5.688  1.00113.55           C  
ATOM   2292  O   ALA A 158      23.908   1.737  -4.482  1.00113.55           O  
ATOM   2293  CB  ALA A 158      23.111   0.147  -7.143  1.00113.55           C  
ATOM   2294  H   ALA A 158      23.109   2.134  -8.761  1.00113.55           H  
ATOM   2295  HA  ALA A 158      21.972   1.704  -6.176  1.00113.55           H  
ATOM   2296  HB1 ALA A 158      24.053   0.011  -7.685  1.00113.55           H  
ATOM   2297  HB2 ALA A 158      22.294  -0.158  -7.806  1.00113.55           H  
ATOM   2298  HB3 ALA A 158      23.123  -0.532  -6.284  1.00113.55           H  
ATOM   2299  N   LEU A 159      25.212   2.428  -6.225  1.00239.28           N  
ATOM   2300  CA  LEU A 159      26.334   2.806  -5.370  1.00239.28           C  
ATOM   2301  C   LEU A 159      25.905   4.014  -4.520  1.00239.28           C  
ATOM   2302  O   LEU A 159      26.097   4.051  -3.302  1.00239.28           O  
ATOM   2303  CB  LEU A 159      27.580   3.095  -6.219  1.00239.28           C  
ATOM   2304  CG  LEU A 159      28.906   3.392  -5.489  1.00239.28           C  
ATOM   2305  CD1 LEU A 159      29.002   4.824  -4.964  1.00239.28           C  
ATOM   2306  CD2 LEU A 159      29.221   2.386  -4.384  1.00239.28           C  
ATOM   2307  H   LEU A 159      25.305   2.499  -7.239  1.00239.28           H  
ATOM   2308  HA  LEU A 159      26.513   1.964  -4.692  1.00239.28           H  
ATOM   2309  HB2 LEU A 159      27.760   2.208  -6.843  1.00239.28           H  
ATOM   2310  HB3 LEU A 159      27.373   3.911  -6.924  1.00239.28           H  
ATOM   2311  HG  LEU A 159      29.696   3.293  -6.247  1.00239.28           H  
ATOM   2312 HD11 LEU A 159      28.378   4.988  -4.082  1.00239.28           H  
ATOM   2313 HD12 LEU A 159      28.711   5.547  -5.733  1.00239.28           H  
ATOM   2314 HD13 LEU A 159      30.033   5.051  -4.671  1.00239.28           H  
ATOM   2315 HD21 LEU A 159      28.536   2.484  -3.536  1.00239.28           H  
ATOM   2316 HD22 LEU A 159      30.237   2.539  -4.004  1.00239.28           H  
ATOM   2317 HD23 LEU A 159      29.158   1.360  -4.761  1.00239.28           H  
ATOM   2318  N   VAL A 160      25.360   5.086  -5.196  1.00218.06           N  
ATOM   2319  CA  VAL A 160      25.083   6.325  -4.476  1.00218.06           C  
ATOM   2320  C   VAL A 160      23.875   6.152  -3.526  1.00218.06           C  
ATOM   2321  O   VAL A 160      23.804   6.751  -2.450  1.00218.06           O  
ATOM   2322  CB  VAL A 160      24.985   7.543  -5.418  1.00218.06           C  
ATOM   2323  CG1 VAL A 160      23.633   7.692  -6.113  1.00218.06           C  
ATOM   2324  CG2 VAL A 160      25.323   8.834  -4.668  1.00218.06           C  
ATOM   2325  H   VAL A 160      25.161   5.017  -6.196  1.00218.06           H  
ATOM   2326  HA  VAL A 160      25.951   6.476  -3.818  1.00218.06           H  
ATOM   2327  HB  VAL A 160      25.746   7.426  -6.201  1.00218.06           H  
ATOM   2328 HG11 VAL A 160      22.837   7.941  -5.404  1.00218.06           H  
ATOM   2329 HG12 VAL A 160      23.356   6.775  -6.636  1.00218.06           H  
ATOM   2330 HG13 VAL A 160      23.672   8.494  -6.857  1.00218.06           H  
ATOM   2331 HG21 VAL A 160      24.599   9.038  -3.873  1.00218.06           H  
ATOM   2332 HG22 VAL A 160      25.329   9.688  -5.353  1.00218.06           H  
ATOM   2333 HG23 VAL A 160      26.318   8.773  -4.213  1.00218.06           H  
ATOM   2334  N   TRP A 161      22.854   5.340  -3.969  1.00215.44           N  
ATOM   2335  CA  TRP A 161      21.691   5.072  -3.122  1.00215.44           C  
ATOM   2336  C   TRP A 161      22.069   4.108  -1.981  1.00215.44           C  
ATOM   2337  O   TRP A 161      21.467   4.108  -0.905  1.00215.44           O  
ATOM   2338  CB  TRP A 161      20.483   4.514  -3.883  1.00215.44           C  
ATOM   2339  CG  TRP A 161      19.613   5.599  -4.452  1.00215.44           C  
ATOM   2340  CD1 TRP A 161      19.900   6.401  -5.539  1.00215.44           C  
ATOM   2341  CD2 TRP A 161      18.327   6.008  -3.970  1.00215.44           C  
ATOM   2342  CE2 TRP A 161      17.875   7.033  -4.801  1.00215.44           C  
ATOM   2343  CE3 TRP A 161      17.500   5.600  -2.902  1.00215.44           C  
ATOM   2344  NE1 TRP A 161      18.856   7.262  -5.736  1.00215.44           N  
ATOM   2345  CZ2 TRP A 161      16.635   7.658  -4.627  1.00215.44           C  
ATOM   2346  CZ3 TRP A 161      16.260   6.221  -2.711  1.00215.44           C  
ATOM   2347  CH2 TRP A 161      15.834   7.235  -3.564  1.00215.44           C  
ATOM   2348  H   TRP A 161      22.904   4.924  -4.903  1.00215.44           H  
ATOM   2349  HA  TRP A 161      21.422   6.019  -2.635  1.00215.44           H  
ATOM   2350  HB2 TRP A 161      20.801   3.838  -4.684  1.00215.44           H  
ATOM   2351  HB3 TRP A 161      19.870   3.898  -3.212  1.00215.44           H  
ATOM   2352  HD1 TRP A 161      20.762   6.429  -6.192  1.00215.44           H  
ATOM   2353  HE1 TRP A 161      18.806   7.965  -6.461  1.00215.44           H  
ATOM   2354  HE3 TRP A 161      17.818   4.806  -2.231  1.00215.44           H  
ATOM   2355  HZ2 TRP A 161      16.308   8.458  -5.282  1.00215.44           H  
ATOM   2356  HZ3 TRP A 161      15.621   5.907  -1.890  1.00215.44           H  
ATOM   2357  HH2 TRP A 161      14.870   7.710  -3.401  1.00215.44           H  
ATOM   2358  N   GLY A 162      23.076   3.209  -2.239  1.00 95.03           N  
ATOM   2359  CA  GLY A 162      23.591   2.334  -1.203  1.00 95.03           C  
ATOM   2360  C   GLY A 162      24.348   3.152  -0.151  1.00 95.03           C  
ATOM   2361  O   GLY A 162      24.332   2.873   1.048  1.00 95.03           O  
ATOM   2362  H   GLY A 162      23.473   3.130  -3.174  1.00 95.03           H  
ATOM   2363  HA2 GLY A 162      22.757   1.812  -0.725  1.00 95.03           H  
ATOM   2364  HA3 GLY A 162      24.276   1.615  -1.660  1.00 95.03           H  
ATOM   2365  N   GLY A 163      25.100   4.191  -0.651  1.00 99.72           N  
ATOM   2366  CA  GLY A 163      25.782   5.116   0.226  1.00 99.72           C  
ATOM   2367  C   GLY A 163      24.781   5.931   1.052  1.00 99.72           C  
ATOM   2368  O   GLY A 163      24.997   6.239   2.223  1.00 99.72           O  
ATOM   2369  H   GLY A 163      25.204   4.285  -1.664  1.00 99.72           H  
ATOM   2370  HA2 GLY A 163      26.431   4.551   0.903  1.00 99.72           H  
ATOM   2371  HA3 GLY A 163      26.380   5.796  -0.386  1.00 99.72           H  
ATOM   2372  N   ALA A 164      23.658   6.359   0.379  1.00132.76           N  
ATOM   2373  CA  ALA A 164      22.608   7.104   1.058  1.00132.76           C  
ATOM   2374  C   ALA A 164      21.932   6.249   2.143  1.00132.76           C  
ATOM   2375  O   ALA A 164      21.532   6.737   3.201  1.00132.76           O  
ATOM   2376  CB  ALA A 164      21.557   7.607   0.081  1.00132.76           C  
ATOM   2377  H   ALA A 164      23.590   6.184  -0.625  1.00132.76           H  
ATOM   2378  HA  ALA A 164      23.084   7.946   1.569  1.00132.76           H  
ATOM   2379  HB1 ALA A 164      21.037   6.781  -0.412  1.00132.76           H  
ATOM   2380  HB2 ALA A 164      22.009   8.232  -0.695  1.00132.76           H  
ATOM   2381  HB3 ALA A 164      20.798   8.199   0.602  1.00132.76           H  
ATOM   2382  N   LEU A 165      21.722   4.927   1.825  1.00157.08           N  
ATOM   2383  CA  LEU A 165      21.159   3.997   2.801  1.00157.08           C  
ATOM   2384  C   LEU A 165      22.156   3.844   3.968  1.00157.08           C  
ATOM   2385  O   LEU A 165      21.782   3.755   5.137  1.00157.08           O  
ATOM   2386  CB  LEU A 165      20.851   2.645   2.146  1.00157.08           C  
ATOM   2387  CG  LEU A 165      20.258   1.577   3.086  1.00157.08           C  
ATOM   2388  CD1 LEU A 165      18.937   2.014   3.718  1.00157.08           C  
ATOM   2389  CD2 LEU A 165      20.054   0.269   2.316  1.00157.08           C  
ATOM   2390  H   LEU A 165      21.947   4.599   0.885  1.00157.08           H  
ATOM   2391  HA  LEU A 165      20.249   4.460   3.197  1.00157.08           H  
ATOM   2392  HB2 LEU A 165      20.161   2.810   1.307  1.00157.08           H  
ATOM   2393  HB3 LEU A 165      21.770   2.242   1.703  1.00157.08           H  
ATOM   2394  HG  LEU A 165      20.972   1.372   3.891  1.00157.08           H  
ATOM   2395 HD11 LEU A 165      18.196   2.267   2.952  1.00157.08           H  
ATOM   2396 HD12 LEU A 165      19.071   2.884   4.367  1.00157.08           H  
ATOM   2397 HD13 LEU A 165      18.520   1.212   4.337  1.00157.08           H  
ATOM   2398 HD21 LEU A 165      19.338   0.398   1.496  1.00157.08           H  
ATOM   2399 HD22 LEU A 165      19.674  -0.517   2.977  1.00157.08           H  
ATOM   2400 HD23 LEU A 165      20.999  -0.083   1.889  1.00157.08           H  
ATOM   2401  N   GLY A 166      23.484   3.746   3.629  1.00115.88           N  
ATOM   2402  CA  GLY A 166      24.508   3.603   4.644  1.00115.88           C  
ATOM   2403  C   GLY A 166      24.577   4.816   5.578  1.00115.88           C  
ATOM   2404  O   GLY A 166      24.749   4.699   6.791  1.00115.88           O  
ATOM   2405  H   GLY A 166      23.751   3.733   2.644  1.00115.88           H  
ATOM   2406  HA2 GLY A 166      24.290   2.708   5.235  1.00115.88           H  
ATOM   2407  HA3 GLY A 166      25.472   3.486   4.141  1.00115.88           H  
ATOM   2408  N   LEU A 167      24.503   6.047   4.963  1.00181.65           N  
ATOM   2409  CA  LEU A 167      24.530   7.286   5.737  1.00181.65           C  
ATOM   2410  C   LEU A 167      23.246   7.448   6.582  1.00181.65           C  
ATOM   2411  O   LEU A 167      23.230   8.117   7.616  1.00181.65           O  
ATOM   2412  CB  LEU A 167      24.745   8.524   4.852  1.00181.65           C  
ATOM   2413  CG  LEU A 167      26.218   8.987   4.801  1.00181.65           C  
ATOM   2414  CD1 LEU A 167      27.169   7.931   4.239  1.00181.65           C  
ATOM   2415  CD2 LEU A 167      26.338  10.272   3.978  1.00181.65           C  
ATOM   2416  H   LEU A 167      24.452   6.087   3.942  1.00181.65           H  
ATOM   2417  HA  LEU A 167      25.343   7.190   6.466  1.00181.65           H  
ATOM   2418  HB2 LEU A 167      24.373   8.346   3.836  1.00181.65           H  
ATOM   2419  HB3 LEU A 167      24.152   9.361   5.245  1.00181.65           H  
ATOM   2420  HG  LEU A 167      26.539   9.217   5.824  1.00181.65           H  
ATOM   2421 HD11 LEU A 167      26.911   7.671   3.208  1.00181.65           H  
ATOM   2422 HD12 LEU A 167      27.160   7.017   4.839  1.00181.65           H  
ATOM   2423 HD13 LEU A 167      28.199   8.305   4.237  1.00181.65           H  
ATOM   2424 HD21 LEU A 167      26.068  10.099   2.933  1.00181.65           H  
ATOM   2425 HD22 LEU A 167      27.365  10.648   3.994  1.00181.65           H  
ATOM   2426 HD23 LEU A 167      25.687  11.057   4.376  1.00181.65           H  
ATOM   2427  N   GLY A 168      22.114   6.861   6.071  1.00102.15           N  
ATOM   2428  CA  GLY A 168      20.863   6.852   6.806  1.00102.15           C  
ATOM   2429  C   GLY A 168      20.873   5.882   7.998  1.00102.15           C  
ATOM   2430  O   GLY A 168      20.139   6.028   8.976  1.00102.15           O  
ATOM   2431  H   GLY A 168      22.144   6.440   5.144  1.00102.15           H  
ATOM   2432  HA2 GLY A 168      20.667   7.861   7.177  1.00102.15           H  
ATOM   2433  HA3 GLY A 168      20.074   6.540   6.119  1.00102.15           H  
ATOM   2434  N   LEU A 169      21.680   4.777   7.849  1.00194.60           N  
ATOM   2435  CA  LEU A 169      21.833   3.773   8.890  1.00194.60           C  
ATOM   2436  C   LEU A 169      22.830   4.198   9.991  1.00194.60           C  
ATOM   2437  O   LEU A 169      22.851   3.635  11.089  1.00194.60           O  
ATOM   2438  CB  LEU A 169      22.263   2.417   8.312  1.00194.60           C  
ATOM   2439  CG  LEU A 169      21.120   1.644   7.623  1.00194.60           C  
ATOM   2440  CD1 LEU A 169      21.698   0.477   6.818  1.00194.60           C  
ATOM   2441  CD2 LEU A 169      20.100   1.111   8.633  1.00194.60           C  
ATOM   2442  H   LEU A 169      22.166   4.657   6.961  1.00194.60           H  
ATOM   2443  HA  LEU A 169      20.871   3.683   9.405  1.00194.60           H  
ATOM   2444  HB2 LEU A 169      23.082   2.576   7.599  1.00194.60           H  
ATOM   2445  HB3 LEU A 169      22.678   1.786   9.107  1.00194.60           H  
ATOM   2446  HG  LEU A 169      20.595   2.307   6.927  1.00194.60           H  
ATOM   2447 HD11 LEU A 169      22.228  -0.229   7.465  1.00194.60           H  
ATOM   2448 HD12 LEU A 169      22.402   0.838   6.061  1.00194.60           H  
ATOM   2449 HD13 LEU A 169      20.903  -0.068   6.298  1.00194.60           H  
ATOM   2450 HD21 LEU A 169      20.579   0.476   9.385  1.00194.60           H  
ATOM   2451 HD22 LEU A 169      19.332   0.515   8.128  1.00194.60           H  
ATOM   2452 HD23 LEU A 169      19.586   1.924   9.153  1.00194.60           H  
ATOM   2453  N   LEU A 170      23.726   5.197   9.693  1.00194.44           N  
ATOM   2454  CA  LEU A 170      24.719   5.632  10.672  1.00194.44           C  
ATOM   2455  C   LEU A 170      24.101   5.987  12.055  1.00194.44           C  
ATOM   2456  O   LEU A 170      24.610   5.535  13.094  1.00194.44           O  
ATOM   2457  CB  LEU A 170      25.562   6.822  10.184  1.00194.44           C  
ATOM   2458  CG  LEU A 170      26.734   6.455   9.255  1.00194.44           C  
ATOM   2459  CD1 LEU A 170      27.375   7.736   8.712  1.00194.44           C  
ATOM   2460  CD2 LEU A 170      27.802   5.618   9.962  1.00194.44           C  
ATOM   2461  H   LEU A 170      23.713   5.593   8.754  1.00194.44           H  
ATOM   2462  HA  LEU A 170      25.351   4.757  10.859  1.00194.44           H  
ATOM   2463  HB2 LEU A 170      24.912   7.535   9.664  1.00194.44           H  
ATOM   2464  HB3 LEU A 170      25.971   7.362  11.047  1.00194.44           H  
ATOM   2465  HG  LEU A 170      26.353   5.881   8.405  1.00194.44           H  
ATOM   2466 HD11 LEU A 170      27.819   8.331   9.518  1.00194.44           H  
ATOM   2467 HD12 LEU A 170      26.634   8.361   8.204  1.00194.44           H  
ATOM   2468 HD13 LEU A 170      28.164   7.501   7.990  1.00194.44           H  
ATOM   2469 HD21 LEU A 170      28.163   6.117  10.868  1.00194.44           H  
ATOM   2470 HD22 LEU A 170      28.663   5.453   9.304  1.00194.44           H  
ATOM   2471 HD23 LEU A 170      27.422   4.632  10.245  1.00194.44           H  
ATOM   2472  N   PRO A 171      23.038   6.857  12.147  1.00297.52           N  
ATOM   2473  CA  PRO A 171      22.439   7.163  13.451  1.00297.52           C  
ATOM   2474  C   PRO A 171      21.727   5.971  14.115  1.00297.52           C  
ATOM   2475  O   PRO A 171      21.492   5.950  15.324  1.00297.52           O  
ATOM   2476  CB  PRO A 171      21.467   8.306  13.175  1.00297.52           C  
ATOM   2477  CG  PRO A 171      21.109   8.124  11.706  1.00297.52           C  
ATOM   2478  CD  PRO A 171      22.404   7.630  11.088  1.00297.52           C  
ATOM   2479  HA  PRO A 171      23.226   7.476  14.141  1.00297.52           H  
ATOM   2480  HB2 PRO A 171      20.584   8.300  13.821  1.00297.52           H  
ATOM   2481  HB3 PRO A 171      21.979   9.267  13.307  1.00297.52           H  
ATOM   2482  HG2 PRO A 171      20.756   9.046  11.237  1.00297.52           H  
ATOM   2483  HG3 PRO A 171      20.326   7.364  11.607  1.00297.52           H  
ATOM   2484  HD2 PRO A 171      23.067   8.469  10.853  1.00297.52           H  
ATOM   2485  HD3 PRO A 171      22.237   7.053  10.185  1.00297.52           H  
ATOM   2486  N   VAL A 172      21.312   4.969  13.275  1.00120.17           N  
ATOM   2487  CA  VAL A 172      20.603   3.799  13.787  1.00120.17           C  
ATOM   2488  C   VAL A 172      21.652   2.863  14.438  1.00120.17           C  
ATOM   2489  O   VAL A 172      21.394   2.199  15.440  1.00120.17           O  
ATOM   2490  CB  VAL A 172      19.802   3.091  12.673  1.00120.17           C  
ATOM   2491  CG1 VAL A 172      19.062   1.859  13.203  1.00120.17           C  
ATOM   2492  CG2 VAL A 172      18.783   4.045  12.034  1.00120.17           C  
ATOM   2493  H   VAL A 172      21.526   5.031  12.285  1.00120.17           H  
ATOM   2494  HA  VAL A 172      19.928   4.132  14.584  1.00120.17           H  
ATOM   2495  HB  VAL A 172      20.486   2.753  11.885  1.00120.17           H  
ATOM   2496 HG11 VAL A 172      18.398   2.121  14.033  1.00120.17           H  
ATOM   2497 HG12 VAL A 172      19.762   1.093  13.551  1.00120.17           H  
ATOM   2498 HG13 VAL A 172      18.453   1.402  12.415  1.00120.17           H  
ATOM   2499 HG21 VAL A 172      18.081   4.433  12.780  1.00120.17           H  
ATOM   2500 HG22 VAL A 172      18.203   3.532  11.259  1.00120.17           H  
ATOM   2501 HG23 VAL A 172      19.275   4.898  11.557  1.00120.17           H  
ATOM   2502  N   LEU A 173      22.828   2.716  13.736  1.00117.88           N  
ATOM   2503  CA  LEU A 173      23.849   1.752  14.127  1.00117.88           C  
ATOM   2504  C   LEU A 173      24.837   2.265  15.197  1.00117.88           C  
ATOM   2505  O   LEU A 173      25.426   1.476  15.939  1.00117.88           O  
ATOM   2506  CB  LEU A 173      24.662   1.295  12.903  1.00117.88           C  
ATOM   2507  CG  LEU A 173      23.861   0.477  11.869  1.00117.88           C  
ATOM   2508  CD1 LEU A 173      24.723   0.237  10.626  1.00117.88           C  
ATOM   2509  CD2 LEU A 173      23.381  -0.863  12.429  1.00117.88           C  
ATOM   2510  H   LEU A 173      22.969   3.282  12.897  1.00117.88           H  
ATOM   2511  HA  LEU A 173      23.342   0.897  14.588  1.00117.88           H  
ATOM   2512  HB2 LEU A 173      25.086   2.181  12.409  1.00117.88           H  
ATOM   2513  HB3 LEU A 173      25.521   0.698  13.237  1.00117.88           H  
ATOM   2514  HG  LEU A 173      22.978   1.046  11.557  1.00117.88           H  
ATOM   2515 HD11 LEU A 173      25.620  -0.342  10.870  1.00117.88           H  
ATOM   2516 HD12 LEU A 173      25.041   1.187  10.184  1.00117.88           H  
ATOM   2517 HD13 LEU A 173      24.161  -0.313   9.863  1.00117.88           H  
ATOM   2518 HD21 LEU A 173      24.217  -1.452  12.821  1.00117.88           H  
ATOM   2519 HD22 LEU A 173      22.888  -1.454  11.649  1.00117.88           H  
ATOM   2520 HD23 LEU A 173      22.654  -0.722  13.234  1.00117.88           H  
ATOM   2521  N   ALA A 174      25.187   3.601  15.146  1.00193.93           N  
ATOM   2522  CA  ALA A 174      26.267   4.107  15.999  1.00193.93           C  
ATOM   2523  C   ALA A 174      26.213   5.598  16.388  1.00193.93           C  
ATOM   2524  O   ALA A 174      26.692   6.018  17.444  1.00193.93           O  
ATOM   2525  CB  ALA A 174      27.613   3.857  15.316  1.00193.93           C  
ATOM   2526  H   ALA A 174      24.696   4.207  14.492  1.00193.93           H  
ATOM   2527  HA  ALA A 174      26.236   3.549  16.944  1.00193.93           H  
ATOM   2528  HB1 ALA A 174      27.665   4.371  14.349  1.00193.93           H  
ATOM   2529  HB2 ALA A 174      27.773   2.790  15.131  1.00193.93           H  
ATOM   2530  HB3 ALA A 174      28.442   4.222  15.932  1.00193.93           H  
ATOM   2531  N   TRP A 175      25.753   6.474  15.440  1.00208.67           N  
ATOM   2532  CA  TRP A 175      25.858   7.946  15.569  1.00208.67           C  
ATOM   2533  C   TRP A 175      24.738   8.535  16.478  1.00208.67           C  
ATOM   2534  O   TRP A 175      24.223   9.639  16.284  1.00208.67           O  
ATOM   2535  CB  TRP A 175      25.837   8.605  14.173  1.00208.67           C  
ATOM   2536  CG  TRP A 175      27.021   9.463  13.829  1.00208.67           C  
ATOM   2537  CD1 TRP A 175      26.973  10.799  13.480  1.00208.67           C  
ATOM   2538  CD2 TRP A 175      28.383   9.045  13.673  1.00208.67           C  
ATOM   2539  CE2 TRP A 175      29.101  10.134  13.178  1.00208.67           C  
ATOM   2540  CE3 TRP A 175      29.068   7.829  13.873  1.00208.67           C  
ATOM   2541  NE1 TRP A 175      28.216  11.178  13.054  1.00208.67           N  
ATOM   2542  CZ2 TRP A 175      30.462  10.068  12.855  1.00208.67           C  
ATOM   2543  CZ3 TRP A 175      30.433   7.751  13.575  1.00208.67           C  
ATOM   2544  CH2 TRP A 175      31.118   8.853  13.068  1.00208.67           C  
ATOM   2545  H   TRP A 175      25.328   6.092  14.595  1.00208.67           H  
ATOM   2546  HA  TRP A 175      26.802   8.159  16.087  1.00208.67           H  
ATOM   2547  HB2 TRP A 175      25.808   7.833  13.396  1.00208.67           H  
ATOM   2548  HB3 TRP A 175      24.924   9.193  14.021  1.00208.67           H  
ATOM   2549  HD1 TRP A 175      26.142  11.492  13.445  1.00208.67           H  
ATOM   2550  HE1 TRP A 175      28.464  12.093  12.696  1.00208.67           H  
ATOM   2551  HE3 TRP A 175      28.545   6.953  14.243  1.00208.67           H  
ATOM   2552  HZ2 TRP A 175      30.980  10.915  12.417  1.00208.67           H  
ATOM   2553  HZ3 TRP A 175      30.958   6.809  13.721  1.00208.67           H  
ATOM   2554  HH2 TRP A 175      32.170   8.754  12.810  1.00208.67           H  
ATOM   2555  N   ASN A 176      24.469   7.829  17.633  1.00266.08           N  
ATOM   2556  CA  ASN A 176      23.362   8.166  18.529  1.00266.08           C  
ATOM   2557  C   ASN A 176      23.812   8.411  19.990  1.00266.08           C  
ATOM   2558  O   ASN A 176      24.955   8.200  20.401  1.00266.08           O  
ATOM   2559  CB  ASN A 176      22.206   7.183  18.407  1.00266.08           C  
ATOM   2560  CG  ASN A 176      22.610   5.813  18.872  1.00266.08           C  
ATOM   2561  ND2 ASN A 176      22.474   4.825  17.947  1.00266.08           N  
ATOM   2562  OD1 ASN A 176      23.024   5.605  20.007  1.00266.08           O  
ATOM   2563  H   ASN A 176      25.076   7.048  17.883  1.00266.08           H  
ATOM   2564  HA  ASN A 176      22.969   9.131  18.199  1.00266.08           H  
ATOM   2565  HB2 ASN A 176      21.863   7.157  17.371  1.00266.08           H  
ATOM   2566  HB3 ASN A 176      21.347   7.485  19.015  1.00266.08           H  
ATOM   2567 HD21 ASN A 176      22.720   3.871  18.180  1.00266.08           H  
ATOM   2568 HD22 ASN A 176      22.116   4.997  17.009  1.00266.08           H  
ATOM   2569  N   CYX A 177      22.827   8.959  20.784  1.00291.89           N  
ATOM   2570  CA  CYX A 177      23.015   9.352  22.183  1.00291.89           C  
ATOM   2571  C   CYX A 177      22.312   8.356  23.125  1.00291.89           C  
ATOM   2572  O   CYX A 177      21.881   8.690  24.228  1.00291.89           O  
ATOM   2573  CB  CYX A 177      22.514  10.790  22.429  1.00291.89           C  
ATOM   2574  SG  CYX A 177      23.722  11.776  23.392  1.00291.89           S  
ATOM   2575  H   CYX A 177      21.891   9.112  20.395  1.00291.89           H  
ATOM   2576  HA  CYX A 177      24.086   9.267  22.404  1.00291.89           H  
ATOM   2577  HB2 CYX A 177      21.547  10.795  22.941  1.00291.89           H  
ATOM   2578  HB3 CYX A 177      22.392  11.318  21.480  1.00291.89           H  
ATOM   2579  N   LEU A 178      22.385   7.029  22.758  1.00144.25           N  
ATOM   2580  CA  LEU A 178      22.013   5.956  23.688  1.00144.25           C  
ATOM   2581  C   LEU A 178      23.318   5.641  24.461  1.00144.25           C  
ATOM   2582  O   LEU A 178      24.001   4.641  24.267  1.00144.25           O  
ATOM   2583  CB  LEU A 178      21.465   4.730  22.952  1.00144.25           C  
ATOM   2584  CG  LEU A 178      20.201   5.000  22.107  1.00144.25           C  
ATOM   2585  CD1 LEU A 178      19.784   3.720  21.379  1.00144.25           C  
ATOM   2586  CD2 LEU A 178      19.033   5.522  22.946  1.00144.25           C  
ATOM   2587  H   LEU A 178      22.751   6.760  21.846  1.00144.25           H  
ATOM   2588  HA  LEU A 178      21.279   6.325  24.412  1.00144.25           H  
ATOM   2589  HB2 LEU A 178      22.243   4.321  22.295  1.00144.25           H  
ATOM   2590  HB3 LEU A 178      21.251   3.943  23.688  1.00144.25           H  
ATOM   2591  HG  LEU A 178      20.432   5.753  21.344  1.00144.25           H  
ATOM   2592 HD11 LEU A 178      19.544   2.919  22.087  1.00144.25           H  
ATOM   2593 HD12 LEU A 178      20.588   3.366  20.725  1.00144.25           H  
ATOM   2594 HD13 LEU A 178      18.901   3.895  20.756  1.00144.25           H  
ATOM   2595 HD21 LEU A 178      18.797   4.837  23.768  1.00144.25           H  
ATOM   2596 HD22 LEU A 178      18.133   5.634  22.331  1.00144.25           H  
ATOM   2597 HD23 LEU A 178      19.256   6.505  23.371  1.00144.25           H  
ATOM   2598  N   ASP A 179      23.702   6.674  25.291  1.00129.40           N  
ATOM   2599  CA  ASP A 179      25.082   6.882  25.748  1.00129.40           C  
ATOM   2600  C   ASP A 179      24.989   7.790  27.009  1.00129.40           C  
ATOM   2601  O   ASP A 179      23.945   7.917  27.655  1.00129.40           O  
ATOM   2602  CB  ASP A 179      25.823   7.536  24.583  1.00129.40           C  
ATOM   2603  CG  ASP A 179      27.326   7.365  24.625  1.00129.40           C  
ATOM   2604  OD1 ASP A 179      27.871   7.463  25.755  1.00129.40           O  
ATOM   2605  OD2 ASP A 179      27.867   7.257  23.479  1.00129.40           O1-
ATOM   2606  H   ASP A 179      23.009   7.369  25.567  1.00129.40           H  
ATOM   2607  HA  ASP A 179      25.519   5.918  26.030  1.00129.40           H  
ATOM   2608  HB2 ASP A 179      25.609   8.613  24.543  1.00129.40           H  
ATOM   2609  HB3 ASP A 179      25.478   7.119  23.627  1.00129.40           H  
ATOM   2610  N   GLY A 180      26.134   8.442  27.389  1.00146.13           N  
ATOM   2611  CA  GLY A 180      26.142   9.429  28.443  1.00146.13           C  
ATOM   2612  C   GLY A 180      25.456  10.713  27.951  1.00146.13           C  
ATOM   2613  O   GLY A 180      25.878  11.385  27.009  1.00146.13           O  
ATOM   2614  H   GLY A 180      27.013   8.199  26.903  1.00146.13           H  
ATOM   2615  HA2 GLY A 180      25.638   9.023  29.326  1.00146.13           H  
ATOM   2616  HA3 GLY A 180      27.180   9.660  28.696  1.00146.13           H  
ATOM   2617  N   LEU A 181      24.288  11.033  28.605  1.00122.93           N  
ATOM   2618  CA  LEU A 181      23.319  12.016  28.104  1.00122.93           C  
ATOM   2619  C   LEU A 181      23.769  13.480  28.359  1.00122.93           C  
ATOM   2620  O   LEU A 181      23.087  14.304  28.964  1.00122.93           O  
ATOM   2621  CB  LEU A 181      21.929  11.776  28.722  1.00122.93           C  
ATOM   2622  CG  LEU A 181      21.354  10.356  28.546  1.00122.93           C  
ATOM   2623  CD1 LEU A 181      19.976  10.273  29.207  1.00122.93           C  
ATOM   2624  CD2 LEU A 181      21.265   9.937  27.081  1.00122.93           C  
ATOM   2625  H   LEU A 181      24.053  10.530  29.452  1.00122.93           H  
ATOM   2626  HA  LEU A 181      23.266  11.900  27.015  1.00122.93           H  
ATOM   2627  HB2 LEU A 181      21.976  11.995  29.798  1.00122.93           H  
ATOM   2628  HB3 LEU A 181      21.224  12.504  28.296  1.00122.93           H  
ATOM   2629  HG  LEU A 181      22.004   9.639  29.062  1.00122.93           H  
ATOM   2630 HD11 LEU A 181      19.277  10.992  28.768  1.00122.93           H  
ATOM   2631 HD12 LEU A 181      20.048  10.488  30.279  1.00122.93           H  
ATOM   2632 HD13 LEU A 181      19.548   9.271  29.097  1.00122.93           H  
ATOM   2633 HD21 LEU A 181      20.685  10.652  26.492  1.00122.93           H  
ATOM   2634 HD22 LEU A 181      20.790   8.954  26.985  1.00122.93           H  
ATOM   2635 HD23 LEU A 181      22.259   9.863  26.631  1.00122.93           H  
ATOM   2636  N   THR A 182      24.970  13.822  27.776  1.00220.36           N  
ATOM   2637  CA  THR A 182      25.520  15.175  27.848  1.00220.36           C  
ATOM   2638  C   THR A 182      26.487  15.450  26.677  1.00220.36           C  
ATOM   2639  O   THR A 182      27.401  16.271  26.749  1.00220.36           O  
ATOM   2640  CB  THR A 182      26.186  15.468  29.214  1.00220.36           C  
ATOM   2641  CG2 THR A 182      27.390  14.578  29.517  1.00220.36           C  
ATOM   2642  OG1 THR A 182      26.587  16.839  29.320  1.00220.36           O  
ATOM   2643  H   THR A 182      25.490  13.080  27.300  1.00220.36           H  
ATOM   2644  HA  THR A 182      24.690  15.881  27.709  1.00220.36           H  
ATOM   2645  HB  THR A 182      25.447  15.308  30.007  1.00220.36           H  
ATOM   2646  HG1 THR A 182      27.214  17.014  28.587  1.00220.36           H  
ATOM   2647 HG21 THR A 182      28.205  14.742  28.805  1.00220.36           H  
ATOM   2648 HG22 THR A 182      27.121  13.517  29.503  1.00220.36           H  
ATOM   2649 HG23 THR A 182      27.793  14.818  30.507  1.00220.36           H  
ATOM   2650  N   THR A 183      26.171  14.826  25.490  1.00338.70           N  
ATOM   2651  CA  THR A 183      26.987  14.996  24.280  1.00338.70           C  
ATOM   2652  C   THR A 183      26.139  14.689  23.027  1.00338.70           C  
ATOM   2653  O   THR A 183      26.590  14.150  22.013  1.00338.70           O  
ATOM   2654  CB  THR A 183      28.297  14.170  24.314  1.00338.70           C  
ATOM   2655  CG2 THR A 183      28.081  12.675  24.526  1.00338.70           C  
ATOM   2656  OG1 THR A 183      29.073  14.353  23.124  1.00338.70           O  
ATOM   2657  H   THR A 183      25.356  14.216  25.458  1.00338.70           H  
ATOM   2658  HA  THR A 183      27.254  16.059  24.197  1.00338.70           H  
ATOM   2659  HB  THR A 183      28.919  14.533  25.140  1.00338.70           H  
ATOM   2660  HG1 THR A 183      28.492  14.165  22.362  1.00338.70           H  
ATOM   2661 HG21 THR A 183      27.414  12.252  23.770  1.00338.70           H  
ATOM   2662 HG22 THR A 183      27.657  12.475  25.512  1.00338.70           H  
ATOM   2663 HG23 THR A 183      29.031  12.136  24.445  1.00338.70           H  
ATOM   2664  N   CYX A 184      24.865  15.201  23.088  1.00193.71           N  
ATOM   2665  CA  CYX A 184      23.856  14.951  22.058  1.00193.71           C  
ATOM   2666  C   CYX A 184      23.715  16.224  21.193  1.00193.71           C  
ATOM   2667  O   CYX A 184      24.217  17.304  21.512  1.00193.71           O  
ATOM   2668  CB  CYX A 184      22.502  14.544  22.655  1.00193.71           C  
ATOM   2669  SG  CYX A 184      22.586  13.356  24.066  1.00193.71           S  
ATOM   2670  H   CYX A 184      24.610  15.801  23.865  1.00193.71           H  
ATOM   2671  HA  CYX A 184      24.224  14.153  21.405  1.00193.71           H  
ATOM   2672  HB2 CYX A 184      21.854  14.119  21.884  1.00193.71           H  
ATOM   2673  HB3 CYX A 184      21.985  15.430  23.039  1.00193.71           H  
ATOM   2674  N   GLY A 185      22.994  16.062  20.034  1.00155.46           N  
ATOM   2675  CA  GLY A 185      22.690  17.190  19.164  1.00155.46           C  
ATOM   2676  C   GLY A 185      21.517  18.004  19.727  1.00155.46           C  
ATOM   2677  O   GLY A 185      20.719  17.540  20.543  1.00155.46           O  
ATOM   2678  H   GLY A 185      22.647  15.138  19.775  1.00155.46           H  
ATOM   2679  HA2 GLY A 185      23.573  17.827  19.065  1.00155.46           H  
ATOM   2680  HA3 GLY A 185      22.408  16.797  18.183  1.00155.46           H  
ATOM   2681  N   VAL A 186      21.398  19.273  19.209  1.00244.24           N  
ATOM   2682  CA  VAL A 186      20.381  20.213  19.681  1.00244.24           C  
ATOM   2683  C   VAL A 186      19.101  20.068  18.832  1.00244.24           C  
ATOM   2684  O   VAL A 186      17.984  20.325  19.279  1.00244.24           O  
ATOM   2685  CB  VAL A 186      20.927  21.659  19.743  1.00244.24           C  
ATOM   2686  CG1 VAL A 186      20.765  22.468  18.455  1.00244.24           C  
ATOM   2687  CG2 VAL A 186      20.272  22.429  20.893  1.00244.24           C  
ATOM   2688  H   VAL A 186      22.027  19.566  18.438  1.00244.24           H  
ATOM   2689  HA  VAL A 186      20.107  19.890  20.694  1.00244.24           H  
ATOM   2690  HB  VAL A 186      22.001  21.610  19.970  1.00244.24           H  
ATOM   2691 HG11 VAL A 186      19.712  22.673  18.232  1.00244.24           H  
ATOM   2692 HG12 VAL A 186      21.200  21.951  17.599  1.00244.24           H  
ATOM   2693 HG13 VAL A 186      21.273  23.435  18.544  1.00244.24           H  
ATOM   2694 HG21 VAL A 186      19.195  22.545  20.737  1.00244.24           H  
ATOM   2695 HG22 VAL A 186      20.712  23.427  20.985  1.00244.24           H  
ATOM   2696 HG23 VAL A 186      20.429  21.911  21.844  1.00244.24           H  
ATOM   2697  N   VAL A 187      19.310  19.754  17.501  1.00192.53           N  
ATOM   2698  CA  VAL A 187      18.185  19.629  16.572  1.00192.53           C  
ATOM   2699  C   VAL A 187      17.508  18.254  16.778  1.00192.53           C  
ATOM   2700  O   VAL A 187      16.317  18.058  16.542  1.00192.53           O  
ATOM   2701  CB  VAL A 187      18.640  19.771  15.102  1.00192.53           C  
ATOM   2702  CG1 VAL A 187      17.450  19.706  14.141  1.00192.53           C  
ATOM   2703  CG2 VAL A 187      19.372  21.089  14.864  1.00192.53           C  
ATOM   2704  H   VAL A 187      20.274  19.635  17.178  1.00192.53           H  
ATOM   2705  HA  VAL A 187      17.446  20.400  16.824  1.00192.53           H  
ATOM   2706  HB  VAL A 187      19.331  18.957  14.856  1.00192.53           H  
ATOM   2707 HG11 VAL A 187      16.729  20.499  14.357  1.00192.53           H  
ATOM   2708 HG12 VAL A 187      16.931  18.747  14.197  1.00192.53           H  
ATOM   2709 HG13 VAL A 187      17.772  19.828  13.105  1.00192.53           H  
ATOM   2710 HG21 VAL A 187      18.723  21.938  15.092  1.00192.53           H  
ATOM   2711 HG22 VAL A 187      19.692  21.175  13.821  1.00192.53           H  
ATOM   2712 HG23 VAL A 187      20.267  21.172  15.484  1.00192.53           H  
ATOM   2713  N   TYR A 188      18.376  17.225  17.070  1.00229.91           N  
ATOM   2714  CA  TYR A 188      17.970  15.822  17.063  1.00229.91           C  
ATOM   2715  C   TYR A 188      18.408  15.237  18.422  1.00229.91           C  
ATOM   2716  O   TYR A 188      19.518  14.713  18.565  1.00229.91           O  
ATOM   2717  CB  TYR A 188      18.648  15.062  15.911  1.00229.91           C  
ATOM   2718  CG  TYR A 188      18.341  15.597  14.531  1.00229.91           C  
ATOM   2719  CD1 TYR A 188      17.057  15.483  13.983  1.00229.91           C  
ATOM   2720  CD2 TYR A 188      19.349  16.216  13.777  1.00229.91           C  
ATOM   2721  CE1 TYR A 188      16.788  15.982  12.707  1.00229.91           C  
ATOM   2722  CE2 TYR A 188      19.078  16.721  12.504  1.00229.91           C  
ATOM   2723  CZ  TYR A 188      17.794  16.611  11.984  1.00229.91           C  
ATOM   2724  OH  TYR A 188      17.476  17.121  10.761  1.00229.91           O  
ATOM   2725  H   TYR A 188      19.330  17.475  17.311  1.00229.91           H  
ATOM   2726  HA  TYR A 188      16.886  15.735  16.946  1.00229.91           H  
ATOM   2727  HB2 TYR A 188      19.737  15.067  16.053  1.00229.91           H  
ATOM   2728  HB3 TYR A 188      18.347  14.006  15.943  1.00229.91           H  
ATOM   2729  HD1 TYR A 188      16.252  15.012  14.543  1.00229.91           H  
ATOM   2730  HD2 TYR A 188      20.354  16.327  14.179  1.00229.91           H  
ATOM   2731  HE1 TYR A 188      15.790  15.895  12.286  1.00229.91           H  
ATOM   2732  HE2 TYR A 188      19.877  17.196  11.945  1.00229.91           H  
ATOM   2733  HH  TYR A 188      18.220  17.658  10.442  1.00229.91           H  
ATOM   2734  N   PRO A 189      17.561  15.403  19.498  1.00176.51           N  
ATOM   2735  CA  PRO A 189      18.025  15.252  20.882  1.00176.51           C  
ATOM   2736  C   PRO A 189      18.615  13.910  21.333  1.00176.51           C  
ATOM   2737  O   PRO A 189      19.282  13.836  22.366  1.00176.51           O  
ATOM   2738  CB  PRO A 189      16.784  15.555  21.733  1.00176.51           C  
ATOM   2739  CG  PRO A 189      15.939  16.445  20.838  1.00176.51           C  
ATOM   2740  CD  PRO A 189      16.184  15.863  19.458  1.00176.51           C  
ATOM   2741  HA  PRO A 189      18.792  16.016  21.039  1.00176.51           H  
ATOM   2742  HB2 PRO A 189      16.230  14.641  21.973  1.00176.51           H  
ATOM   2743  HB3 PRO A 189      17.042  16.040  22.679  1.00176.51           H  
ATOM   2744  HG2 PRO A 189      16.311  17.476  20.884  1.00176.51           H  
ATOM   2745  HG3 PRO A 189      14.880  16.451  21.107  1.00176.51           H  
ATOM   2746  HD2 PRO A 189      16.017  16.607  18.683  1.00176.51           H  
ATOM   2747  HD3 PRO A 189      15.550  14.990  19.269  1.00176.51           H  
ATOM   2748  N   LEU A 190      18.259  12.787  20.617  1.00232.71           N  
ATOM   2749  CA  LEU A 190      18.841  11.485  20.936  1.00232.71           C  
ATOM   2750  C   LEU A 190      19.914  11.059  19.901  1.00232.71           C  
ATOM   2751  O   LEU A 190      20.428   9.937  19.911  1.00232.71           O  
ATOM   2752  CB  LEU A 190      17.798  10.372  21.106  1.00232.71           C  
ATOM   2753  CG  LEU A 190      16.935  10.509  22.377  1.00232.71           C  
ATOM   2754  CD1 LEU A 190      15.671  11.334  22.132  1.00232.71           C  
ATOM   2755  CD2 LEU A 190      16.535   9.124  22.892  1.00232.71           C  
ATOM   2756  H   LEU A 190      17.608  12.874  19.844  1.00232.71           H  
ATOM   2757  HA  LEU A 190      19.401  11.569  21.876  1.00232.71           H  
ATOM   2758  HB2 LEU A 190      17.166  10.318  20.215  1.00232.71           H  
ATOM   2759  HB3 LEU A 190      18.328   9.411  21.152  1.00232.71           H  
ATOM   2760  HG  LEU A 190      17.523  10.995  23.164  1.00232.71           H  
ATOM   2761 HD11 LEU A 190      15.028  10.861  21.383  1.00232.71           H  
ATOM   2762 HD12 LEU A 190      15.906  12.342  21.787  1.00232.71           H  
ATOM   2763 HD13 LEU A 190      15.090  11.427  23.055  1.00232.71           H  
ATOM   2764 HD21 LEU A 190      15.963   8.573  22.138  1.00232.71           H  
ATOM   2765 HD22 LEU A 190      15.924   9.206  23.796  1.00232.71           H  
ATOM   2766 HD23 LEU A 190      17.421   8.532  23.145  1.00232.71           H  
ATOM   2767  N   SER A 191      20.351  12.041  19.049  1.00201.49           N  
ATOM   2768  CA  SER A 191      21.425  11.827  18.079  1.00201.49           C  
ATOM   2769  C   SER A 191      22.721  12.382  18.703  1.00201.49           C  
ATOM   2770  O   SER A 191      22.727  13.287  19.542  1.00201.49           O  
ATOM   2771  CB  SER A 191      21.152  12.498  16.734  1.00201.49           C  
ATOM   2772  OG  SER A 191      21.723  11.730  15.673  1.00201.49           O  
ATOM   2773  H   SER A 191      19.953  12.981  19.124  1.00201.49           H  
ATOM   2774  HA  SER A 191      21.550  10.751  17.931  1.00201.49           H  
ATOM   2775  HB2 SER A 191      21.564  13.512  16.690  1.00201.49           H  
ATOM   2776  HB3 SER A 191      20.077  12.541  16.543  1.00201.49           H  
ATOM   2777  HG  SER A 191      21.574  12.226  14.847  1.00201.49           H  
ATOM   2778  N   LYS A 192      23.890  11.818  18.250  1.00259.79           N  
ATOM   2779  CA  LYS A 192      25.178  12.130  18.868  1.00259.79           C  
ATOM   2780  C   LYS A 192      25.687  13.446  18.269  1.00259.79           C  
ATOM   2781  O   LYS A 192      25.588  13.710  17.067  1.00259.79           O  
ATOM   2782  CB  LYS A 192      26.188  11.009  18.583  1.00259.79           C  
ATOM   2783  CG  LYS A 192      27.396  10.925  19.521  1.00259.79           C  
ATOM   2784  CD  LYS A 192      27.001  10.757  20.991  1.00259.79           C  
ATOM   2785  CE  LYS A 192      27.823   9.727  21.755  1.00259.79           C  
ATOM   2786  NZ  LYS A 192      27.472   8.364  21.337  1.00259.79           N1+
ATOM   2787  H   LYS A 192      23.865  11.192  17.438  1.00259.79           H  
ATOM   2788  HA  LYS A 192      25.011  12.260  19.942  1.00259.79           H  
ATOM   2789  HB2 LYS A 192      25.676  10.047  18.647  1.00259.79           H  
ATOM   2790  HB3 LYS A 192      26.555  11.087  17.551  1.00259.79           H  
ATOM   2791  HG2 LYS A 192      28.018  10.084  19.192  1.00259.79           H  
ATOM   2792  HG3 LYS A 192      28.014  11.824  19.411  1.00259.79           H  
ATOM   2793  HD2 LYS A 192      25.940  10.508  21.092  1.00259.79           H  
ATOM   2794  HD3 LYS A 192      27.132  11.726  21.482  1.00259.79           H  
ATOM   2795  HE2 LYS A 192      27.592   9.804  22.822  1.00259.79           H  
ATOM   2796  HE3 LYS A 192      28.900   9.854  21.613  1.00259.79           H  
ATOM   2797  HZ1 LYS A 192      26.457   8.200  21.193  1.00259.79           H  
ATOM   2798  HZ2 LYS A 192      27.717   7.724  22.148  1.00259.79           H  
ATOM   2799  HZ3 LYS A 192      27.967   7.987  20.529  1.00259.79           H  
ATOM   2800  N   ASN A 193      26.372  14.276  19.134  1.00272.47           N  
ATOM   2801  CA  ASN A 193      26.954  15.536  18.653  1.00272.47           C  
ATOM   2802  C   ASN A 193      28.275  15.191  17.927  1.00272.47           C  
ATOM   2803  O   ASN A 193      29.407  15.366  18.370  1.00272.47           O  
ATOM   2804  CB  ASN A 193      27.175  16.552  19.764  1.00272.47           C  
ATOM   2805  CG  ASN A 193      27.083  17.925  19.144  1.00272.47           C  
ATOM   2806  ND2 ASN A 193      26.258  18.792  19.788  1.00272.47           N  
ATOM   2807  OD1 ASN A 193      27.684  18.220  18.114  1.00272.47           O  
ATOM   2808  H   ASN A 193      26.476  14.035  20.122  1.00272.47           H  
ATOM   2809  HA  ASN A 193      26.261  15.944  17.904  1.00272.47           H  
ATOM   2810  HB2 ASN A 193      28.150  16.453  20.253  1.00272.47           H  
ATOM   2811  HB3 ASN A 193      26.416  16.447  20.541  1.00272.47           H  
ATOM   2812 HD21 ASN A 193      26.147  19.751  19.446  1.00272.47           H  
ATOM   2813 HD22 ASN A 193      25.702  18.547  20.605  1.00272.47           H  
ATOM   2814  N   HIP A 194      28.076  14.568  16.714  1.00213.07           N  
ATOM   2815  CA  HIP A 194      29.151  14.322  15.771  1.00213.07           C  
ATOM   2816  C   HIP A 194      28.603  14.283  14.331  1.00213.07           C  
ATOM   2817  O   HIP A 194      29.280  13.895  13.378  1.00213.07           O  
ATOM   2818  CB  HIP A 194      29.896  13.026  16.113  1.00213.07           C  
ATOM   2819  CG  HIP A 194      31.360  13.230  16.214  1.00213.07           C  
ATOM   2820  CD2 HIP A 194      32.126  13.914  17.130  1.00213.07           C  
ATOM   2821  ND1 HIP A 194      32.275  12.665  15.331  1.00213.07           N1+
ATOM   2822  CE1 HIP A 194      33.528  12.969  15.679  1.00213.07           C  
ATOM   2823  NE2 HIP A 194      33.443  13.729  16.772  1.00213.07           N  
ATOM   2824  H   HIP A 194      27.126  14.243  16.514  1.00213.07           H  
ATOM   2825  HA  HIP A 194      29.816  15.195  15.811  1.00213.07           H  
ATOM   2826  HB2 HIP A 194      29.707  12.240  15.375  1.00213.07           H  
ATOM   2827  HB3 HIP A 194      29.567  12.622  17.080  1.00213.07           H  
ATOM   2828  HD1 HIP A 194      32.027  12.065  14.546  1.00213.07           H  
ATOM   2829  HD2 HIP A 194      31.901  14.502  18.005  1.00213.07           H  
ATOM   2830  HE1 HIP A 194      34.435  12.651  15.177  1.00213.07           H  
ATOM   2831  HE2 HIP A 194      34.242  14.104  17.280  1.00213.07           H  
ATOM   2832  N   LEU A 195      27.350  14.836  14.163  1.00194.06           N  
ATOM   2833  CA  LEU A 195      26.674  14.888  12.858  1.00194.06           C  
ATOM   2834  C   LEU A 195      27.279  16.067  12.067  1.00194.06           C  
ATOM   2835  O   LEU A 195      27.286  16.128  10.840  1.00194.06           O  
ATOM   2836  CB  LEU A 195      25.161  15.071  13.058  1.00194.06           C  
ATOM   2837  CG  LEU A 195      24.283  14.259  12.084  1.00194.06           C  
ATOM   2838  CD1 LEU A 195      22.806  14.439  12.449  1.00194.06           C  
ATOM   2839  CD2 LEU A 195      24.496  14.637  10.620  1.00194.06           C  
ATOM   2840  H   LEU A 195      26.863  15.230  14.962  1.00194.06           H  
ATOM   2841  HA  LEU A 195      26.909  13.962  12.323  1.00194.06           H  
ATOM   2842  HB2 LEU A 195      24.888  14.754  14.074  1.00194.06           H  
ATOM   2843  HB3 LEU A 195      24.895  16.134  12.993  1.00194.06           H  
ATOM   2844  HG  LEU A 195      24.527  13.195  12.200  1.00194.06           H  
ATOM   2845 HD11 LEU A 195      22.496  15.484  12.347  1.00194.06           H  
ATOM   2846 HD12 LEU A 195      22.618  14.128  13.482  1.00194.06           H  
ATOM   2847 HD13 LEU A 195      22.170  13.831  11.798  1.00194.06           H  
ATOM   2848 HD21 LEU A 195      24.368  15.713  10.463  1.00194.06           H  
ATOM   2849 HD22 LEU A 195      23.782  14.115   9.974  1.00194.06           H  
ATOM   2850 HD23 LEU A 195      25.496  14.352  10.282  1.00194.06           H  
ATOM   2851  N   VAL A 196      27.773  17.086  12.853  1.00240.57           N  
ATOM   2852  CA  VAL A 196      28.223  18.358  12.294  1.00240.57           C  
ATOM   2853  C   VAL A 196      29.432  18.166  11.353  1.00240.57           C  
ATOM   2854  O   VAL A 196      29.723  18.965  10.468  1.00240.57           O  
ATOM   2855  CB  VAL A 196      28.553  19.382  13.401  1.00240.57           C  
ATOM   2856  CG1 VAL A 196      27.341  19.649  14.299  1.00240.57           C  
ATOM   2857  CG2 VAL A 196      29.753  18.994  14.272  1.00240.57           C  
ATOM   2858  H   VAL A 196      27.772  16.961  13.857  1.00240.57           H  
ATOM   2859  HA  VAL A 196      27.401  18.722  11.669  1.00240.57           H  
ATOM   2860  HB  VAL A 196      28.814  20.320  12.900  1.00240.57           H  
ATOM   2861 HG11 VAL A 196      27.147  18.816  14.982  1.00240.57           H  
ATOM   2862 HG12 VAL A 196      26.437  19.815  13.710  1.00240.57           H  
ATOM   2863 HG13 VAL A 196      27.507  20.543  14.908  1.00240.57           H  
ATOM   2864 HG21 VAL A 196      29.599  18.034  14.775  1.00240.57           H  
ATOM   2865 HG22 VAL A 196      29.927  19.751  15.044  1.00240.57           H  
ATOM   2866 HG23 VAL A 196      30.671  18.928  13.680  1.00240.57           H  
ATOM   2867  N   VAL A 197      30.213  17.061  11.635  1.00119.08           N  
ATOM   2868  CA  VAL A 197      31.442  16.777  10.892  1.00119.08           C  
ATOM   2869  C   VAL A 197      31.053  16.286   9.476  1.00119.08           C  
ATOM   2870  O   VAL A 197      31.804  16.392   8.510  1.00119.08           O  
ATOM   2871  CB  VAL A 197      32.293  15.721  11.637  1.00119.08           C  
ATOM   2872  CG1 VAL A 197      33.603  15.418  10.901  1.00119.08           C  
ATOM   2873  CG2 VAL A 197      32.627  16.172  13.067  1.00119.08           C  
ATOM   2874  H   VAL A 197      29.904  16.438  12.371  1.00119.08           H  
ATOM   2875  HA  VAL A 197      31.993  17.718  10.778  1.00119.08           H  
ATOM   2876  HB  VAL A 197      31.725  14.784  11.708  1.00119.08           H  
ATOM   2877 HG11 VAL A 197      34.182  16.332  10.729  1.00119.08           H  
ATOM   2878 HG12 VAL A 197      33.418  14.940   9.934  1.00119.08           H  
ATOM   2879 HG13 VAL A 197      34.226  14.728  11.482  1.00119.08           H  
ATOM   2880 HG21 VAL A 197      33.152  17.133  13.064  1.00119.08           H  
ATOM   2881 HG22 VAL A 197      33.268  15.438  13.567  1.00119.08           H  
ATOM   2882 HG23 VAL A 197      31.726  16.278  13.678  1.00119.08           H  
ATOM   2883  N   LEU A 198      29.856  15.607   9.409  1.00128.06           N  
ATOM   2884  CA  LEU A 198      29.358  15.027   8.167  1.00128.06           C  
ATOM   2885  C   LEU A 198      28.598  16.130   7.407  1.00128.06           C  
ATOM   2886  O   LEU A 198      28.674  16.259   6.187  1.00128.06           O  
ATOM   2887  CB  LEU A 198      28.458  13.826   8.480  1.00128.06           C  
ATOM   2888  CG  LEU A 198      27.890  13.096   7.249  1.00128.06           C  
ATOM   2889  CD1 LEU A 198      28.990  12.521   6.358  1.00128.06           C  
ATOM   2890  CD2 LEU A 198      26.950  11.977   7.707  1.00128.06           C  
ATOM   2891  H   LEU A 198      29.279  15.559  10.243  1.00128.06           H  
ATOM   2892  HA  LEU A 198      30.220  14.729   7.561  1.00128.06           H  
ATOM   2893  HB2 LEU A 198      29.022  13.113   9.095  1.00128.06           H  
ATOM   2894  HB3 LEU A 198      27.617  14.156   9.102  1.00128.06           H  
ATOM   2895  HG  LEU A 198      27.296  13.800   6.655  1.00128.06           H  
ATOM   2896 HD11 LEU A 198      29.656  11.860   6.924  1.00128.06           H  
ATOM   2897 HD12 LEU A 198      29.596  13.314   5.909  1.00128.06           H  
ATOM   2898 HD13 LEU A 198      28.561  11.942   5.536  1.00128.06           H  
ATOM   2899 HD21 LEU A 198      27.486  11.215   8.283  1.00128.06           H  
ATOM   2900 HD22 LEU A 198      26.484  11.487   6.847  1.00128.06           H  
ATOM   2901 HD23 LEU A 198      26.146  12.375   8.335  1.00128.06           H  
ATOM   2902  N   ALA A 199      27.747  16.900   8.170  1.00175.35           N  
ATOM   2903  CA  ALA A 199      26.848  17.868   7.557  1.00175.35           C  
ATOM   2904  C   ALA A 199      27.611  19.003   6.854  1.00175.35           C  
ATOM   2905  O   ALA A 199      27.184  19.525   5.824  1.00175.35           O  
ATOM   2906  CB  ALA A 199      25.904  18.461   8.592  1.00175.35           C  
ATOM   2907  H   ALA A 199      27.714  16.760   9.181  1.00175.35           H  
ATOM   2908  HA  ALA A 199      26.274  17.335   6.789  1.00175.35           H  
ATOM   2909  HB1 ALA A 199      26.457  18.982   9.380  1.00175.35           H  
ATOM   2910  HB2 ALA A 199      25.304  17.678   9.066  1.00175.35           H  
ATOM   2911  HB3 ALA A 199      25.222  19.184   8.132  1.00175.35           H  
ATOM   2912  N   ILE A 200      28.742  19.472   7.492  1.00331.95           N  
ATOM   2913  CA  ILE A 200      29.516  20.571   6.906  1.00331.95           C  
ATOM   2914  C   ILE A 200      30.299  20.079   5.663  1.00331.95           C  
ATOM   2915  O   ILE A 200      30.692  20.833   4.772  1.00331.95           O  
ATOM   2916  CB  ILE A 200      30.432  21.245   7.953  1.00331.95           C  
ATOM   2917  CG1 ILE A 200      30.915  22.651   7.534  1.00331.95           C  
ATOM   2918  CG2 ILE A 200      31.657  20.388   8.307  1.00331.95           C  
ATOM   2919  CD1 ILE A 200      29.793  23.653   7.302  1.00331.95           C  
ATOM   2920  H   ILE A 200      29.025  19.073   8.387  1.00331.95           H  
ATOM   2921  HA  ILE A 200      28.776  21.290   6.537  1.00331.95           H  
ATOM   2922  HB  ILE A 200      29.846  21.367   8.875  1.00331.95           H  
ATOM   2923 HG12 ILE A 200      31.562  23.049   8.327  1.00331.95           H  
ATOM   2924 HG13 ILE A 200      31.536  22.592   6.633  1.00331.95           H  
ATOM   2925 HG21 ILE A 200      32.382  20.362   7.487  1.00331.95           H  
ATOM   2926 HG22 ILE A 200      31.378  19.357   8.539  1.00331.95           H  
ATOM   2927 HG23 ILE A 200      32.168  20.798   9.185  1.00331.95           H  
ATOM   2928 HD11 ILE A 200      29.099  23.674   8.147  1.00331.95           H  
ATOM   2929 HD12 ILE A 200      29.229  23.425   6.393  1.00331.95           H  
ATOM   2930 HD13 ILE A 200      30.209  24.659   7.181  1.00331.95           H  
ATOM   2931  N   ALA A 201      30.594  18.729   5.646  1.00136.87           N  
ATOM   2932  CA  ALA A 201      31.425  18.137   4.605  1.00136.87           C  
ATOM   2933  C   ALA A 201      30.695  18.074   3.248  1.00136.87           C  
ATOM   2934  O   ALA A 201      31.285  17.851   2.189  1.00136.87           O  
ATOM   2935  CB  ALA A 201      31.906  16.748   4.992  1.00136.87           C  
ATOM   2936  H   ALA A 201      30.220  18.139   6.385  1.00136.87           H  
ATOM   2937  HA  ALA A 201      32.290  18.797   4.464  1.00136.87           H  
ATOM   2938  HB1 ALA A 201      31.069  16.054   5.121  1.00136.87           H  
ATOM   2939  HB2 ALA A 201      32.468  16.778   5.931  1.00136.87           H  
ATOM   2940  HB3 ALA A 201      32.560  16.330   4.219  1.00136.87           H  
ATOM   2941  N   PHE A 202      29.336  18.305   3.285  1.00213.69           N  
ATOM   2942  CA  PHE A 202      28.528  18.330   2.069  1.00213.69           C  
ATOM   2943  C   PHE A 202      28.916  19.537   1.184  1.00213.69           C  
ATOM   2944  O   PHE A 202      28.585  19.612  -0.002  1.00213.69           O  
ATOM   2945  CB  PHE A 202      27.016  18.373   2.351  1.00213.69           C  
ATOM   2946  CG  PHE A 202      26.364  17.016   2.532  1.00213.69           C  
ATOM   2947  CD1 PHE A 202      26.941  16.005   3.312  1.00213.69           C  
ATOM   2948  CD2 PHE A 202      25.116  16.767   1.944  1.00213.69           C  
ATOM   2949  CE1 PHE A 202      26.302  14.774   3.480  1.00213.69           C  
ATOM   2950  CE2 PHE A 202      24.472  15.539   2.119  1.00213.69           C  
ATOM   2951  CZ  PHE A 202      25.067  14.541   2.884  1.00213.69           C  
ATOM   2952  H   PHE A 202      28.891  18.445   4.191  1.00213.69           H  
ATOM   2953  HA  PHE A 202      28.789  17.439   1.485  1.00213.69           H  
ATOM   2954  HB2 PHE A 202      26.804  18.978   3.240  1.00213.69           H  
ATOM   2955  HB3 PHE A 202      26.512  18.878   1.516  1.00213.69           H  
ATOM   2956  HD1 PHE A 202      27.896  16.153   3.807  1.00213.69           H  
ATOM   2957  HD2 PHE A 202      24.620  17.530   1.347  1.00213.69           H  
ATOM   2958  HE1 PHE A 202      26.768  13.999   4.082  1.00213.69           H  
ATOM   2959  HE2 PHE A 202      23.498  15.372   1.665  1.00213.69           H  
ATOM   2960  HZ  PHE A 202      24.568  13.585   3.022  1.00213.69           H  
ATOM   2961  N   PHE A 203      29.670  20.526   1.777  1.00149.69           N  
ATOM   2962  CA  PHE A 203      30.161  21.677   1.015  1.00149.69           C  
ATOM   2963  C   PHE A 203      31.121  21.201  -0.103  1.00149.69           C  
ATOM   2964  O   PHE A 203      31.286  21.831  -1.149  1.00149.69           O  
ATOM   2965  CB  PHE A 203      30.866  22.685   1.934  1.00149.69           C  
ATOM   2966  CG  PHE A 203      30.945  24.068   1.333  1.00149.69           C  
ATOM   2967  CD1 PHE A 203      29.840  24.929   1.396  1.00149.69           C  
ATOM   2968  CD2 PHE A 203      32.110  24.504   0.687  1.00149.69           C  
ATOM   2969  CE1 PHE A 203      29.899  26.201   0.826  1.00149.69           C  
ATOM   2970  CE2 PHE A 203      32.167  25.777   0.118  1.00149.69           C  
ATOM   2971  CZ  PHE A 203      31.063  26.625   0.188  1.00149.69           C  
ATOM   2972  H   PHE A 203      29.876  20.463   2.776  1.00149.69           H  
ATOM   2973  HA  PHE A 203      29.289  22.126   0.527  1.00149.69           H  
ATOM   2974  HB2 PHE A 203      30.325  22.769   2.886  1.00149.69           H  
ATOM   2975  HB3 PHE A 203      31.872  22.333   2.197  1.00149.69           H  
ATOM   2976  HD1 PHE A 203      28.925  24.615   1.895  1.00149.69           H  
ATOM   2977  HD2 PHE A 203      32.979  23.854   0.616  1.00149.69           H  
ATOM   2978  HE1 PHE A 203      29.038  26.862   0.883  1.00149.69           H  
ATOM   2979  HE2 PHE A 203      33.074  26.106  -0.381  1.00149.69           H  
ATOM   2980  HZ  PHE A 203      31.109  27.616  -0.255  1.00149.69           H  
ATOM   2981  N   MET A 204      31.825  20.039   0.150  1.00196.33           N  
ATOM   2982  CA  MET A 204      32.768  19.504  -0.837  1.00196.33           C  
ATOM   2983  C   MET A 204      31.976  18.936  -2.038  1.00196.33           C  
ATOM   2984  O   MET A 204      32.460  18.847  -3.166  1.00196.33           O  
ATOM   2985  CB  MET A 204      33.643  18.414  -0.212  1.00196.33           C  
ATOM   2986  CG  MET A 204      34.784  17.906  -1.098  1.00196.33           C  
ATOM   2987  SD  MET A 204      36.079  19.157  -1.389  1.00196.33           S  
ATOM   2988  CE  MET A 204      35.757  19.532  -3.131  1.00196.33           C  
ATOM   2989  H   MET A 204      31.674  19.539   1.026  1.00196.33           H  
ATOM   2990  HA  MET A 204      33.366  20.347  -1.199  1.00196.33           H  
ATOM   2991  HB2 MET A 204      33.013  17.552   0.044  1.00196.33           H  
ATOM   2992  HB3 MET A 204      34.056  18.774   0.740  1.00196.33           H  
ATOM   2993  HG2 MET A 204      34.413  17.501  -2.044  1.00196.33           H  
ATOM   2994  HG3 MET A 204      35.273  17.074  -0.579  1.00196.33           H  
ATOM   2995  HE1 MET A 204      36.542  20.197  -3.502  1.00196.33           H  
ATOM   2996  HE2 MET A 204      34.799  20.042  -3.245  1.00196.33           H  
ATOM   2997  HE3 MET A 204      35.769  18.619  -3.732  1.00196.33           H  
ATOM   2998  N   VAL A 205      30.721  18.454  -1.740  1.00228.29           N  
ATOM   2999  CA  VAL A 205      29.861  17.843  -2.750  1.00228.29           C  
ATOM   3000  C   VAL A 205      29.344  19.000  -3.633  1.00228.29           C  
ATOM   3001  O   VAL A 205      29.344  18.932  -4.862  1.00228.29           O  
ATOM   3002  CB  VAL A 205      28.723  17.007  -2.132  1.00228.29           C  
ATOM   3003  CG1 VAL A 205      27.858  16.364  -3.219  1.00228.29           C  
ATOM   3004  CG2 VAL A 205      29.275  15.903  -1.222  1.00228.29           C  
ATOM   3005  H   VAL A 205      30.377  18.562  -0.792  1.00228.29           H  
ATOM   3006  HA  VAL A 205      30.493  17.203  -3.374  1.00228.29           H  
ATOM   3007  HB  VAL A 205      28.073  17.650  -1.528  1.00228.29           H  
ATOM   3008 HG11 VAL A 205      28.460  15.757  -3.904  1.00228.29           H  
ATOM   3009 HG12 VAL A 205      27.339  17.127  -3.804  1.00228.29           H  
ATOM   3010 HG13 VAL A 205      27.092  15.716  -2.779  1.00228.29           H  
ATOM   3011 HG21 VAL A 205      29.921  15.217  -1.781  1.00228.29           H  
ATOM   3012 HG22 VAL A 205      28.458  15.317  -0.786  1.00228.29           H  
ATOM   3013 HG23 VAL A 205      29.858  16.315  -0.394  1.00228.29           H  
ATOM   3014  N   PHE A 206      28.885  20.118  -2.967  1.00220.30           N  
ATOM   3015  CA  PHE A 206      28.446  21.295  -3.722  1.00220.30           C  
ATOM   3016  C   PHE A 206      29.619  21.816  -4.586  1.00220.30           C  
ATOM   3017  O   PHE A 206      29.459  22.249  -5.728  1.00220.30           O  
ATOM   3018  CB  PHE A 206      27.980  22.447  -2.817  1.00220.30           C  
ATOM   3019  CG  PHE A 206      26.571  22.291  -2.295  1.00220.30           C  
ATOM   3020  CD1 PHE A 206      25.475  22.628  -3.100  1.00220.30           C  
ATOM   3021  CD2 PHE A 206      26.332  21.833  -0.994  1.00220.30           C  
ATOM   3022  CE1 PHE A 206      24.173  22.512  -2.611  1.00220.30           C  
ATOM   3023  CE2 PHE A 206      25.030  21.711  -0.507  1.00220.30           C  
ATOM   3024  CZ  PHE A 206      23.950  22.056  -1.313  1.00220.30           C  
ATOM   3025  H   PHE A 206      28.829  20.102  -1.949  1.00220.30           H  
ATOM   3026  HA  PHE A 206      27.653  20.971  -4.408  1.00220.30           H  
ATOM   3027  HB2 PHE A 206      28.670  22.574  -1.973  1.00220.30           H  
ATOM   3028  HB3 PHE A 206      28.023  23.398  -3.366  1.00220.30           H  
ATOM   3029  HD1 PHE A 206      25.629  22.995  -4.113  1.00220.30           H  
ATOM   3030  HD2 PHE A 206      27.158  21.582  -0.339  1.00220.30           H  
ATOM   3031  HE1 PHE A 206      23.332  22.784  -3.244  1.00220.30           H  
ATOM   3032  HE2 PHE A 206      24.863  21.359   0.508  1.00220.30           H  
ATOM   3033  HZ  PHE A 206      22.938  21.975  -0.927  1.00220.30           H  
ATOM   3034  N   GLY A 207      30.848  21.854  -3.965  1.00 90.49           N  
ATOM   3035  CA  GLY A 207      32.015  22.376  -4.642  1.00 90.49           C  
ATOM   3036  C   GLY A 207      32.426  21.544  -5.860  1.00 90.49           C  
ATOM   3037  O   GLY A 207      32.845  22.067  -6.896  1.00 90.49           O  
ATOM   3038  H   GLY A 207      30.931  21.555  -2.992  1.00 90.49           H  
ATOM   3039  HA2 GLY A 207      31.799  23.398  -4.968  1.00 90.49           H  
ATOM   3040  HA3 GLY A 207      32.845  22.387  -3.928  1.00 90.49           H  
ATOM   3041  N   ILE A 208      32.396  20.172  -5.702  1.00184.76           N  
ATOM   3042  CA  ILE A 208      32.785  19.308  -6.813  1.00184.76           C  
ATOM   3043  C   ILE A 208      31.700  19.348  -7.908  1.00184.76           C  
ATOM   3044  O   ILE A 208      31.978  19.167  -9.093  1.00184.76           O  
ATOM   3045  CB  ILE A 208      33.176  17.875  -6.379  1.00184.76           C  
ATOM   3046  CG1 ILE A 208      34.117  17.239  -7.429  1.00184.76           C  
ATOM   3047  CG2 ILE A 208      31.968  16.977  -6.112  1.00184.76           C  
ATOM   3048  CD1 ILE A 208      34.710  15.907  -6.989  1.00184.76           C  
ATOM   3049  H   ILE A 208      32.109  19.764  -4.810  1.00184.76           H  
ATOM   3050  HA  ILE A 208      33.671  19.784  -7.254  1.00184.76           H  
ATOM   3051  HB  ILE A 208      33.743  17.957  -5.442  1.00184.76           H  
ATOM   3052 HG12 ILE A 208      33.587  17.094  -8.377  1.00184.76           H  
ATOM   3053 HG13 ILE A 208      34.948  17.926  -7.632  1.00184.76           H  
ATOM   3054 HG21 ILE A 208      31.454  16.699  -7.039  1.00184.76           H  
ATOM   3055 HG22 ILE A 208      31.251  17.475  -5.463  1.00184.76           H  
ATOM   3056 HG23 ILE A 208      32.268  16.053  -5.607  1.00184.76           H  
ATOM   3057 HD11 ILE A 208      33.943  15.132  -6.910  1.00184.76           H  
ATOM   3058 HD12 ILE A 208      35.212  16.001  -6.021  1.00184.76           H  
ATOM   3059 HD13 ILE A 208      35.448  15.566  -7.722  1.00184.76           H  
ATOM   3060  N   MET A 209      30.401  19.542  -7.497  1.00183.59           N  
ATOM   3061  CA  MET A 209      29.316  19.640  -8.470  1.00183.59           C  
ATOM   3062  C   MET A 209      29.476  20.914  -9.322  1.00183.59           C  
ATOM   3063  O   MET A 209      29.145  20.947 -10.508  1.00183.59           O  
ATOM   3064  CB  MET A 209      27.937  19.621  -7.810  1.00183.59           C  
ATOM   3065  CG  MET A 209      27.561  18.195  -7.420  1.00183.59           C  
ATOM   3066  SD  MET A 209      26.056  18.140  -6.405  1.00183.59           S  
ATOM   3067  CE  MET A 209      24.833  18.388  -7.700  1.00183.59           C  
ATOM   3068  H   MET A 209      30.191  19.599  -6.497  1.00183.59           H  
ATOM   3069  HA  MET A 209      29.417  18.793  -9.160  1.00183.59           H  
ATOM   3070  HB2 MET A 209      27.191  20.017  -8.509  1.00183.59           H  
ATOM   3071  HB3 MET A 209      27.931  20.282  -6.935  1.00183.59           H  
ATOM   3072  HG2 MET A 209      28.360  17.729  -6.838  1.00183.59           H  
ATOM   3073  HG3 MET A 209      27.416  17.579  -8.314  1.00183.59           H  
ATOM   3074  HE1 MET A 209      23.849  18.333  -7.236  1.00183.59           H  
ATOM   3075  HE2 MET A 209      24.907  17.608  -8.459  1.00183.59           H  
ATOM   3076  HE3 MET A 209      24.945  19.368  -8.165  1.00183.59           H  
ATOM   3077  N   LEU A 210      29.947  22.029  -8.664  1.00181.94           N  
ATOM   3078  CA  LEU A 210      30.217  23.266  -9.392  1.00181.94           C  
ATOM   3079  C   LEU A 210      31.411  23.069 -10.355  1.00181.94           C  
ATOM   3080  O   LEU A 210      31.451  23.605 -11.465  1.00181.94           O  
ATOM   3081  CB  LEU A 210      30.500  24.447  -8.448  1.00181.94           C  
ATOM   3082  CG  LEU A 210      29.337  25.450  -8.293  1.00181.94           C  
ATOM   3083  CD1 LEU A 210      29.060  26.210  -9.593  1.00181.94           C  
ATOM   3084  CD2 LEU A 210      28.058  24.799  -7.770  1.00181.94           C  
ATOM   3085  H   LEU A 210      30.082  21.984  -7.653  1.00181.94           H  
ATOM   3086  HA  LEU A 210      29.349  23.457 -10.032  1.00181.94           H  
ATOM   3087  HB2 LEU A 210      30.775  24.080  -7.452  1.00181.94           H  
ATOM   3088  HB3 LEU A 210      31.373  25.011  -8.803  1.00181.94           H  
ATOM   3089  HG  LEU A 210      29.655  26.192  -7.549  1.00181.94           H  
ATOM   3090 HD11 LEU A 210      28.663  25.558 -10.376  1.00181.94           H  
ATOM   3091 HD12 LEU A 210      29.973  26.680  -9.972  1.00181.94           H  
ATOM   3092 HD13 LEU A 210      28.325  27.005  -9.422  1.00181.94           H  
ATOM   3093 HD21 LEU A 210      27.659  24.064  -8.475  1.00181.94           H  
ATOM   3094 HD22 LEU A 210      27.282  25.554  -7.603  1.00181.94           H  
ATOM   3095 HD23 LEU A 210      28.239  24.298  -6.816  1.00181.94           H  
ATOM   3096  N   GLN A 211      32.471  22.333  -9.868  1.00188.56           N  
ATOM   3097  CA  GLN A 211      33.641  22.088 -10.710  1.00188.56           C  
ATOM   3098  C   GLN A 211      33.264  21.148 -11.877  1.00188.56           C  
ATOM   3099  O   GLN A 211      33.810  21.229 -12.977  1.00188.56           O  
ATOM   3100  CB  GLN A 211      34.804  21.516  -9.896  1.00188.56           C  
ATOM   3101  CG  GLN A 211      36.132  21.507 -10.660  1.00188.56           C  
ATOM   3102  CD  GLN A 211      36.618  22.898 -11.014  1.00188.56           C  
ATOM   3103  NE2 GLN A 211      37.069  23.637  -9.963  1.00188.56           N  
ATOM   3104  OE1 GLN A 211      36.609  23.353 -12.153  1.00188.56           O  
ATOM   3105  H   GLN A 211      32.434  21.985  -8.910  1.00188.56           H  
ATOM   3106  HA  GLN A 211      33.916  23.055 -11.147  1.00188.56           H  
ATOM   3107  HB2 GLN A 211      34.922  22.098  -8.973  1.00188.56           H  
ATOM   3108  HB3 GLN A 211      34.573  20.489  -9.586  1.00188.56           H  
ATOM   3109  HG2 GLN A 211      36.060  20.916 -11.579  1.00188.56           H  
ATOM   3110  HG3 GLN A 211      36.900  21.029 -10.040  1.00188.56           H  
ATOM   3111 HE21 GLN A 211      37.407  24.573 -10.149  1.00188.56           H  
ATOM   3112 HE22 GLN A 211      37.086  23.298  -9.010  1.00188.56           H  
ATOM   3113  N   LEU A 212      32.345  20.160 -11.602  1.00143.79           N  
ATOM   3114  CA  LEU A 212      31.855  19.281 -12.655  1.00143.79           C  
ATOM   3115  C   LEU A 212      31.044  20.107 -13.669  1.00143.79           C  
ATOM   3116  O   LEU A 212      31.104  19.873 -14.876  1.00143.79           O  
ATOM   3117  CB  LEU A 212      30.992  18.136 -12.120  1.00143.79           C  
ATOM   3118  CG  LEU A 212      31.805  16.977 -11.509  1.00143.79           C  
ATOM   3119  CD1 LEU A 212      30.893  16.087 -10.661  1.00143.79           C  
ATOM   3120  CD2 LEU A 212      32.482  16.131 -12.592  1.00143.79           C  
ATOM   3121  H   LEU A 212      32.024  20.027 -10.642  1.00143.79           H  
ATOM   3122  HA  LEU A 212      32.727  18.899 -13.194  1.00143.79           H  
ATOM   3123  HB2 LEU A 212      30.294  18.532 -11.373  1.00143.79           H  
ATOM   3124  HB3 LEU A 212      30.374  17.737 -12.933  1.00143.79           H  
ATOM   3125  HG  LEU A 212      32.587  17.379 -10.856  1.00143.79           H  
ATOM   3126 HD11 LEU A 212      30.077  15.668 -11.259  1.00143.79           H  
ATOM   3127 HD12 LEU A 212      30.449  16.655  -9.837  1.00143.79           H  
ATOM   3128 HD13 LEU A 212      31.455  15.256 -10.223  1.00143.79           H  
ATOM   3129 HD21 LEU A 212      31.745  15.711 -13.286  1.00143.79           H  
ATOM   3130 HD22 LEU A 212      33.032  15.297 -12.142  1.00143.79           H  
ATOM   3131 HD23 LEU A 212      33.198  16.719 -13.172  1.00143.79           H  
ATOM   3132  N   TYR A 213      30.231  21.100 -13.174  1.00174.10           N  
ATOM   3133  CA  TYR A 213      29.498  21.990 -14.085  1.00174.10           C  
ATOM   3134  C   TYR A 213      30.531  22.680 -15.012  1.00174.10           C  
ATOM   3135  O   TYR A 213      30.396  22.750 -16.234  1.00174.10           O  
ATOM   3136  CB  TYR A 213      28.688  23.047 -13.313  1.00174.10           C  
ATOM   3137  CG  TYR A 213      27.509  23.581 -14.092  1.00174.10           C  
ATOM   3138  CD1 TYR A 213      27.675  24.571 -15.068  1.00174.10           C  
ATOM   3139  CD2 TYR A 213      26.225  23.075 -13.854  1.00174.10           C  
ATOM   3140  CE1 TYR A 213      26.582  25.023 -15.813  1.00174.10           C  
ATOM   3141  CE2 TYR A 213      25.133  23.523 -14.600  1.00174.10           C  
ATOM   3142  CZ  TYR A 213      25.324  24.485 -15.585  1.00174.10           C  
ATOM   3143  OH  TYR A 213      24.291  24.915 -16.368  1.00174.10           O  
ATOM   3144  H   TYR A 213      30.111  21.186 -12.164  1.00174.10           H  
ATOM   3145  HA  TYR A 213      28.852  21.355 -14.703  1.00174.10           H  
ATOM   3146  HB2 TYR A 213      28.309  22.616 -12.378  1.00174.10           H  
ATOM   3147  HB3 TYR A 213      29.314  23.894 -13.007  1.00174.10           H  
ATOM   3148  HD1 TYR A 213      28.657  24.994 -15.268  1.00174.10           H  
ATOM   3149  HD2 TYR A 213      26.072  22.323 -13.084  1.00174.10           H  
ATOM   3150  HE1 TYR A 213      26.720  25.779 -16.580  1.00174.10           H  
ATOM   3151  HE2 TYR A 213      24.151  23.107 -14.409  1.00174.10           H  
ATOM   3152  HH  TYR A 213      23.522  24.321 -16.236  1.00174.10           H  
ATOM   3153  N   ALA A 214      31.618  23.230 -14.365  1.00106.54           N  
ATOM   3154  CA  ALA A 214      32.654  23.959 -15.078  1.00106.54           C  
ATOM   3155  C   ALA A 214      33.542  23.074 -15.993  1.00106.54           C  
ATOM   3156  O   ALA A 214      34.337  23.573 -16.798  1.00106.54           O  
ATOM   3157  CB  ALA A 214      33.543  24.718 -14.101  1.00106.54           C  
ATOM   3158  H   ALA A 214      31.679  23.139 -13.349  1.00106.54           H  
ATOM   3159  HA  ALA A 214      32.148  24.673 -15.738  1.00106.54           H  
ATOM   3160  HB1 ALA A 214      34.092  24.031 -13.451  1.00106.54           H  
ATOM   3161  HB2 ALA A 214      32.948  25.380 -13.463  1.00106.54           H  
ATOM   3162  HB3 ALA A 214      34.280  25.329 -14.632  1.00106.54           H  
ATOM   3163  N   GLN A 215      33.447  21.720 -15.803  1.00251.01           N  
ATOM   3164  CA  GLN A 215      34.069  20.715 -16.664  1.00251.01           C  
ATOM   3165  C   GLN A 215      33.118  20.403 -17.839  1.00251.01           C  
ATOM   3166  O   GLN A 215      33.530  20.316 -18.999  1.00251.01           O  
ATOM   3167  CB  GLN A 215      34.445  19.464 -15.861  1.00251.01           C  
ATOM   3168  CG  GLN A 215      35.362  18.503 -16.623  1.00251.01           C  
ATOM   3169  CD  GLN A 215      34.623  17.508 -17.494  1.00251.01           C  
ATOM   3170  NE2 GLN A 215      35.435  16.754 -18.289  1.00251.01           N  
ATOM   3171  OE1 GLN A 215      33.410  17.350 -17.489  1.00251.01           O  
ATOM   3172  H   GLN A 215      32.904  21.399 -15.003  1.00251.01           H  
ATOM   3173  HA  GLN A 215      34.974  21.165 -17.090  1.00251.01           H  
ATOM   3174  HB2 GLN A 215      34.987  19.788 -14.963  1.00251.01           H  
ATOM   3175  HB3 GLN A 215      33.548  18.943 -15.509  1.00251.01           H  
ATOM   3176  HG2 GLN A 215      35.930  17.911 -15.895  1.00251.01           H  
ATOM   3177  HG3 GLN A 215      36.088  19.053 -17.232  1.00251.01           H  
ATOM   3178 HE21 GLN A 215      34.999  16.060 -18.887  1.00251.01           H  
ATOM   3179 HE22 GLN A 215      36.439  16.849 -18.313  1.00251.01           H  
ATOM   3180  N   ILE A 216      31.801  20.182 -17.525  1.00158.55           N  
ATOM   3181  CA  ILE A 216      30.828  19.770 -18.540  1.00158.55           C  
ATOM   3182  C   ILE A 216      30.637  20.928 -19.550  1.00158.55           C  
ATOM   3183  O   ILE A 216      30.333  20.738 -20.731  1.00158.55           O  
ATOM   3184  CB  ILE A 216      29.496  19.322 -17.898  1.00158.55           C  
ATOM   3185  CG1 ILE A 216      29.702  18.047 -17.049  1.00158.55           C  
ATOM   3186  CG2 ILE A 216      28.423  19.049 -18.960  1.00158.55           C  
ATOM   3187  CD1 ILE A 216      28.648  17.891 -15.963  1.00158.55           C  
ATOM   3188  H   ILE A 216      31.500  20.266 -16.551  1.00158.55           H  
ATOM   3189  HA  ILE A 216      31.277  18.939 -19.100  1.00158.55           H  
ATOM   3190  HB  ILE A 216      29.134  20.130 -17.249  1.00158.55           H  
ATOM   3191 HG12 ILE A 216      29.685  17.158 -17.689  1.00158.55           H  
ATOM   3192 HG13 ILE A 216      30.683  18.050 -16.564  1.00158.55           H  
ATOM   3193 HG21 ILE A 216      28.807  18.399 -19.754  1.00158.55           H  
ATOM   3194 HG22 ILE A 216      28.080  19.983 -19.414  1.00158.55           H  
ATOM   3195 HG23 ILE A 216      27.546  18.559 -18.533  1.00158.55           H  
ATOM   3196 HD11 ILE A 216      27.662  17.686 -16.386  1.00158.55           H  
ATOM   3197 HD12 ILE A 216      28.577  18.788 -15.342  1.00158.55           H  
ATOM   3198 HD13 ILE A 216      28.920  17.057 -15.309  1.00158.55           H  
ATOM   3199  N   CYS A 217      30.797  22.204 -19.056  1.00144.64           N  
ATOM   3200  CA  CYS A 217      30.727  23.363 -19.937  1.00144.64           C  
ATOM   3201  C   CYS A 217      31.710  23.267 -21.123  1.00144.64           C  
ATOM   3202  O   CYS A 217      31.521  23.917 -22.154  1.00144.64           O  
ATOM   3203  CB  CYS A 217      31.045  24.684 -19.223  1.00144.64           C  
ATOM   3204  SG  CYS A 217      29.639  25.330 -18.270  1.00144.64           S  
ATOM   3205  H   CYS A 217      30.901  22.324 -18.043  1.00144.64           H  
ATOM   3206  HA  CYS A 217      29.721  23.375 -20.376  1.00144.64           H  
ATOM   3207  HB2 CYS A 217      31.322  25.466 -19.939  1.00144.64           H  
ATOM   3208  HB3 CYS A 217      31.893  24.558 -18.541  1.00144.64           H  
ATOM   3209  HG  CYS A 217      28.828  25.550 -19.318  1.00144.64           H  
ATOM   3210  N   ARG A 218      32.847  22.502 -20.961  1.00224.65           N  
ATOM   3211  CA  ARG A 218      33.872  22.486 -22.000  1.00224.65           C  
ATOM   3212  C   ARG A 218      33.355  21.718 -23.239  1.00224.65           C  
ATOM   3213  O   ARG A 218      33.734  22.001 -24.376  1.00224.65           O  
ATOM   3214  CB  ARG A 218      35.200  21.864 -21.545  1.00224.65           C  
ATOM   3215  CG  ARG A 218      35.752  22.348 -20.203  1.00224.65           C  
ATOM   3216  CD  ARG A 218      36.011  23.843 -20.070  1.00224.65           C  
ATOM   3217  NE  ARG A 218      36.067  24.178 -18.636  1.00224.65           N  
ATOM   3218  CZ  ARG A 218      37.048  24.724 -17.919  1.00224.65           C  
ATOM   3219  NH1 ARG A 218      38.184  25.157 -18.466  1.00224.65           N1+
ATOM   3220  NH2 ARG A 218      36.888  24.836 -16.598  1.00224.65           N1+
ATOM   3221  H   ARG A 218      32.955  21.923 -20.127  1.00224.65           H  
ATOM   3222  HA  ARG A 218      34.037  23.524 -22.316  1.00224.65           H  
ATOM   3223  HB2 ARG A 218      35.083  20.773 -21.478  1.00224.65           H  
ATOM   3224  HB3 ARG A 218      35.955  22.032 -22.324  1.00224.65           H  
ATOM   3225  HG2 ARG A 218      36.686  21.812 -19.992  1.00224.65           H  
ATOM   3226  HG3 ARG A 218      35.068  22.050 -19.407  1.00224.65           H  
ATOM   3227  HD2 ARG A 218      35.199  24.439 -20.495  1.00224.65           H  
ATOM   3228  HD3 ARG A 218      36.940  24.119 -20.574  1.00224.65           H  
ATOM   3229  HE  ARG A 218      35.255  23.903 -18.070  1.00224.65           H  
ATOM   3230 HH11 ARG A 218      38.915  25.558 -17.895  1.00224.65           H  
ATOM   3231 HH12 ARG A 218      38.335  25.110 -19.462  1.00224.65           H  
ATOM   3232 HH21 ARG A 218      36.040  24.463 -16.174  1.00224.65           H  
ATOM   3233 HH22 ARG A 218      37.589  25.218 -15.980  1.00224.65           H  
ATOM   3234  N   ILE A 219      32.544  20.627 -22.979  1.00202.37           N  
ATOM   3235  CA  ILE A 219      32.020  19.819 -24.077  1.00202.37           C  
ATOM   3236  C   ILE A 219      30.737  20.470 -24.641  1.00202.37           C  
ATOM   3237  O   ILE A 219      30.421  20.358 -25.828  1.00202.37           O  
ATOM   3238  CB  ILE A 219      31.854  18.318 -23.726  1.00202.37           C  
ATOM   3239  CG1 ILE A 219      31.573  17.499 -25.008  1.00202.37           C  
ATOM   3240  CG2 ILE A 219      30.786  18.053 -22.662  1.00202.37           C  
ATOM   3241  CD1 ILE A 219      31.731  15.995 -24.831  1.00202.37           C  
ATOM   3242  H   ILE A 219      32.294  20.416 -22.017  1.00202.37           H  
ATOM   3243  HA  ILE A 219      32.756  19.883 -24.890  1.00202.37           H  
ATOM   3244  HB  ILE A 219      32.813  17.975 -23.314  1.00202.37           H  
ATOM   3245 HG12 ILE A 219      30.559  17.703 -25.374  1.00202.37           H  
ATOM   3246 HG13 ILE A 219      32.264  17.814 -25.800  1.00202.37           H  
ATOM   3247 HG21 ILE A 219      29.793  18.368 -22.996  1.00202.37           H  
ATOM   3248 HG22 ILE A 219      31.025  18.571 -21.731  1.00202.37           H  
ATOM   3249 HG23 ILE A 219      30.722  16.990 -22.417  1.00202.37           H  
ATOM   3250 HD11 ILE A 219      31.002  15.588 -24.125  1.00202.37           H  
ATOM   3251 HD12 ILE A 219      32.737  15.748 -24.480  1.00202.37           H  
ATOM   3252 HD13 ILE A 219      31.578  15.488 -25.789  1.00202.37           H  
ATOM   3253  N   VAL A 220      29.910  21.083 -23.726  1.00164.97           N  
ATOM   3254  CA  VAL A 220      28.631  21.658 -24.134  1.00164.97           C  
ATOM   3255  C   VAL A 220      28.896  22.979 -24.887  1.00164.97           C  
ATOM   3256  O   VAL A 220      28.453  23.199 -26.015  1.00164.97           O  
ATOM   3257  CB  VAL A 220      27.687  21.854 -22.928  1.00164.97           C  
ATOM   3258  CG1 VAL A 220      26.412  22.610 -23.312  1.00164.97           C  
ATOM   3259  CG2 VAL A 220      27.289  20.500 -22.328  1.00164.97           C  
ATOM   3260  H   VAL A 220      30.195  21.113 -22.746  1.00164.97           H  
ATOM   3261  HA  VAL A 220      28.169  20.971 -24.856  1.00164.97           H  
ATOM   3262  HB  VAL A 220      28.201  22.432 -22.150  1.00164.97           H  
ATOM   3263 HG11 VAL A 220      25.873  22.097 -24.117  1.00164.97           H  
ATOM   3264 HG12 VAL A 220      26.635  23.628 -23.645  1.00164.97           H  
ATOM   3265 HG13 VAL A 220      25.736  22.695 -22.454  1.00164.97           H  
ATOM   3266 HG21 VAL A 220      26.763  19.883 -23.064  1.00164.97           H  
ATOM   3267 HG22 VAL A 220      26.628  20.636 -21.465  1.00164.97           H  
ATOM   3268 HG23 VAL A 220      28.161  19.938 -21.988  1.00164.97           H  
ATOM   3269  N   CYS A 221      29.613  23.940 -24.217  1.00148.58           N  
ATOM   3270  CA  CYS A 221      29.644  25.329 -24.689  1.00148.58           C  
ATOM   3271  C   CYS A 221      30.608  25.561 -25.871  1.00148.58           C  
ATOM   3272  O   CYS A 221      30.722  26.661 -26.407  1.00148.58           O  
ATOM   3273  CB  CYS A 221      29.948  26.342 -23.579  1.00148.58           C  
ATOM   3274  SG  CYS A 221      28.760  26.230 -22.189  1.00148.58           S  
ATOM   3275  H   CYS A 221      30.134  23.707 -23.371  1.00148.58           H  
ATOM   3276  HA  CYS A 221      28.646  25.545 -25.096  1.00148.58           H  
ATOM   3277  HB2 CYS A 221      29.904  27.365 -23.969  1.00148.58           H  
ATOM   3278  HB3 CYS A 221      30.957  26.195 -23.181  1.00148.58           H  
ATOM   3279  HG  CYS A 221      27.657  26.489 -22.908  1.00148.58           H  
ATOM   3280  N   ARG A 222      31.277  24.446 -26.321  1.00222.38           N  
ATOM   3281  CA  ARG A 222      32.021  24.445 -27.578  1.00222.38           C  
ATOM   3282  C   ARG A 222      31.058  24.223 -28.769  1.00222.38           C  
ATOM   3283  O   ARG A 222      31.382  24.515 -29.920  1.00222.38           O  
ATOM   3284  CB  ARG A 222      33.115  23.364 -27.535  1.00222.38           C  
ATOM   3285  CG  ARG A 222      34.027  23.343 -28.769  1.00222.38           C  
ATOM   3286  CD  ARG A 222      33.636  22.261 -29.777  1.00222.38           C  
ATOM   3287  NE  ARG A 222      34.369  22.423 -31.040  1.00222.38           N  
ATOM   3288  CZ  ARG A 222      34.279  21.567 -32.071  1.00222.38           C  
ATOM   3289  NH1 ARG A 222      33.525  20.470 -32.034  1.00222.38           N1+
ATOM   3290  NH2 ARG A 222      34.985  21.814 -33.184  1.00222.38           N1+
ATOM   3291  H   ARG A 222      31.239  23.602 -25.759  1.00222.38           H  
ATOM   3292  HA  ARG A 222      32.474  25.435 -27.709  1.00222.38           H  
ATOM   3293  HB2 ARG A 222      33.744  23.568 -26.659  1.00222.38           H  
ATOM   3294  HB3 ARG A 222      32.673  22.374 -27.368  1.00222.38           H  
ATOM   3295  HG2 ARG A 222      35.056  23.140 -28.447  1.00222.38           H  
ATOM   3296  HG3 ARG A 222      34.054  24.328 -29.250  1.00222.38           H  
ATOM   3297  HD2 ARG A 222      32.571  22.309 -30.007  1.00222.38           H  
ATOM   3298  HD3 ARG A 222      33.883  21.279 -29.359  1.00222.38           H  
ATOM   3299  HE  ARG A 222      34.937  23.250 -31.162  1.00222.38           H  
ATOM   3300 HH11 ARG A 222      33.458  19.821 -32.802  1.00222.38           H  
ATOM   3301 HH12 ARG A 222      32.909  20.258 -31.240  1.00222.38           H  
ATOM   3302 HH21 ARG A 222      35.574  22.630 -33.267  1.00222.38           H  
ATOM   3303 HH22 ARG A 222      34.941  21.186 -33.975  1.00222.38           H  
ATOM   3304  N   HID A 223      29.910  23.522 -28.475  1.00206.33           N  
ATOM   3305  CA  HID A 223      28.928  23.125 -29.494  1.00206.33           C  
ATOM   3306  C   HID A 223      27.658  23.996 -29.446  1.00206.33           C  
ATOM   3307  O   HID A 223      26.893  24.071 -30.406  1.00206.33           O  
ATOM   3308  CB  HID A 223      28.542  21.645 -29.341  1.00206.33           C  
ATOM   3309  CG  HID A 223      29.724  20.755 -29.558  1.00206.33           C  
ATOM   3310  CD2 HID A 223      30.422  20.420 -30.695  1.00206.33           C  
ATOM   3311  ND1 HID A 223      30.382  20.115 -28.539  1.00206.33           N  
ATOM   3312  CE1 HID A 223      31.444  19.454 -29.090  1.00206.33           C  
ATOM   3313  NE2 HID A 223      31.535  19.669 -30.387  1.00206.33           N  
ATOM   3314  H   HID A 223      29.713  23.286 -27.506  1.00206.33           H  
ATOM   3315  HA  HID A 223      29.372  23.292 -30.484  1.00206.33           H  
ATOM   3316  HB2 HID A 223      27.761  21.382 -30.066  1.00206.33           H  
ATOM   3317  HB3 HID A 223      28.113  21.465 -28.346  1.00206.33           H  
ATOM   3318  HD1 HID A 223      30.141  20.130 -27.549  1.00206.33           H  
ATOM   3319  HD2 HID A 223      30.206  20.724 -31.712  1.00206.33           H  
ATOM   3320  HE1 HID A 223      32.115  18.855 -28.488  1.00206.33           H  
ATOM   3321  N   ALA A 224      27.395  24.570 -28.227  1.00198.19           N  
ATOM   3322  CA  ALA A 224      26.279  25.456 -27.935  1.00198.19           C  
ATOM   3323  C   ALA A 224      25.024  24.642 -27.530  1.00198.19           C  
ATOM   3324  O   ALA A 224      25.006  23.415 -27.480  1.00198.19           O  
ATOM   3325  CB  ALA A 224      26.009  26.488 -29.028  1.00198.19           C  
ATOM   3326  H   ALA A 224      27.991  24.310 -27.446  1.00198.19           H  
ATOM   3327  HA  ALA A 224      26.588  26.000 -27.032  1.00198.19           H  
ATOM   3328  HB1 ALA A 224      25.457  26.055 -29.868  1.00198.19           H  
ATOM   3329  HB2 ALA A 224      26.943  26.915 -29.409  1.00198.19           H  
ATOM   3330  HB3 ALA A 224      25.404  27.317 -28.646  1.00198.19           H  
ATOM   3331  N   GLN A 225      23.950  25.429 -27.149  1.00256.79           N  
ATOM   3332  CA  GLN A 225      22.735  24.930 -26.503  1.00256.79           C  
ATOM   3333  C   GLN A 225      23.004  24.848 -24.983  1.00256.79           C  
ATOM   3334  O   GLN A 225      24.023  24.366 -24.491  1.00256.79           O  
ATOM   3335  CB  GLN A 225      22.210  23.584 -27.034  1.00256.79           C  
ATOM   3336  CG  GLN A 225      20.722  23.362 -26.746  1.00256.79           C  
ATOM   3337  CD  GLN A 225      20.272  21.945 -27.047  1.00256.79           C  
ATOM   3338  NE2 GLN A 225      20.488  21.513 -28.320  1.00256.79           N  
ATOM   3339  OE1 GLN A 225      19.712  21.228 -26.222  1.00256.79           O  
ATOM   3340  H   GLN A 225      24.017  26.428 -27.285  1.00256.79           H  
ATOM   3341  HA  GLN A 225      21.984  25.707 -26.686  1.00256.79           H  
ATOM   3342  HB2 GLN A 225      22.368  23.539 -28.119  1.00256.79           H  
ATOM   3343  HB3 GLN A 225      22.777  22.753 -26.596  1.00256.79           H  
ATOM   3344  HG2 GLN A 225      20.113  24.052 -27.341  1.00256.79           H  
ATOM   3345  HG3 GLN A 225      20.499  23.553 -25.692  1.00256.79           H  
ATOM   3346 HE21 GLN A 225      20.188  20.580 -28.567  1.00256.79           H  
ATOM   3347 HE22 GLN A 225      20.938  22.071 -29.032  1.00256.79           H  
ATOM   3348  N   GLN A 226      21.975  25.316 -24.191  1.00149.91           N  
ATOM   3349  CA  GLN A 226      21.968  25.058 -22.751  1.00149.91           C  
ATOM   3350  C   GLN A 226      21.227  23.709 -22.670  1.00149.91           C  
ATOM   3351  O   GLN A 226      20.001  23.623 -22.631  1.00149.91           O  
ATOM   3352  CB  GLN A 226      21.259  26.179 -21.988  1.00149.91           C  
ATOM   3353  CG  GLN A 226      21.557  26.101 -20.490  1.00149.91           C  
ATOM   3354  CD  GLN A 226      20.667  27.047 -19.714  1.00149.91           C  
ATOM   3355  NE2 GLN A 226      21.214  28.260 -19.431  1.00149.91           N  
ATOM   3356  OE1 GLN A 226      19.518  26.770 -19.376  1.00149.91           O  
ATOM   3357  H   GLN A 226      21.178  25.788 -24.600  1.00149.91           H  
ATOM   3358  HA  GLN A 226      22.996  24.942 -22.390  1.00149.91           H  
ATOM   3359  HB2 GLN A 226      21.596  27.154 -22.362  1.00149.91           H  
ATOM   3360  HB3 GLN A 226      20.176  26.147 -22.162  1.00149.91           H  
ATOM   3361  HG2 GLN A 226      22.610  26.341 -20.301  1.00149.91           H  
ATOM   3362  HG3 GLN A 226      21.392  25.090 -20.109  1.00149.91           H  
ATOM   3363 HE21 GLN A 226      20.667  28.948 -18.928  1.00149.91           H  
ATOM   3364 HE22 GLN A 226      22.159  28.514 -19.690  1.00149.91           H  
ATOM   3365  N   ILE A 227      22.044  22.610 -22.833  1.00154.10           N  
ATOM   3366  CA  ILE A 227      21.486  21.283 -23.063  1.00154.10           C  
ATOM   3367  C   ILE A 227      20.663  20.793 -21.843  1.00154.10           C  
ATOM   3368  O   ILE A 227      20.986  20.978 -20.667  1.00154.10           O  
ATOM   3369  CB  ILE A 227      22.585  20.270 -23.481  1.00154.10           C  
ATOM   3370  CG1 ILE A 227      21.971  18.980 -24.066  1.00154.10           C  
ATOM   3371  CG2 ILE A 227      23.549  19.954 -22.332  1.00154.10           C  
ATOM   3372  CD1 ILE A 227      22.992  18.064 -24.728  1.00154.10           C  
ATOM   3373  H   ILE A 227      23.050  22.746 -22.859  1.00154.10           H  
ATOM   3374  HA  ILE A 227      20.790  21.406 -23.899  1.00154.10           H  
ATOM   3375  HB  ILE A 227      23.176  20.744 -24.278  1.00154.10           H  
ATOM   3376 HG12 ILE A 227      21.454  18.413 -23.285  1.00154.10           H  
ATOM   3377 HG13 ILE A 227      21.220  19.247 -24.819  1.00154.10           H  
ATOM   3378 HG21 ILE A 227      23.051  19.403 -21.530  1.00154.10           H  
ATOM   3379 HG22 ILE A 227      23.971  20.868 -21.905  1.00154.10           H  
ATOM   3380 HG23 ILE A 227      24.390  19.347 -22.677  1.00154.10           H  
ATOM   3381 HD11 ILE A 227      23.688  17.641 -23.997  1.00154.10           H  
ATOM   3382 HD12 ILE A 227      23.568  18.600 -25.489  1.00154.10           H  
ATOM   3383 HD13 ILE A 227      22.482  17.228 -25.216  1.00154.10           H  
ATOM   3384  N   LYS A 228      19.548  20.048 -22.181  1.00214.41           N  
ATOM   3385  CA  LYS A 228      18.633  19.531 -21.169  1.00214.41           C  
ATOM   3386  C   LYS A 228      19.416  18.637 -20.179  1.00214.41           C  
ATOM   3387  O   LYS A 228      20.285  17.837 -20.540  1.00214.41           O  
ATOM   3388  CB  LYS A 228      17.446  18.794 -21.810  1.00214.41           C  
ATOM   3389  CG  LYS A 228      17.822  17.495 -22.543  1.00214.41           C  
ATOM   3390  CD  LYS A 228      16.816  17.074 -23.623  1.00214.41           C  
ATOM   3391  CE  LYS A 228      15.400  16.859 -23.110  1.00214.41           C  
ATOM   3392  NZ  LYS A 228      14.546  16.422 -24.221  1.00214.41           N1+
ATOM   3393  H   LYS A 228      19.346  19.913 -23.168  1.00214.41           H  
ATOM   3394  HA  LYS A 228      18.254  20.405 -20.625  1.00214.41           H  
ATOM   3395  HB2 LYS A 228      16.709  18.556 -21.032  1.00214.41           H  
ATOM   3396  HB3 LYS A 228      16.956  19.479 -22.514  1.00214.41           H  
ATOM   3397  HG2 LYS A 228      18.797  17.603 -23.031  1.00214.41           H  
ATOM   3398  HG3 LYS A 228      17.926  16.686 -21.810  1.00214.41           H  
ATOM   3399  HD2 LYS A 228      17.180  16.149 -24.088  1.00214.41           H  
ATOM   3400  HD3 LYS A 228      16.808  17.835 -24.414  1.00214.41           H  
ATOM   3401  HE2 LYS A 228      14.965  17.785 -22.724  1.00214.41           H  
ATOM   3402  HE3 LYS A 228      15.352  16.084 -22.339  1.00214.41           H  
ATOM   3403  HZ1 LYS A 228      14.553  17.025 -25.049  1.00214.41           H  
ATOM   3404  HZ2 LYS A 228      13.531  16.481 -23.917  1.00214.41           H  
ATOM   3405  HZ3 LYS A 228      14.652  15.445 -24.505  1.00214.41           H  
ATOM   3406  N   GLY A 229      19.122  18.852 -18.854  1.00102.13           N  
ATOM   3407  CA  GLY A 229      19.939  18.322 -17.776  1.00102.13           C  
ATOM   3408  C   GLY A 229      20.774  19.459 -17.183  1.00102.13           C  
ATOM   3409  O   GLY A 229      20.645  19.821 -16.015  1.00102.13           O  
ATOM   3410  H   GLY A 229      18.318  19.417 -18.578  1.00102.13           H  
ATOM   3411  HA2 GLY A 229      19.270  17.923 -17.008  1.00102.13           H  
ATOM   3412  HA3 GLY A 229      20.606  17.530 -18.128  1.00102.13           H  
ATOM   3413  N   ILE A 230      21.649  20.093 -18.040  1.00252.20           N  
ATOM   3414  CA  ILE A 230      22.576  21.136 -17.556  1.00252.20           C  
ATOM   3415  C   ILE A 230      21.772  22.443 -17.332  1.00252.20           C  
ATOM   3416  O   ILE A 230      22.103  23.300 -16.513  1.00252.20           O  
ATOM   3417  CB  ILE A 230      23.803  21.283 -18.496  1.00252.20           C  
ATOM   3418  CG1 ILE A 230      25.135  21.285 -17.717  1.00252.20           C  
ATOM   3419  CG2 ILE A 230      23.765  22.530 -19.389  1.00252.20           C  
ATOM   3420  CD1 ILE A 230      25.441  19.982 -16.994  1.00252.20           C  
ATOM   3421  H   ILE A 230      21.631  19.883 -19.035  1.00252.20           H  
ATOM   3422  HA  ILE A 230      22.888  20.818 -16.556  1.00252.20           H  
ATOM   3423  HB  ILE A 230      23.836  20.418 -19.169  1.00252.20           H  
ATOM   3424 HG12 ILE A 230      25.962  21.483 -18.411  1.00252.20           H  
ATOM   3425 HG13 ILE A 230      25.133  22.101 -16.994  1.00252.20           H  
ATOM   3426 HG21 ILE A 230      23.834  23.453 -18.804  1.00252.20           H  
ATOM   3427 HG22 ILE A 230      22.853  22.570 -19.987  1.00252.20           H  
ATOM   3428 HG23 ILE A 230      24.609  22.527 -20.088  1.00252.20           H  
ATOM   3429 HD11 ILE A 230      25.484  19.150 -17.699  1.00252.20           H  
ATOM   3430 HD12 ILE A 230      24.697  19.741 -16.231  1.00252.20           H  
ATOM   3431 HD13 ILE A 230      26.412  20.055 -16.494  1.00252.20           H  
ATOM   3432  N   ALA A 231      20.694  22.580 -18.180  1.00122.21           N  
ATOM   3433  CA  ALA A 231      19.732  23.674 -18.110  1.00122.21           C  
ATOM   3434  C   ALA A 231      18.823  23.601 -16.869  1.00122.21           C  
ATOM   3435  O   ALA A 231      18.124  24.551 -16.515  1.00122.21           O  
ATOM   3436  CB  ALA A 231      18.823  23.621 -19.331  1.00122.21           C  
ATOM   3437  H   ALA A 231      20.593  21.881 -18.919  1.00122.21           H  
ATOM   3438  HA  ALA A 231      20.291  24.611 -18.050  1.00122.21           H  
ATOM   3439  HB1 ALA A 231      18.310  22.655 -19.403  1.00122.21           H  
ATOM   3440  HB2 ALA A 231      19.399  23.757 -20.246  1.00122.21           H  
ATOM   3441  HB3 ALA A 231      18.050  24.392 -19.292  1.00122.21           H  
ATOM   3442  N   THR A 232      18.736  22.346 -16.322  1.00164.40           N  
ATOM   3443  CA  THR A 232      17.896  21.975 -15.185  1.00164.40           C  
ATOM   3444  C   THR A 232      18.751  22.102 -13.904  1.00164.40           C  
ATOM   3445  O   THR A 232      18.340  22.665 -12.890  1.00164.40           O  
ATOM   3446  CB  THR A 232      17.369  20.532 -15.376  1.00164.40           C  
ATOM   3447  CG2 THR A 232      16.109  20.259 -14.564  1.00164.40           C  
ATOM   3448  OG1 THR A 232      17.110  20.258 -16.773  1.00164.40           O  
ATOM   3449  H   THR A 232      19.310  21.618 -16.733  1.00164.40           H  
ATOM   3450  HA  THR A 232      17.073  22.692 -15.119  1.00164.40           H  
ATOM   3451  HB  THR A 232      18.130  19.806 -15.071  1.00164.40           H  
ATOM   3452  HG1 THR A 232      16.349  20.805 -17.058  1.00164.40           H  
ATOM   3453 HG21 THR A 232      15.289  20.915 -14.870  1.00164.40           H  
ATOM   3454 HG22 THR A 232      16.286  20.398 -13.493  1.00164.40           H  
ATOM   3455 HG23 THR A 232      15.766  19.232 -14.730  1.00164.40           H  
ATOM   3456  N   LEU A 233      19.980  21.484 -13.968  1.00180.38           N  
ATOM   3457  CA  LEU A 233      20.885  21.302 -12.835  1.00180.38           C  
ATOM   3458  C   LEU A 233      21.159  22.627 -12.114  1.00180.38           C  
ATOM   3459  O   LEU A 233      21.120  22.702 -10.886  1.00180.38           O  
ATOM   3460  CB  LEU A 233      22.193  20.661 -13.335  1.00180.38           C  
ATOM   3461  CG  LEU A 233      23.346  20.537 -12.324  1.00180.38           C  
ATOM   3462  CD1 LEU A 233      22.963  19.749 -11.078  1.00180.38           C  
ATOM   3463  CD2 LEU A 233      24.539  19.858 -13.002  1.00180.38           C  
ATOM   3464  H   LEU A 233      20.257  21.054 -14.852  1.00180.38           H  
ATOM   3465  HA  LEU A 233      20.381  20.628 -12.136  1.00180.38           H  
ATOM   3466  HB2 LEU A 233      21.957  19.662 -13.725  1.00180.38           H  
ATOM   3467  HB3 LEU A 233      22.560  21.237 -14.195  1.00180.38           H  
ATOM   3468  HG  LEU A 233      23.665  21.540 -12.016  1.00180.38           H  
ATOM   3469 HD11 LEU A 233      22.611  18.746 -11.338  1.00180.38           H  
ATOM   3470 HD12 LEU A 233      22.179  20.257 -10.512  1.00180.38           H  
ATOM   3471 HD13 LEU A 233      23.824  19.641 -10.409  1.00180.38           H  
ATOM   3472 HD21 LEU A 233      24.300  18.829 -13.289  1.00180.38           H  
ATOM   3473 HD22 LEU A 233      25.403  19.838 -12.331  1.00180.38           H  
ATOM   3474 HD23 LEU A 233      24.833  20.394 -13.908  1.00180.38           H  
ATOM   3475  N   ALA A 234      21.529  23.700 -12.893  1.00124.22           N  
ATOM   3476  CA  ALA A 234      22.037  24.915 -12.255  1.00124.22           C  
ATOM   3477  C   ALA A 234      20.994  25.532 -11.306  1.00124.22           C  
ATOM   3478  O   ALA A 234      21.300  26.091 -10.254  1.00124.22           O  
ATOM   3479  CB  ALA A 234      22.410  25.962 -13.295  1.00124.22           C  
ATOM   3480  H   ALA A 234      21.483  23.621 -13.905  1.00124.22           H  
ATOM   3481  HA  ALA A 234      22.912  24.633 -11.659  1.00124.22           H  
ATOM   3482  HB1 ALA A 234      21.555  26.221 -13.930  1.00124.22           H  
ATOM   3483  HB2 ALA A 234      23.204  25.598 -13.947  1.00124.22           H  
ATOM   3484  HB3 ALA A 234      22.760  26.883 -12.816  1.00124.22           H  
ATOM   3485  N   VAL A 235      19.705  25.523 -11.792  1.00226.79           N  
ATOM   3486  CA  VAL A 235      18.646  26.241 -11.103  1.00226.79           C  
ATOM   3487  C   VAL A 235      18.077  25.374  -9.962  1.00226.79           C  
ATOM   3488  O   VAL A 235      17.678  25.892  -8.915  1.00226.79           O  
ATOM   3489  CB  VAL A 235      17.617  26.833 -12.081  1.00226.79           C  
ATOM   3490  CG1 VAL A 235      16.983  25.799 -13.002  1.00226.79           C  
ATOM   3491  CG2 VAL A 235      16.541  27.643 -11.356  1.00226.79           C  
ATOM   3492  H   VAL A 235      19.507  24.976 -12.623  1.00226.79           H  
ATOM   3493  HA  VAL A 235      19.122  27.092 -10.593  1.00226.79           H  
ATOM   3494  HB  VAL A 235      18.155  27.539 -12.731  1.00226.79           H  
ATOM   3495 HG11 VAL A 235      16.629  24.931 -12.447  1.00226.79           H  
ATOM   3496 HG12 VAL A 235      17.699  25.445 -13.751  1.00226.79           H  
ATOM   3497 HG13 VAL A 235      16.136  26.233 -13.541  1.00226.79           H  
ATOM   3498 HG21 VAL A 235      15.892  27.004 -10.752  1.00226.79           H  
ATOM   3499 HG22 VAL A 235      15.906  28.172 -12.076  1.00226.79           H  
ATOM   3500 HG23 VAL A 235      16.992  28.394 -10.699  1.00226.79           H  
ATOM   3501  N   VAL A 236      18.002  24.006 -10.165  1.00163.63           N  
ATOM   3502  CA  VAL A 236      17.546  23.160  -9.063  1.00163.63           C  
ATOM   3503  C   VAL A 236      18.640  23.129  -7.977  1.00163.63           C  
ATOM   3504  O   VAL A 236      18.359  23.030  -6.784  1.00163.63           O  
ATOM   3505  CB  VAL A 236      17.083  21.735  -9.427  1.00163.63           C  
ATOM   3506  CG1 VAL A 236      15.886  21.757 -10.374  1.00163.63           C  
ATOM   3507  CG2 VAL A 236      18.182  20.840  -9.984  1.00163.63           C  
ATOM   3508  H   VAL A 236      18.271  23.597 -11.060  1.00163.63           H  
ATOM   3509  HA  VAL A 236      16.690  23.676  -8.607  1.00163.63           H  
ATOM   3510  HB  VAL A 236      16.743  21.259  -8.497  1.00163.63           H  
ATOM   3511 HG11 VAL A 236      16.150  22.180 -11.347  1.00163.63           H  
ATOM   3512 HG12 VAL A 236      15.068  22.346  -9.949  1.00163.63           H  
ATOM   3513 HG13 VAL A 236      15.506  20.744 -10.544  1.00163.63           H  
ATOM   3514 HG21 VAL A 236      18.616  21.259 -10.889  1.00163.63           H  
ATOM   3515 HG22 VAL A 236      17.787  19.848 -10.230  1.00163.63           H  
ATOM   3516 HG23 VAL A 236      18.983  20.698  -9.255  1.00163.63           H  
ATOM   3517  N   LEU A 237      19.952  23.161  -8.403  1.00173.31           N  
ATOM   3518  CA  LEU A 237      21.057  23.149  -7.444  1.00173.31           C  
ATOM   3519  C   LEU A 237      21.030  24.464  -6.644  1.00173.31           C  
ATOM   3520  O   LEU A 237      21.346  24.508  -5.455  1.00173.31           O  
ATOM   3521  CB  LEU A 237      22.408  22.965  -8.145  1.00173.31           C  
ATOM   3522  CG  LEU A 237      23.625  22.821  -7.210  1.00173.31           C  
ATOM   3523  CD1 LEU A 237      23.495  21.619  -6.276  1.00173.31           C  
ATOM   3524  CD2 LEU A 237      24.899  22.685  -8.049  1.00173.31           C  
ATOM   3525  H   LEU A 237      20.163  23.173  -9.402  1.00173.31           H  
ATOM   3526  HA  LEU A 237      20.859  22.327  -6.749  1.00173.31           H  
ATOM   3527  HB2 LEU A 237      22.354  22.069  -8.777  1.00173.31           H  
ATOM   3528  HB3 LEU A 237      22.584  23.811  -8.822  1.00173.31           H  
ATOM   3529  HG  LEU A 237      23.727  23.726  -6.599  1.00173.31           H  
ATOM   3530 HD11 LEU A 237      23.272  20.710  -6.840  1.00173.31           H  
ATOM   3531 HD12 LEU A 237      22.697  21.767  -5.542  1.00173.31           H  
ATOM   3532 HD13 LEU A 237      24.423  21.448  -5.722  1.00173.31           H  
ATOM   3533 HD21 LEU A 237      24.858  21.805  -8.699  1.00173.31           H  
ATOM   3534 HD22 LEU A 237      25.780  22.589  -7.406  1.00173.31           H  
ATOM   3535 HD23 LEU A 237      25.041  23.567  -8.683  1.00173.31           H  
ATOM   3536  N   GLY A 238      20.702  25.596  -7.358  1.00 99.74           N  
ATOM   3537  CA  GLY A 238      20.579  26.882  -6.704  1.00 99.74           C  
ATOM   3538  C   GLY A 238      19.424  26.895  -5.695  1.00 99.74           C  
ATOM   3539  O   GLY A 238      19.508  27.479  -4.614  1.00 99.74           O  
ATOM   3540  H   GLY A 238      20.573  25.536  -8.367  1.00 99.74           H  
ATOM   3541  HA2 GLY A 238      21.515  27.101  -6.181  1.00 99.74           H  
ATOM   3542  HA3 GLY A 238      20.394  27.640  -7.469  1.00 99.74           H  
ATOM   3543  N   ALA A 239      18.262  26.279  -6.107  1.00115.33           N  
ATOM   3544  CA  ALA A 239      17.111  26.184  -5.218  1.00115.33           C  
ATOM   3545  C   ALA A 239      17.444  25.257  -4.032  1.00115.33           C  
ATOM   3546  O   ALA A 239      17.092  25.511  -2.881  1.00115.33           O  
ATOM   3547  CB  ALA A 239      15.882  25.668  -5.951  1.00115.33           C  
ATOM   3548  H   ALA A 239      18.205  25.906  -7.057  1.00115.33           H  
ATOM   3549  HA  ALA A 239      16.915  27.184  -4.815  1.00115.33           H  
ATOM   3550  HB1 ALA A 239      16.047  24.668  -6.365  1.00115.33           H  
ATOM   3551  HB2 ALA A 239      15.615  26.332  -6.780  1.00115.33           H  
ATOM   3552  HB3 ALA A 239      15.025  25.605  -5.272  1.00115.33           H  
ATOM   3553  N   PHE A 240      18.102  24.095  -4.349  1.00193.86           N  
ATOM   3554  CA  PHE A 240      18.490  23.102  -3.342  1.00193.86           C  
ATOM   3555  C   PHE A 240      19.450  23.782  -2.342  1.00193.86           C  
ATOM   3556  O   PHE A 240      19.389  23.594  -1.126  1.00193.86           O  
ATOM   3557  CB  PHE A 240      19.145  21.889  -4.017  1.00193.86           C  
ATOM   3558  CG  PHE A 240      19.310  20.669  -3.150  1.00193.86           C  
ATOM   3559  CD1 PHE A 240      18.242  19.780  -2.972  1.00193.86           C  
ATOM   3560  CD2 PHE A 240      20.536  20.387  -2.541  1.00193.86           C  
ATOM   3561  CE1 PHE A 240      18.395  18.632  -2.195  1.00193.86           C  
ATOM   3562  CE2 PHE A 240      20.690  19.237  -1.767  1.00193.86           C  
ATOM   3563  CZ  PHE A 240      19.622  18.358  -1.597  1.00193.86           C  
ATOM   3564  H   PHE A 240      18.297  23.894  -5.333  1.00193.86           H  
ATOM   3565  HA  PHE A 240      17.579  22.821  -2.803  1.00193.86           H  
ATOM   3566  HB2 PHE A 240      18.539  21.576  -4.876  1.00193.86           H  
ATOM   3567  HB3 PHE A 240      20.120  22.166  -4.437  1.00193.86           H  
ATOM   3568  HD1 PHE A 240      17.277  19.969  -3.438  1.00193.86           H  
ATOM   3569  HD2 PHE A 240      21.382  21.053  -2.679  1.00193.86           H  
ATOM   3570  HE1 PHE A 240      17.547  17.967  -2.051  1.00193.86           H  
ATOM   3571  HE2 PHE A 240      21.644  19.026  -1.295  1.00193.86           H  
ATOM   3572  HZ  PHE A 240      19.744  17.464  -0.991  1.00193.86           H  
ATOM   3573  N   ALA A 241      20.419  24.597  -2.886  1.00129.80           N  
ATOM   3574  CA  ALA A 241      21.353  25.313  -2.035  1.00129.80           C  
ATOM   3575  C   ALA A 241      20.597  26.326  -1.159  1.00129.80           C  
ATOM   3576  O   ALA A 241      20.786  26.391   0.057  1.00129.80           O  
ATOM   3577  CB  ALA A 241      22.430  26.027  -2.838  1.00129.80           C  
ATOM   3578  H   ALA A 241      20.495  24.685  -3.901  1.00129.80           H  
ATOM   3579  HA  ALA A 241      21.817  24.579  -1.366  1.00129.80           H  
ATOM   3580  HB1 ALA A 241      22.002  26.756  -3.533  1.00129.80           H  
ATOM   3581  HB2 ALA A 241      23.017  25.315  -3.426  1.00129.80           H  
ATOM   3582  HB3 ALA A 241      23.115  26.566  -2.174  1.00129.80           H  
ATOM   3583  N   ALA A 242      19.737  27.187  -1.795  1.00100.10           N  
ATOM   3584  CA  ALA A 242      19.074  28.245  -1.041  1.00100.10           C  
ATOM   3585  C   ALA A 242      18.170  27.672   0.071  1.00100.10           C  
ATOM   3586  O   ALA A 242      17.958  28.274   1.123  1.00100.10           O  
ATOM   3587  CB  ALA A 242      18.243  29.128  -1.961  1.00100.10           C  
ATOM   3588  H   ALA A 242      19.587  27.109  -2.804  1.00100.10           H  
ATOM   3589  HA  ALA A 242      19.857  28.839  -0.554  1.00100.10           H  
ATOM   3590  HB1 ALA A 242      17.469  28.549  -2.478  1.00100.10           H  
ATOM   3591  HB2 ALA A 242      18.873  29.597  -2.725  1.00100.10           H  
ATOM   3592  HB3 ALA A 242      17.743  29.921  -1.396  1.00100.10           H  
ATOM   3593  N   CYS A 243      17.513  26.509  -0.258  1.00165.51           N  
ATOM   3594  CA  CYS A 243      16.563  25.883   0.647  1.00165.51           C  
ATOM   3595  C   CYS A 243      17.241  25.049   1.754  1.00165.51           C  
ATOM   3596  O   CYS A 243      16.727  24.957   2.873  1.00165.51           O  
ATOM   3597  CB  CYS A 243      15.581  24.979  -0.102  1.00165.51           C  
ATOM   3598  SG  CYS A 243      14.330  25.927  -1.048  1.00165.51           S  
ATOM   3599  H   CYS A 243      17.677  26.095  -1.178  1.00165.51           H  
ATOM   3600  HA  CYS A 243      16.019  26.682   1.167  1.00165.51           H  
ATOM   3601  HB2 CYS A 243      15.041  24.339   0.596  1.00165.51           H  
ATOM   3602  HB3 CYS A 243      16.112  24.318  -0.794  1.00165.51           H  
ATOM   3603  HG  CYS A 243      13.499  26.123  -0.008  1.00165.51           H  
ATOM   3604  N   TRP A 244      18.316  24.269   1.393  1.00325.06           N  
ATOM   3605  CA  TRP A 244      18.917  23.323   2.342  1.00325.06           C  
ATOM   3606  C   TRP A 244      20.215  23.833   3.005  1.00325.06           C  
ATOM   3607  O   TRP A 244      20.603  23.380   4.088  1.00325.06           O  
ATOM   3608  CB  TRP A 244      19.210  21.953   1.718  1.00325.06           C  
ATOM   3609  CG  TRP A 244      17.985  21.165   1.353  1.00325.06           C  
ATOM   3610  CD1 TRP A 244      17.286  21.255   0.167  1.00325.06           C  
ATOM   3611  CD2 TRP A 244      17.349  20.135   2.120  1.00325.06           C  
ATOM   3612  CE2 TRP A 244      16.327  19.597   1.335  1.00325.06           C  
ATOM   3613  CE3 TRP A 244      17.563  19.587   3.403  1.00325.06           C  
ATOM   3614  NE1 TRP A 244      16.327  20.279   0.141  1.00325.06           N  
ATOM   3615  CZ2 TRP A 244      15.521  18.534   1.759  1.00325.06           C  
ATOM   3616  CZ3 TRP A 244      16.764  18.526   3.845  1.00325.06           C  
ATOM   3617  CH2 TRP A 244      15.759  18.007   3.032  1.00325.06           C  
ATOM   3618  H   TRP A 244      18.700  24.324   0.447  1.00325.06           H  
ATOM   3619  HA  TRP A 244      18.212  23.178   3.171  1.00325.06           H  
ATOM   3620  HB2 TRP A 244      19.846  22.066   0.832  1.00325.06           H  
ATOM   3621  HB3 TRP A 244      19.804  21.357   2.422  1.00325.06           H  
ATOM   3622  HD1 TRP A 244      17.431  21.887  -0.694  1.00325.06           H  
ATOM   3623  HE1 TRP A 244      15.718  20.086  -0.649  1.00325.06           H  
ATOM   3624  HE3 TRP A 244      18.357  19.969   4.038  1.00325.06           H  
ATOM   3625  HZ2 TRP A 244      14.747  18.124   1.116  1.00325.06           H  
ATOM   3626  HZ3 TRP A 244      16.939  18.097   4.829  1.00325.06           H  
ATOM   3627  HH2 TRP A 244      15.154  17.177   3.385  1.00325.06           H  
ATOM   3628  N   LEU A 245      20.985  24.735   2.302  1.00256.28           N  
ATOM   3629  CA  LEU A 245      22.329  25.093   2.769  1.00256.28           C  
ATOM   3630  C   LEU A 245      22.312  25.784   4.159  1.00256.28           C  
ATOM   3631  O   LEU A 245      23.243  25.590   4.956  1.00256.28           O  
ATOM   3632  CB  LEU A 245      23.097  25.960   1.757  1.00256.28           C  
ATOM   3633  CG  LEU A 245      24.618  26.064   2.000  1.00256.28           C  
ATOM   3634  CD1 LEU A 245      25.345  24.789   1.570  1.00256.28           C  
ATOM   3635  CD2 LEU A 245      25.190  27.254   1.223  1.00256.28           C  
ATOM   3636  H   LEU A 245      20.631  25.160   1.442  1.00256.28           H  
ATOM   3637  HA  LEU A 245      22.845  24.136   2.899  1.00256.28           H  
ATOM   3638  HB2 LEU A 245      22.952  25.552   0.749  1.00256.28           H  
ATOM   3639  HB3 LEU A 245      22.669  26.970   1.759  1.00256.28           H  
ATOM   3640  HG  LEU A 245      24.818  26.240   3.062  1.00256.28           H  
ATOM   3641 HD11 LEU A 245      25.250  24.630   0.491  1.00256.28           H  
ATOM   3642 HD12 LEU A 245      24.951  23.905   2.075  1.00256.28           H  
ATOM   3643 HD13 LEU A 245      26.412  24.857   1.805  1.00256.28           H  
ATOM   3644 HD21 LEU A 245      25.015  27.148   0.147  1.00256.28           H  
ATOM   3645 HD22 LEU A 245      26.270  27.341   1.384  1.00256.28           H  
ATOM   3646 HD23 LEU A 245      24.728  28.191   1.552  1.00256.28           H  
ATOM   3647  N   PRO A 246      21.296  26.651   4.503  1.00182.11           N  
ATOM   3648  CA  PRO A 246      21.255  27.233   5.848  1.00182.11           C  
ATOM   3649  C   PRO A 246      21.212  26.180   6.972  1.00182.11           C  
ATOM   3650  O   PRO A 246      21.588  26.433   8.118  1.00182.11           O  
ATOM   3651  CB  PRO A 246      19.982  28.080   5.859  1.00182.11           C  
ATOM   3652  CG  PRO A 246      19.778  28.437   4.393  1.00182.11           C  
ATOM   3653  CD  PRO A 246      20.211  27.170   3.674  1.00182.11           C  
ATOM   3654  HA  PRO A 246      22.155  27.847   5.974  1.00182.11           H  
ATOM   3655  HB2 PRO A 246      19.122  27.503   6.222  1.00182.11           H  
ATOM   3656  HB3 PRO A 246      20.079  28.964   6.495  1.00182.11           H  
ATOM   3657  HG2 PRO A 246      20.438  29.270   4.119  1.00182.11           H  
ATOM   3658  HG3 PRO A 246      18.749  28.722   4.161  1.00182.11           H  
ATOM   3659  HD2 PRO A 246      20.538  27.363   2.651  1.00182.11           H  
ATOM   3660  HD3 PRO A 246      19.398  26.437   3.676  1.00182.11           H  
ATOM   3661  N   PHE A 247      20.676  24.950   6.643  1.00159.93           N  
ATOM   3662  CA  PHE A 247      20.596  23.898   7.648  1.00159.93           C  
ATOM   3663  C   PHE A 247      22.013  23.342   7.905  1.00159.93           C  
ATOM   3664  O   PHE A 247      22.383  22.979   9.023  1.00159.93           O  
ATOM   3665  CB  PHE A 247      19.630  22.771   7.263  1.00159.93           C  
ATOM   3666  CG  PHE A 247      19.465  21.806   8.414  1.00159.93           C  
ATOM   3667  CD1 PHE A 247      18.792  22.208   9.576  1.00159.93           C  
ATOM   3668  CD2 PHE A 247      20.100  20.557   8.387  1.00159.93           C  
ATOM   3669  CE1 PHE A 247      18.807  21.401  10.710  1.00159.93           C  
ATOM   3670  CE2 PHE A 247      20.108  19.748   9.523  1.00159.93           C  
ATOM   3671  CZ  PHE A 247      19.478  20.182  10.686  1.00159.93           C  
ATOM   3672  H   PHE A 247      20.369  24.766   5.689  1.00159.93           H  
ATOM   3673  HA  PHE A 247      20.271  24.376   8.581  1.00159.93           H  
ATOM   3674  HB2 PHE A 247      18.648  23.183   6.999  1.00159.93           H  
ATOM   3675  HB3 PHE A 247      19.987  22.235   6.375  1.00159.93           H  
ATOM   3676  HD1 PHE A 247      18.290  23.171   9.629  1.00159.93           H  
ATOM   3677  HD2 PHE A 247      20.642  20.229   7.502  1.00159.93           H  
ATOM   3678  HE1 PHE A 247      18.314  21.740  11.619  1.00159.93           H  
ATOM   3679  HE2 PHE A 247      20.650  18.806   9.514  1.00159.93           H  
ATOM   3680  HZ  PHE A 247      19.528  19.584  11.591  1.00159.93           H  
ATOM   3681  N   THR A 248      22.840  23.220   6.811  1.00277.17           N  
ATOM   3682  CA  THR A 248      24.198  22.683   6.959  1.00277.17           C  
ATOM   3683  C   THR A 248      25.128  23.672   7.696  1.00277.17           C  
ATOM   3684  O   THR A 248      26.199  23.319   8.184  1.00277.17           O  
ATOM   3685  CB  THR A 248      24.833  22.290   5.611  1.00277.17           C  
ATOM   3686  CG2 THR A 248      24.267  20.969   5.102  1.00277.17           C  
ATOM   3687  OG1 THR A 248      24.579  23.261   4.591  1.00277.17           O  
ATOM   3688  H   THR A 248      22.510  23.504   5.890  1.00277.17           H  
ATOM   3689  HA  THR A 248      24.139  21.802   7.612  1.00277.17           H  
ATOM   3690  HB  THR A 248      25.920  22.194   5.709  1.00277.17           H  
ATOM   3691  HG1 THR A 248      24.559  24.155   4.992  1.00277.17           H  
ATOM   3692 HG21 THR A 248      23.192  21.051   4.909  1.00277.17           H  
ATOM   3693 HG22 THR A 248      24.432  20.158   5.818  1.00277.17           H  
ATOM   3694 HG23 THR A 248      24.736  20.694   4.151  1.00277.17           H  
ATOM   3695  N   VAL A 249      24.706  24.987   7.708  1.00115.92           N  
ATOM   3696  CA  VAL A 249      25.395  25.997   8.512  1.00115.92           C  
ATOM   3697  C   VAL A 249      24.923  25.839   9.979  1.00115.92           C  
ATOM   3698  O   VAL A 249      25.687  26.000  10.935  1.00115.92           O  
ATOM   3699  CB  VAL A 249      25.139  27.421   7.975  1.00115.92           C  
ATOM   3700  CG1 VAL A 249      25.719  28.500   8.898  1.00115.92           C  
ATOM   3701  CG2 VAL A 249      25.745  27.591   6.577  1.00115.92           C  
ATOM   3702  H   VAL A 249      23.890  25.241   7.158  1.00115.92           H  
ATOM   3703  HA  VAL A 249      26.470  25.774   8.498  1.00115.92           H  
ATOM   3704  HB  VAL A 249      24.058  27.594   7.899  1.00115.92           H  
ATOM   3705 HG11 VAL A 249      26.788  28.339   9.073  1.00115.92           H  
ATOM   3706 HG12 VAL A 249      25.211  28.512   9.868  1.00115.92           H  
ATOM   3707 HG13 VAL A 249      25.594  29.495   8.459  1.00115.92           H  
ATOM   3708 HG21 VAL A 249      26.832  27.458   6.599  1.00115.92           H  
ATOM   3709 HG22 VAL A 249      25.536  28.591   6.183  1.00115.92           H  
ATOM   3710 HG23 VAL A 249      25.334  26.868   5.868  1.00115.92           H  
ATOM   3711  N   TYR A 250      23.571  25.622  10.167  1.00276.87           N  
ATOM   3712  CA  TYR A 250      23.021  25.468  11.512  1.00276.87           C  
ATOM   3713  C   TYR A 250      23.611  24.207  12.167  1.00276.87           C  
ATOM   3714  O   TYR A 250      24.009  24.208  13.336  1.00276.87           O  
ATOM   3715  CB  TYR A 250      21.491  25.387  11.531  1.00276.87           C  
ATOM   3716  CG  TYR A 250      20.955  25.519  12.940  1.00276.87           C  
ATOM   3717  CD1 TYR A 250      20.702  26.786  13.482  1.00276.87           C  
ATOM   3718  CD2 TYR A 250      20.771  24.388  13.746  1.00276.87           C  
ATOM   3719  CE1 TYR A 250      20.247  26.916  14.795  1.00276.87           C  
ATOM   3720  CE2 TYR A 250      20.354  24.528  15.071  1.00276.87           C  
ATOM   3721  CZ  TYR A 250      20.078  25.787  15.584  1.00276.87           C  
ATOM   3722  OH  TYR A 250      19.652  25.861  16.875  1.00276.87           O  
ATOM   3723  H   TYR A 250      22.951  25.596   9.359  1.00276.87           H  
ATOM   3724  HA  TYR A 250      23.370  26.332  12.094  1.00276.87           H  
ATOM   3725  HB2 TYR A 250      21.065  26.187  10.912  1.00276.87           H  
ATOM   3726  HB3 TYR A 250      21.134  24.449  11.090  1.00276.87           H  
ATOM   3727  HD1 TYR A 250      20.847  27.680  12.880  1.00276.87           H  
ATOM   3728  HD2 TYR A 250      20.976  23.389  13.364  1.00276.87           H  
ATOM   3729  HE1 TYR A 250      20.038  27.902  15.184  1.00276.87           H  
ATOM   3730  HE2 TYR A 250      20.247  23.656  15.708  1.00276.87           H  
ATOM   3731  HH  TYR A 250      19.478  26.795  17.130  1.00276.87           H  
ATOM   3732  N   CYS A 251      23.649  23.069  11.406  1.00181.29           N  
ATOM   3733  CA  CYS A 251      24.185  21.786  11.900  1.00181.29           C  
ATOM   3734  C   CYS A 251      25.740  21.843  11.839  1.00181.29           C  
ATOM   3735  O   CYS A 251      26.443  21.011  11.278  1.00181.29           O  
ATOM   3736  CB  CYS A 251      23.591  20.613  11.118  1.00181.29           C  
ATOM   3737  SG  CYS A 251      23.747  19.003  11.964  1.00181.29           S  
ATOM   3738  H   CYS A 251      23.291  23.106  10.448  1.00181.29           H  
ATOM   3739  HA  CYS A 251      23.903  21.716  12.955  1.00181.29           H  
ATOM   3740  HB2 CYS A 251      24.044  20.530  10.124  1.00181.29           H  
ATOM   3741  HB3 CYS A 251      22.520  20.780  10.970  1.00181.29           H  
ATOM   3742  HG  CYS A 251      23.188  19.403  13.135  1.00181.29           H  
ATOM   3743  N   LEU A 252      26.257  22.887  12.577  1.00241.75           N  
ATOM   3744  CA  LEU A 252      27.660  23.251  12.746  1.00241.75           C  
ATOM   3745  C   LEU A 252      27.626  24.412  13.766  1.00241.75           C  
ATOM   3746  O   LEU A 252      27.979  24.269  14.936  1.00241.75           O  
ATOM   3747  CB  LEU A 252      28.350  23.604  11.417  1.00241.75           C  
ATOM   3748  CG  LEU A 252      29.882  23.805  11.457  1.00241.75           C  
ATOM   3749  CD1 LEU A 252      30.318  25.054  12.220  1.00241.75           C  
ATOM   3750  CD2 LEU A 252      30.626  22.575  11.975  1.00241.75           C  
ATOM   3751  H   LEU A 252      25.573  23.451  13.074  1.00241.75           H  
ATOM   3752  HA  LEU A 252      28.151  22.400  13.220  1.00241.75           H  
ATOM   3753  HB2 LEU A 252      28.156  22.802  10.695  1.00241.75           H  
ATOM   3754  HB3 LEU A 252      27.896  24.497  10.973  1.00241.75           H  
ATOM   3755  HG  LEU A 252      30.196  23.953  10.416  1.00241.75           H  
ATOM   3756 HD11 LEU A 252      30.198  24.940  13.301  1.00241.75           H  
ATOM   3757 HD12 LEU A 252      29.752  25.933  11.894  1.00241.75           H  
ATOM   3758 HD13 LEU A 252      31.379  25.259  12.035  1.00241.75           H  
ATOM   3759 HD21 LEU A 252      30.445  22.408  13.041  1.00241.75           H  
ATOM   3760 HD22 LEU A 252      31.706  22.695  11.838  1.00241.75           H  
ATOM   3761 HD23 LEU A 252      30.321  21.677  11.428  1.00241.75           H  
ATOM   3762  N   LEU A 253      27.074  25.590  13.304  1.00247.35           N  
ATOM   3763  CA  LEU A 253      27.113  26.826  14.094  1.00247.35           C  
ATOM   3764  C   LEU A 253      26.119  26.782  15.275  1.00247.35           C  
ATOM   3765  O   LEU A 253      26.262  27.473  16.281  1.00247.35           O  
ATOM   3766  CB  LEU A 253      26.802  28.022  13.178  1.00247.35           C  
ATOM   3767  CG  LEU A 253      27.059  29.415  13.787  1.00247.35           C  
ATOM   3768  CD1 LEU A 253      28.532  29.637  14.131  1.00247.35           C  
ATOM   3769  CD2 LEU A 253      26.593  30.496  12.806  1.00247.35           C  
ATOM   3770  H   LEU A 253      26.638  25.616  12.377  1.00247.35           H  
ATOM   3771  HA  LEU A 253      28.122  26.893  14.512  1.00247.35           H  
ATOM   3772  HB2 LEU A 253      27.395  27.930  12.258  1.00247.35           H  
ATOM   3773  HB3 LEU A 253      25.750  27.965  12.868  1.00247.35           H  
ATOM   3774  HG  LEU A 253      26.468  29.529  14.702  1.00247.35           H  
ATOM   3775 HD11 LEU A 253      29.172  29.488  13.254  1.00247.35           H  
ATOM   3776 HD12 LEU A 253      28.866  28.953  14.915  1.00247.35           H  
ATOM   3777 HD13 LEU A 253      28.695  30.655  14.499  1.00247.35           H  
ATOM   3778 HD21 LEU A 253      27.151  30.446  11.864  1.00247.35           H  
ATOM   3779 HD22 LEU A 253      26.734  31.495  13.232  1.00247.35           H  
ATOM   3780 HD23 LEU A 253      25.529  30.379  12.575  1.00247.35           H  
ATOM   3781  N   GLY A 254      24.999  26.018  15.068  1.00144.32           N  
ATOM   3782  CA  GLY A 254      23.956  25.880  16.060  1.00144.32           C  
ATOM   3783  C   GLY A 254      24.302  24.716  16.987  1.00144.32           C  
ATOM   3784  O   GLY A 254      24.573  24.884  18.175  1.00144.32           O  
ATOM   3785  H   GLY A 254      24.901  25.494  14.203  1.00144.32           H  
ATOM   3786  HA2 GLY A 254      23.847  26.803  16.632  1.00144.32           H  
ATOM   3787  HA3 GLY A 254      23.022  25.667  15.540  1.00144.32           H  
ATOM   3788  N   ASP A 255      24.311  23.483  16.361  1.00370.73           N  
ATOM   3789  CA  ASP A 255      24.437  22.213  17.092  1.00370.73           C  
ATOM   3790  C   ASP A 255      25.706  22.134  17.969  1.00370.73           C  
ATOM   3791  O   ASP A 255      25.755  21.398  18.958  1.00370.73           O  
ATOM   3792  CB  ASP A 255      24.492  21.030  16.124  1.00370.73           C  
ATOM   3793  CG  ASP A 255      23.156  20.330  15.963  1.00370.73           C  
ATOM   3794  OD1 ASP A 255      22.736  20.242  14.775  1.00370.73           O  
ATOM   3795  OD2 ASP A 255      22.623  19.865  17.013  1.00370.73           O1-
ATOM   3796  H   ASP A 255      24.150  23.460  15.355  1.00370.73           H  
ATOM   3797  HA  ASP A 255      23.584  22.166  17.776  1.00370.73           H  
ATOM   3798  HB2 ASP A 255      25.179  20.253  16.486  1.00370.73           H  
ATOM   3799  HB3 ASP A 255      24.877  21.341  15.146  1.00370.73           H  
ATOM   3800  N   ALA A 256      26.830  22.761  17.472  1.00110.02           N  
ATOM   3801  CA  ALA A 256      28.130  22.598  18.112  1.00110.02           C  
ATOM   3802  C   ALA A 256      28.872  23.920  18.373  1.00110.02           C  
ATOM   3803  O   ALA A 256      30.077  23.945  18.618  1.00110.02           O  
ATOM   3804  CB  ALA A 256      28.999  21.647  17.298  1.00110.02           C  
ATOM   3805  H   ALA A 256      26.765  23.333  16.634  1.00110.02           H  
ATOM   3806  HA  ALA A 256      27.982  22.157  19.105  1.00110.02           H  
ATOM   3807  HB1 ALA A 256      29.214  22.061  16.306  1.00110.02           H  
ATOM   3808  HB2 ALA A 256      28.497  20.685  17.158  1.00110.02           H  
ATOM   3809  HB3 ALA A 256      29.957  21.457  17.793  1.00110.02           H  
ATOM   3810  N   HIE A 257      28.084  25.050  18.461  1.00206.58           N  
ATOM   3811  CA  HIE A 257      28.684  26.353  18.789  1.00206.58           C  
ATOM   3812  C   HIE A 257      27.641  27.349  19.351  1.00206.58           C  
ATOM   3813  O   HIE A 257      27.799  28.571  19.335  1.00206.58           O  
ATOM   3814  CB  HIE A 257      29.423  26.945  17.577  1.00206.58           C  
ATOM   3815  CG  HIE A 257      30.456  27.966  17.922  1.00206.58           C  
ATOM   3816  CD2 HIE A 257      30.408  29.334  17.756  1.00206.58           C  
ATOM   3817  ND1 HIE A 257      31.672  27.599  18.450  1.00206.58           N  
ATOM   3818  CE1 HIE A 257      32.337  28.718  18.618  1.00206.58           C  
ATOM   3819  NE2 HIE A 257      31.608  29.798  18.213  1.00206.58           N  
ATOM   3820  H   HIE A 257      27.087  24.973  18.272  1.00206.58           H  
ATOM   3821  HA  HIE A 257      29.395  26.174  19.607  1.00206.58           H  
ATOM   3822  HB2 HIE A 257      28.704  27.388  16.882  1.00206.58           H  
ATOM   3823  HB3 HIE A 257      29.929  26.150  17.014  1.00206.58           H  
ATOM   3824  HD2 HIE A 257      29.634  29.990  17.382  1.00206.58           H  
ATOM   3825  HE1 HIE A 257      33.336  28.807  19.022  1.00206.58           H  
ATOM   3826  HE2 HIE A 257      31.905  30.762  18.247  1.00206.58           H  
ATOM   3827  N   SER A 258      26.585  26.794  20.055  1.00269.16           N  
ATOM   3828  CA  SER A 258      25.626  27.663  20.738  1.00269.16           C  
ATOM   3829  C   SER A 258      24.821  26.883  21.792  1.00269.16           C  
ATOM   3830  O   SER A 258      24.593  25.678  21.660  1.00269.16           O  
ATOM   3831  CB  SER A 258      24.655  28.325  19.748  1.00269.16           C  
ATOM   3832  OG  SER A 258      23.721  27.413  19.173  1.00269.16           O  
ATOM   3833  H   SER A 258      26.457  25.787  20.112  1.00269.16           H  
ATOM   3834  HA  SER A 258      26.211  28.442  21.237  1.00269.16           H  
ATOM   3835  HB2 SER A 258      25.189  28.812  18.926  1.00269.16           H  
ATOM   3836  HB3 SER A 258      24.069  29.092  20.257  1.00269.16           H  
ATOM   3837  HG  SER A 258      24.192  26.564  19.016  1.00269.16           H  
ATOM   3838  N   PRO A 259      24.324  27.585  22.872  1.00282.35           N  
ATOM   3839  CA  PRO A 259      23.347  26.976  23.771  1.00282.35           C  
ATOM   3840  C   PRO A 259      21.926  27.029  23.147  1.00282.35           C  
ATOM   3841  O   PRO A 259      21.610  27.888  22.314  1.00282.35           O  
ATOM   3842  CB  PRO A 259      23.429  27.833  25.032  1.00282.35           C  
ATOM   3843  CG  PRO A 259      23.782  29.217  24.493  1.00282.35           C  
ATOM   3844  CD  PRO A 259      24.686  28.926  23.301  1.00282.35           C  
ATOM   3845  HA  PRO A 259      23.631  25.937  23.956  1.00282.35           H  
ATOM   3846  HB2 PRO A 259      22.508  27.846  25.622  1.00282.35           H  
ATOM   3847  HB3 PRO A 259      24.244  27.475  25.673  1.00282.35           H  
ATOM   3848  HG2 PRO A 259      24.267  29.852  25.239  1.00282.35           H  
ATOM   3849  HG3 PRO A 259      22.869  29.724  24.166  1.00282.35           H  
ATOM   3850  HD2 PRO A 259      25.741  28.910  23.595  1.00282.35           H  
ATOM   3851  HD3 PRO A 259      24.559  29.649  22.491  1.00282.35           H  
ATOM   3852  N   PRO A 260      20.981  26.141  23.622  1.00309.66           N  
ATOM   3853  CA  PRO A 260      19.729  25.883  22.887  1.00309.66           C  
ATOM   3854  C   PRO A 260      18.707  27.021  22.733  1.00309.66           C  
ATOM   3855  O   PRO A 260      17.679  26.874  22.073  1.00309.66           O  
ATOM   3856  CB  PRO A 260      19.052  24.758  23.683  1.00309.66           C  
ATOM   3857  CG  PRO A 260      20.186  24.102  24.454  1.00309.66           C  
ATOM   3858  CD  PRO A 260      21.087  25.275  24.789  1.00309.66           C  
ATOM   3859  HA  PRO A 260      20.010  25.554  21.881  1.00309.66           H  
ATOM   3860  HB2 PRO A 260      18.316  25.163  24.389  1.00309.66           H  
ATOM   3861  HB3 PRO A 260      18.527  24.055  23.029  1.00309.66           H  
ATOM   3862  HG2 PRO A 260      20.716  23.394  23.808  1.00309.66           H  
ATOM   3863  HG3 PRO A 260      19.843  23.565  25.343  1.00309.66           H  
ATOM   3864  HD2 PRO A 260      22.110  24.963  25.001  1.00309.66           H  
ATOM   3865  HD3 PRO A 260      20.704  25.838  25.647  1.00309.66           H  
ATOM   3866  N   LEU A 261      18.976  28.171  23.431  1.00236.57           N  
ATOM   3867  CA  LEU A 261      18.071  29.314  23.422  1.00236.57           C  
ATOM   3868  C   LEU A 261      18.545  30.438  22.467  1.00236.57           C  
ATOM   3869  O   LEU A 261      17.875  31.456  22.281  1.00236.57           O  
ATOM   3870  CB  LEU A 261      17.929  29.896  24.838  1.00236.57           C  
ATOM   3871  CG  LEU A 261      17.405  28.904  25.897  1.00236.57           C  
ATOM   3872  CD1 LEU A 261      17.377  29.581  27.270  1.00236.57           C  
ATOM   3873  CD2 LEU A 261      16.015  28.367  25.557  1.00236.57           C  
ATOM   3874  H   LEU A 261      19.848  28.229  23.941  1.00236.57           H  
ATOM   3875  HA  LEU A 261      17.094  28.993  23.049  1.00236.57           H  
ATOM   3876  HB2 LEU A 261      18.907  30.275  25.164  1.00236.57           H  
ATOM   3877  HB3 LEU A 261      17.263  30.769  24.805  1.00236.57           H  
ATOM   3878  HG  LEU A 261      18.094  28.052  25.965  1.00236.57           H  
ATOM   3879 HD11 LEU A 261      16.696  30.439  27.276  1.00236.57           H  
ATOM   3880 HD12 LEU A 261      18.374  29.937  27.549  1.00236.57           H  
ATOM   3881 HD13 LEU A 261      17.046  28.880  28.043  1.00236.57           H  
ATOM   3882 HD21 LEU A 261      15.298  29.183  25.414  1.00236.57           H  
ATOM   3883 HD22 LEU A 261      15.639  27.723  26.359  1.00236.57           H  
ATOM   3884 HD23 LEU A 261      16.035  27.767  24.643  1.00236.57           H  
ATOM   3885  N   TYR A 262      19.799  30.278  21.918  1.00279.30           N  
ATOM   3886  CA  TYR A 262      20.499  31.400  21.283  1.00279.30           C  
ATOM   3887  C   TYR A 262      20.004  31.699  19.856  1.00279.30           C  
ATOM   3888  O   TYR A 262      19.999  32.840  19.395  1.00279.30           O  
ATOM   3889  CB  TYR A 262      22.006  31.104  21.249  1.00279.30           C  
ATOM   3890  CG  TYR A 262      22.898  32.276  20.918  1.00279.30           C  
ATOM   3891  CD1 TYR A 262      22.968  33.387  21.771  1.00279.30           C  
ATOM   3892  CD2 TYR A 262      23.695  32.257  19.764  1.00279.30           C  
ATOM   3893  CE1 TYR A 262      23.810  34.459  21.470  1.00279.30           C  
ATOM   3894  CE2 TYR A 262      24.539  33.329  19.463  1.00279.30           C  
ATOM   3895  CZ  TYR A 262      24.588  34.422  20.320  1.00279.30           C  
ATOM   3896  OH  TYR A 262      25.400  35.488  20.063  1.00279.30           O  
ATOM   3897  H   TYR A 262      20.248  29.360  21.974  1.00279.30           H  
ATOM   3898  HA  TYR A 262      20.288  32.291  21.888  1.00279.30           H  
ATOM   3899  HB2 TYR A 262      22.323  30.730  22.228  1.00279.30           H  
ATOM   3900  HB3 TYR A 262      22.195  30.284  20.547  1.00279.30           H  
ATOM   3901  HD1 TYR A 262      22.367  33.432  22.677  1.00279.30           H  
ATOM   3902  HD2 TYR A 262      23.667  31.408  19.086  1.00279.30           H  
ATOM   3903  HE1 TYR A 262      23.857  35.322  22.128  1.00279.30           H  
ATOM   3904  HE2 TYR A 262      25.144  33.289  18.563  1.00279.30           H  
ATOM   3905  HH  TYR A 262      25.851  35.327  19.218  1.00279.30           H  
ATOM   3906  N   THR A 263      19.752  30.602  19.065  1.00337.27           N  
ATOM   3907  CA  THR A 263      19.481  30.749  17.638  1.00337.27           C  
ATOM   3908  C   THR A 263      18.803  29.473  17.121  1.00337.27           C  
ATOM   3909  O   THR A 263      19.031  28.361  17.599  1.00337.27           O  
ATOM   3910  CB  THR A 263      20.744  31.085  16.811  1.00337.27           C  
ATOM   3911  CG2 THR A 263      21.851  30.036  16.896  1.00337.27           C  
ATOM   3912  OG1 THR A 263      20.402  31.326  15.439  1.00337.27           O  
ATOM   3913  H   THR A 263      19.737  29.671  19.472  1.00337.27           H  
ATOM   3914  HA  THR A 263      18.759  31.568  17.522  1.00337.27           H  
ATOM   3915  HB  THR A 263      21.160  32.028  17.181  1.00337.27           H  
ATOM   3916  HG1 THR A 263      20.509  30.497  14.940  1.00337.27           H  
ATOM   3917 HG21 THR A 263      21.542  29.083  16.461  1.00337.27           H  
ATOM   3918 HG22 THR A 263      22.161  29.858  17.929  1.00337.27           H  
ATOM   3919 HG23 THR A 263      22.726  30.366  16.325  1.00337.27           H  
ATOM   3920  N   TYR A 264      17.957  29.669  16.051  1.00457.32           N  
ATOM   3921  CA  TYR A 264      16.987  28.663  15.598  1.00457.32           C  
ATOM   3922  C   TYR A 264      16.994  28.645  14.059  1.00457.32           C  
ATOM   3923  O   TYR A 264      17.235  29.658  13.400  1.00457.32           O  
ATOM   3924  CB  TYR A 264      15.563  29.024  16.064  1.00457.32           C  
ATOM   3925  CG  TYR A 264      15.477  29.382  17.530  1.00457.32           C  
ATOM   3926  CD1 TYR A 264      15.634  28.401  18.517  1.00457.32           C  
ATOM   3927  CD2 TYR A 264      15.304  30.720  17.919  1.00457.32           C  
ATOM   3928  CE1 TYR A 264      15.617  28.751  19.868  1.00457.32           C  
ATOM   3929  CE2 TYR A 264      15.305  31.072  19.269  1.00457.32           C  
ATOM   3930  CZ  TYR A 264      15.463  30.082  20.230  1.00457.32           C  
ATOM   3931  OH  TYR A 264      15.481  30.407  21.553  1.00457.32           O  
ATOM   3932  H   TYR A 264      17.976  30.554  15.549  1.00457.32           H  
ATOM   3933  HA  TYR A 264      17.282  27.683  15.986  1.00457.32           H  
ATOM   3934  HB2 TYR A 264      15.182  29.867  15.471  1.00457.32           H  
ATOM   3935  HB3 TYR A 264      14.876  28.197  15.851  1.00457.32           H  
ATOM   3936  HD1 TYR A 264      15.788  27.359  18.242  1.00457.32           H  
ATOM   3937  HD2 TYR A 264      15.187  31.501  17.172  1.00457.32           H  
ATOM   3938  HE1 TYR A 264      15.756  27.990  20.628  1.00457.32           H  
ATOM   3939  HE2 TYR A 264      15.180  32.110  19.559  1.00457.32           H  
ATOM   3940  HH  TYR A 264      16.085  31.176  21.644  1.00457.32           H  
ATOM   3941  N   LEU A 265      16.666  27.442  13.480  1.00462.51           N  
ATOM   3942  CA  LEU A 265      16.580  27.261  12.027  1.00462.51           C  
ATOM   3943  C   LEU A 265      15.871  25.910  11.799  1.00462.51           C  
ATOM   3944  O   LEU A 265      16.445  24.823  11.855  1.00462.51           O  
ATOM   3945  CB  LEU A 265      17.976  27.273  11.376  1.00462.51           C  
ATOM   3946  CG  LEU A 265      18.048  27.569   9.863  1.00462.51           C  
ATOM   3947  CD1 LEU A 265      17.346  26.521   9.005  1.00462.51           C  
ATOM   3948  CD2 LEU A 265      17.539  28.968   9.519  1.00462.51           C  
ATOM   3949  H   LEU A 265      16.476  26.640  14.088  1.00462.51           H  
ATOM   3950  HA  LEU A 265      15.964  28.079  11.640  1.00462.51           H  
ATOM   3951  HB2 LEU A 265      18.598  28.027  11.872  1.00462.51           H  
ATOM   3952  HB3 LEU A 265      18.471  26.312  11.559  1.00462.51           H  
ATOM   3953  HG  LEU A 265      19.113  27.540   9.594  1.00462.51           H  
ATOM   3954 HD11 LEU A 265      16.262  26.576   9.118  1.00462.51           H  
ATOM   3955 HD12 LEU A 265      17.677  25.512   9.267  1.00462.51           H  
ATOM   3956 HD13 LEU A 265      17.571  26.678   7.945  1.00462.51           H  
ATOM   3957 HD21 LEU A 265      16.458  29.057   9.664  1.00462.51           H  
ATOM   3958 HD22 LEU A 265      17.750  29.205   8.470  1.00462.51           H  
ATOM   3959 HD23 LEU A 265      18.032  29.726  10.136  1.00462.51           H  
ATOM   3960  N   THR A 266      14.511  26.008  11.627  1.00296.10           N  
ATOM   3961  CA  THR A 266      13.674  24.841  11.369  1.00296.10           C  
ATOM   3962  C   THR A 266      13.690  24.575   9.851  1.00296.10           C  
ATOM   3963  O   THR A 266      13.981  25.430   9.012  1.00296.10           O  
ATOM   3964  CB  THR A 266      12.222  25.048  11.854  1.00296.10           C  
ATOM   3965  CG2 THR A 266      12.133  25.080  13.374  1.00296.10           C  
ATOM   3966  OG1 THR A 266      11.706  26.282  11.346  1.00296.10           O  
ATOM   3967  H   THR A 266      14.049  26.912  11.633  1.00296.10           H  
ATOM   3968  HA  THR A 266      14.114  23.966  11.862  1.00296.10           H  
ATOM   3969  HB  THR A 266      11.580  24.245  11.475  1.00296.10           H  
ATOM   3970  HG1 THR A 266      10.806  26.405  11.704  1.00296.10           H  
ATOM   3971 HG21 THR A 266      12.677  25.938  13.782  1.00296.10           H  
ATOM   3972 HG22 THR A 266      12.530  24.161  13.812  1.00296.10           H  
ATOM   3973 HG23 THR A 266      11.092  25.194  13.694  1.00296.10           H  
ATOM   3974  N   LEU A 267      13.265  23.326   9.454  1.00225.34           N  
ATOM   3975  CA  LEU A 267      13.317  22.882   8.053  1.00225.34           C  
ATOM   3976  C   LEU A 267      12.163  23.481   7.189  1.00225.34           C  
ATOM   3977  O   LEU A 267      11.700  22.905   6.203  1.00225.34           O  
ATOM   3978  CB  LEU A 267      13.317  21.339   7.966  1.00225.34           C  
ATOM   3979  CG  LEU A 267      14.651  20.619   8.274  1.00225.34           C  
ATOM   3980  CD1 LEU A 267      15.687  20.799   7.165  1.00225.34           C  
ATOM   3981  CD2 LEU A 267      15.257  21.002   9.617  1.00225.34           C  
ATOM   3982  H   LEU A 267      12.923  22.671  10.146  1.00225.34           H  
ATOM   3983  HA  LEU A 267      14.239  23.282   7.614  1.00225.34           H  
ATOM   3984  HB2 LEU A 267      12.550  20.949   8.650  1.00225.34           H  
ATOM   3985  HB3 LEU A 267      13.003  21.014   6.967  1.00225.34           H  
ATOM   3986  HG  LEU A 267      14.419  19.546   8.320  1.00225.34           H  
ATOM   3987 HD11 LEU A 267      15.955  21.850   7.021  1.00225.34           H  
ATOM   3988 HD12 LEU A 267      15.308  20.403   6.219  1.00225.34           H  
ATOM   3989 HD13 LEU A 267      16.605  20.249   7.400  1.00225.34           H  
ATOM   3990 HD21 LEU A 267      15.656  22.021   9.612  1.00225.34           H  
ATOM   3991 HD22 LEU A 267      16.077  20.324   9.873  1.00225.34           H  
ATOM   3992 HD23 LEU A 267      14.508  20.926  10.406  1.00225.34           H  
ATOM   3993  N   LEU A 268      11.825  24.791   7.445  1.00152.46           N  
ATOM   3994  CA  LEU A 268      10.750  25.471   6.732  1.00152.46           C  
ATOM   3995  C   LEU A 268      11.133  25.785   5.268  1.00152.46           C  
ATOM   3996  O   LEU A 268      10.299  25.618   4.370  1.00152.46           O  
ATOM   3997  CB  LEU A 268      10.273  26.740   7.455  1.00152.46           C  
ATOM   3998  CG  LEU A 268       9.264  26.463   8.589  1.00152.46           C  
ATOM   3999  CD1 LEU A 268       9.068  27.727   9.432  1.00152.46           C  
ATOM   4000  CD2 LEU A 268       7.908  26.006   8.045  1.00152.46           C  
ATOM   4001  H   LEU A 268      12.359  25.306   8.142  1.00152.46           H  
ATOM   4002  HA  LEU A 268       9.931  24.748   6.664  1.00152.46           H  
ATOM   4003  HB2 LEU A 268      11.135  27.271   7.876  1.00152.46           H  
ATOM   4004  HB3 LEU A 268       9.812  27.429   6.735  1.00152.46           H  
ATOM   4005  HG  LEU A 268       9.662  25.678   9.245  1.00152.46           H  
ATOM   4006 HD11 LEU A 268       8.650  28.543   8.832  1.00152.46           H  
ATOM   4007 HD12 LEU A 268      10.019  28.069   9.851  1.00152.46           H  
ATOM   4008 HD13 LEU A 268       8.386  27.536  10.267  1.00152.46           H  
ATOM   4009 HD21 LEU A 268       7.508  26.724   7.321  1.00152.46           H  
ATOM   4010 HD22 LEU A 268       7.177  25.907   8.853  1.00152.46           H  
ATOM   4011 HD23 LEU A 268       7.978  25.032   7.552  1.00152.46           H  
ATOM   4012  N   PRO A 269      12.370  26.312   4.969  1.00262.26           N  
ATOM   4013  CA  PRO A 269      12.739  26.521   3.563  1.00262.26           C  
ATOM   4014  C   PRO A 269      12.867  25.176   2.814  1.00262.26           C  
ATOM   4015  O   PRO A 269      12.662  25.071   1.606  1.00262.26           O  
ATOM   4016  CB  PRO A 269      14.088  27.240   3.623  1.00262.26           C  
ATOM   4017  CG  PRO A 269      14.151  27.816   5.032  1.00262.26           C  
ATOM   4018  CD  PRO A 269      13.418  26.778   5.864  1.00262.26           C  
ATOM   4019  HA  PRO A 269      11.965  27.129   3.081  1.00262.26           H  
ATOM   4020  HB2 PRO A 269      14.919  26.545   3.478  1.00262.26           H  
ATOM   4021  HB3 PRO A 269      14.174  28.016   2.856  1.00262.26           H  
ATOM   4022  HG2 PRO A 269      13.613  28.771   5.062  1.00262.26           H  
ATOM   4023  HG3 PRO A 269      15.175  27.988   5.377  1.00262.26           H  
ATOM   4024  HD2 PRO A 269      13.020  27.200   6.787  1.00262.26           H  
ATOM   4025  HD3 PRO A 269      14.069  25.930   6.099  1.00262.26           H  
ATOM   4026  N   ALA A 270      13.340  24.129   3.575  1.00134.35           N  
ATOM   4027  CA  ALA A 270      13.680  22.831   3.008  1.00134.35           C  
ATOM   4028  C   ALA A 270      12.408  22.062   2.626  1.00134.35           C  
ATOM   4029  O   ALA A 270      12.332  21.396   1.593  1.00134.35           O  
ATOM   4030  CB  ALA A 270      14.499  22.018   3.992  1.00134.35           C  
ATOM   4031  H   ALA A 270      13.455  24.282   4.568  1.00134.35           H  
ATOM   4032  HA  ALA A 270      14.253  22.993   2.091  1.00134.35           H  
ATOM   4033  HB1 ALA A 270      13.972  21.908   4.943  1.00134.35           H  
ATOM   4034  HB2 ALA A 270      15.459  22.504   4.198  1.00134.35           H  
ATOM   4035  HB3 ALA A 270      14.692  21.015   3.606  1.00134.35           H  
ATOM   4036  N   THR A 271      11.369  22.116   3.531  1.00260.49           N  
ATOM   4037  CA  THR A 271      10.132  21.376   3.287  1.00260.49           C  
ATOM   4038  C   THR A 271       9.336  21.937   2.095  1.00260.49           C  
ATOM   4039  O   THR A 271       8.381  21.317   1.629  1.00260.49           O  
ATOM   4040  CB  THR A 271       9.208  21.283   4.523  1.00260.49           C  
ATOM   4041  CG2 THR A 271       8.482  22.574   4.872  1.00260.49           C  
ATOM   4042  OG1 THR A 271       8.224  20.253   4.357  1.00260.49           O  
ATOM   4043  H   THR A 271      11.476  22.654   4.393  1.00260.49           H  
ATOM   4044  HA  THR A 271      10.424  20.359   2.992  1.00260.49           H  
ATOM   4045  HB  THR A 271       9.815  20.988   5.386  1.00260.49           H  
ATOM   4046  HG1 THR A 271       7.780  20.403   3.497  1.00260.49           H  
ATOM   4047 HG21 THR A 271       7.712  22.820   4.133  1.00260.49           H  
ATOM   4048 HG22 THR A 271       9.173  23.411   4.952  1.00260.49           H  
ATOM   4049 HG23 THR A 271       7.964  22.463   5.831  1.00260.49           H  
ATOM   4050  N   TYR A 272       9.701  23.186   1.648  1.00248.83           N  
ATOM   4051  CA  TYR A 272       9.080  23.801   0.478  1.00248.83           C  
ATOM   4052  C   TYR A 272       9.873  23.487  -0.810  1.00248.83           C  
ATOM   4053  O   TYR A 272       9.457  23.788  -1.930  1.00248.83           O  
ATOM   4054  CB  TYR A 272       8.941  25.326   0.650  1.00248.83           C  
ATOM   4055  CG  TYR A 272       7.556  25.785   0.251  1.00248.83           C  
ATOM   4056  CD1 TYR A 272       6.537  25.874   1.212  1.00248.83           C  
ATOM   4057  CD2 TYR A 272       7.248  26.024  -1.096  1.00248.83           C  
ATOM   4058  CE1 TYR A 272       5.226  26.158   0.826  1.00248.83           C  
ATOM   4059  CE2 TYR A 272       5.936  26.293  -1.483  1.00248.83           C  
ATOM   4060  CZ  TYR A 272       4.935  26.333  -0.520  1.00248.83           C  
ATOM   4061  OH  TYR A 272       3.633  26.498  -0.890  1.00248.83           O  
ATOM   4062  H   TYR A 272      10.436  23.689   2.137  1.00248.83           H  
ATOM   4063  HA  TYR A 272       8.098  23.331   0.340  1.00248.83           H  
ATOM   4064  HB2 TYR A 272       9.115  25.621   1.693  1.00248.83           H  
ATOM   4065  HB3 TYR A 272       9.688  25.870   0.059  1.00248.83           H  
ATOM   4066  HD1 TYR A 272       6.751  25.686   2.261  1.00248.83           H  
ATOM   4067  HD2 TYR A 272       8.017  25.959  -1.862  1.00248.83           H  
ATOM   4068  HE1 TYR A 272       4.430  26.193   1.563  1.00248.83           H  
ATOM   4069  HE2 TYR A 272       5.705  26.439  -2.534  1.00248.83           H  
ATOM   4070  HH  TYR A 272       3.505  25.925  -1.672  1.00248.83           H  
ATOM   4071  N   ASN A 273      11.096  22.872  -0.662  1.00304.94           N  
ATOM   4072  CA  ASN A 273      12.016  22.724  -1.796  1.00304.94           C  
ATOM   4073  C   ASN A 273      11.392  21.807  -2.861  1.00304.94           C  
ATOM   4074  O   ASN A 273      11.560  21.978  -4.070  1.00304.94           O  
ATOM   4075  CB  ASN A 273      13.349  22.155  -1.333  1.00304.94           C  
ATOM   4076  CG  ASN A 273      14.394  22.072  -2.417  1.00304.94           C  
ATOM   4077  ND2 ASN A 273      14.596  23.167  -3.191  1.00304.94           N  
ATOM   4078  OD1 ASN A 273      15.107  21.080  -2.549  1.00304.94           O  
ATOM   4079  H   ASN A 273      11.371  22.532   0.259  1.00304.94           H  
ATOM   4080  HA  ASN A 273      12.125  23.717  -2.245  1.00304.94           H  
ATOM   4081  HB2 ASN A 273      13.207  21.140  -0.942  1.00304.94           H  
ATOM   4082  HB3 ASN A 273      13.759  22.753  -0.516  1.00304.94           H  
ATOM   4083 HD21 ASN A 273      15.245  23.088  -3.966  1.00304.94           H  
ATOM   4084 HD22 ASN A 273      14.157  24.067  -3.040  1.00304.94           H  
ATOM   4085  N   SER A 274      10.660  20.757  -2.368  1.00217.64           N  
ATOM   4086  CA  SER A 274      10.063  19.756  -3.243  1.00217.64           C  
ATOM   4087  C   SER A 274       8.710  20.204  -3.847  1.00217.64           C  
ATOM   4088  O   SER A 274       8.066  19.444  -4.568  1.00217.64           O  
ATOM   4089  CB  SER A 274       9.932  18.406  -2.535  1.00217.64           C  
ATOM   4090  OG  SER A 274       9.230  18.546  -1.295  1.00217.64           O  
ATOM   4091  H   SER A 274      10.511  20.653  -1.368  1.00217.64           H  
ATOM   4092  HA  SER A 274      10.728  19.627  -4.106  1.00217.64           H  
ATOM   4093  HB2 SER A 274      10.925  18.018  -2.292  1.00217.64           H  
ATOM   4094  HB3 SER A 274       9.404  17.671  -3.149  1.00217.64           H  
ATOM   4095  HG  SER A 274       9.290  17.674  -0.863  1.00217.64           H  
ATOM   4096  N   MET A 275       8.352  21.518  -3.621  1.00188.94           N  
ATOM   4097  CA  MET A 275       7.252  22.233  -4.309  1.00188.94           C  
ATOM   4098  C   MET A 275       7.856  23.454  -5.070  1.00188.94           C  
ATOM   4099  O   MET A 275       7.201  24.401  -5.496  1.00188.94           O  
ATOM   4100  CB  MET A 275       6.182  22.643  -3.287  1.00188.94           C  
ATOM   4101  CG  MET A 275       4.962  23.334  -3.903  1.00188.94           C  
ATOM   4102  SD  MET A 275       3.610  23.519  -2.678  1.00188.94           S  
ATOM   4103  CE  MET A 275       2.867  21.878  -2.856  1.00188.94           C  
ATOM   4104  H   MET A 275       8.877  22.055  -2.935  1.00188.94           H  
ATOM   4105  HA  MET A 275       6.824  21.566  -5.065  1.00188.94           H  
ATOM   4106  HB2 MET A 275       6.632  23.309  -2.540  1.00188.94           H  
ATOM   4107  HB3 MET A 275       5.871  21.743  -2.745  1.00188.94           H  
ATOM   4108  HG2 MET A 275       4.590  22.815  -4.788  1.00188.94           H  
ATOM   4109  HG3 MET A 275       5.215  24.352  -4.205  1.00188.94           H  
ATOM   4110  HE1 MET A 275       2.119  21.740  -2.070  1.00188.94           H  
ATOM   4111  HE2 MET A 275       3.617  21.094  -2.751  1.00188.94           H  
ATOM   4112  HE3 MET A 275       2.369  21.792  -3.824  1.00188.94           H  
ATOM   4113  N   ILE A 276       9.206  23.345  -5.332  1.00238.65           N  
ATOM   4114  CA  ILE A 276       9.943  24.262  -6.196  1.00238.65           C  
ATOM   4115  C   ILE A 276      10.608  23.399  -7.292  1.00238.65           C  
ATOM   4116  O   ILE A 276      10.580  23.718  -8.482  1.00238.65           O  
ATOM   4117  CB  ILE A 276      10.950  25.109  -5.383  1.00238.65           C  
ATOM   4118  CG1 ILE A 276      10.253  26.088  -4.410  1.00238.65           C  
ATOM   4119  CG2 ILE A 276      11.935  25.858  -6.283  1.00238.65           C  
ATOM   4120  CD1 ILE A 276       9.471  27.219  -5.064  1.00238.65           C  
ATOM   4121  H   ILE A 276       9.694  22.573  -4.892  1.00238.65           H  
ATOM   4122  HA  ILE A 276       9.232  24.912  -6.717  1.00238.65           H  
ATOM   4123  HB  ILE A 276      11.550  24.434  -4.761  1.00238.65           H  
ATOM   4124 HG12 ILE A 276       9.575  25.535  -3.755  1.00238.65           H  
ATOM   4125 HG13 ILE A 276      11.013  26.530  -3.754  1.00238.65           H  
ATOM   4126 HG21 ILE A 276      11.423  26.409  -7.078  1.00238.65           H  
ATOM   4127 HG22 ILE A 276      12.631  25.154  -6.747  1.00238.65           H  
ATOM   4128 HG23 ILE A 276      12.537  26.567  -5.705  1.00238.65           H  
ATOM   4129 HD11 ILE A 276       8.667  26.843  -5.702  1.00238.65           H  
ATOM   4130 HD12 ILE A 276      10.119  27.863  -5.665  1.00238.65           H  
ATOM   4131 HD13 ILE A 276       9.011  27.845  -4.291  1.00238.65           H  
ATOM   4132  N   ASN A 277      11.292  22.285  -6.862  1.00256.01           N  
ATOM   4133  CA  ASN A 277      12.009  21.412  -7.791  1.00256.01           C  
ATOM   4134  C   ASN A 277      11.105  20.881  -8.936  1.00256.01           C  
ATOM   4135  O   ASN A 277      11.454  21.052 -10.113  1.00256.01           O  
ATOM   4136  CB  ASN A 277      12.715  20.265  -7.068  1.00256.01           C  
ATOM   4137  CG  ASN A 277      13.924  20.770  -6.309  1.00256.01           C  
ATOM   4138  ND2 ASN A 277      14.213  20.068  -5.184  1.00256.01           N  
ATOM   4139  OD1 ASN A 277      14.604  21.729  -6.666  1.00256.01           O  
ATOM   4140  H   ASN A 277      11.357  22.092  -5.860  1.00256.01           H  
ATOM   4141  HA  ASN A 277      12.749  22.055  -8.285  1.00256.01           H  
ATOM   4142  HB2 ASN A 277      13.071  19.516  -7.785  1.00256.01           H  
ATOM   4143  HB3 ASN A 277      12.033  19.761  -6.375  1.00256.01           H  
ATOM   4144 HD21 ASN A 277      14.967  20.332  -4.561  1.00256.01           H  
ATOM   4145 HD22 ASN A 277      13.696  19.231  -4.862  1.00256.01           H  
ATOM   4146  N   PRO A 278       9.924  20.229  -8.661  1.00280.21           N  
ATOM   4147  CA  PRO A 278       9.080  19.733  -9.757  1.00280.21           C  
ATOM   4148  C   PRO A 278       8.442  20.842 -10.622  1.00280.21           C  
ATOM   4149  O   PRO A 278       8.017  20.612 -11.755  1.00280.21           O  
ATOM   4150  CB  PRO A 278       7.998  18.903  -9.074  1.00280.21           C  
ATOM   4151  CG  PRO A 278       7.904  19.535  -7.697  1.00280.21           C  
ATOM   4152  CD  PRO A 278       9.347  19.874  -7.372  1.00280.21           C  
ATOM   4153  HA  PRO A 278       9.693  19.116 -10.422  1.00280.21           H  
ATOM   4154  HB2 PRO A 278       7.035  18.915  -9.591  1.00280.21           H  
ATOM   4155  HB3 PRO A 278       8.327  17.862  -8.981  1.00280.21           H  
ATOM   4156  HG2 PRO A 278       7.431  18.878  -6.968  1.00280.21           H  
ATOM   4157  HG3 PRO A 278       7.324  20.460  -7.753  1.00280.21           H  
ATOM   4158  HD2 PRO A 278       9.884  18.997  -6.995  1.00280.21           H  
ATOM   4159  HD3 PRO A 278       9.428  20.684  -6.651  1.00280.21           H  
ATOM   4160  N   ILE A 279       8.335  22.087 -10.042  1.00188.99           N  
ATOM   4161  CA  ILE A 279       7.831  23.232 -10.800  1.00188.99           C  
ATOM   4162  C   ILE A 279       8.929  23.596 -11.825  1.00188.99           C  
ATOM   4163  O   ILE A 279       8.669  23.927 -12.983  1.00188.99           O  
ATOM   4164  CB  ILE A 279       7.491  24.442  -9.901  1.00188.99           C  
ATOM   4165  CG1 ILE A 279       6.392  24.130  -8.863  1.00188.99           C  
ATOM   4166  CG2 ILE A 279       7.109  25.676 -10.732  1.00188.99           C  
ATOM   4167  CD1 ILE A 279       5.032  23.777  -9.449  1.00188.99           C  
ATOM   4168  H   ILE A 279       8.615  22.202  -9.074  1.00188.99           H  
ATOM   4169  HA  ILE A 279       6.955  22.905 -11.373  1.00188.99           H  
ATOM   4170  HB  ILE A 279       8.387  24.718  -9.330  1.00188.99           H  
ATOM   4171 HG12 ILE A 279       6.724  23.313  -8.212  1.00188.99           H  
ATOM   4172 HG13 ILE A 279       6.269  25.003  -8.209  1.00188.99           H  
ATOM   4173 HG21 ILE A 279       6.324  25.446 -11.460  1.00188.99           H  
ATOM   4174 HG22 ILE A 279       7.973  26.061 -11.284  1.00188.99           H  
ATOM   4175 HG23 ILE A 279       6.754  26.487 -10.088  1.00188.99           H  
ATOM   4176 HD11 ILE A 279       5.073  22.850 -10.029  1.00188.99           H  
ATOM   4177 HD12 ILE A 279       4.647  24.573 -10.091  1.00188.99           H  
ATOM   4178 HD13 ILE A 279       4.306  23.632  -8.642  1.00188.99           H  
ATOM   4179  N   ILE A 280      10.223  23.595 -11.354  1.00146.48           N  
ATOM   4180  CA  ILE A 280      11.354  23.957 -12.209  1.00146.48           C  
ATOM   4181  C   ILE A 280      11.463  22.929 -13.366  1.00146.48           C  
ATOM   4182  O   ILE A 280      11.864  23.242 -14.490  1.00146.48           O  
ATOM   4183  CB  ILE A 280      12.660  24.056 -11.389  1.00146.48           C  
ATOM   4184  CG1 ILE A 280      12.645  25.320 -10.499  1.00146.48           C  
ATOM   4185  CG2 ILE A 280      13.900  24.078 -12.284  1.00146.48           C  
ATOM   4186  CD1 ILE A 280      13.715  25.295  -9.415  1.00146.48           C  
ATOM   4187  H   ILE A 280      10.381  23.349 -10.372  1.00146.48           H  
ATOM   4188  HA  ILE A 280      11.117  24.923 -12.673  1.00146.48           H  
ATOM   4189  HB  ILE A 280      12.739  23.175 -10.742  1.00146.48           H  
ATOM   4190 HG12 ILE A 280      12.782  26.215 -11.119  1.00146.48           H  
ATOM   4191 HG13 ILE A 280      11.672  25.433 -10.011  1.00146.48           H  
ATOM   4192 HG21 ILE A 280      13.878  24.935 -12.964  1.00146.48           H  
ATOM   4193 HG22 ILE A 280      13.998  23.162 -12.875  1.00146.48           H  
ATOM   4194 HG23 ILE A 280      14.805  24.149 -11.682  1.00146.48           H  
ATOM   4195 HD11 ILE A 280      14.724  25.269  -9.831  1.00146.48           H  
ATOM   4196 HD12 ILE A 280      13.596  24.420  -8.770  1.00146.48           H  
ATOM   4197 HD13 ILE A 280      13.641  26.194  -8.796  1.00146.48           H  
ATOM   4198  N   TYR A 281      11.138  21.628 -13.048  1.00225.61           N  
ATOM   4199  CA  TYR A 281      11.186  20.554 -14.037  1.00225.61           C  
ATOM   4200  C   TYR A 281      10.272  20.825 -15.253  1.00225.61           C  
ATOM   4201  O   TYR A 281      10.407  20.193 -16.302  1.00225.61           O  
ATOM   4202  CB  TYR A 281      10.727  19.189 -13.492  1.00225.61           C  
ATOM   4203  CG  TYR A 281      11.675  18.363 -12.657  1.00225.61           C  
ATOM   4204  CD1 TYR A 281      12.717  18.896 -11.891  1.00225.61           C  
ATOM   4205  CD2 TYR A 281      11.424  16.982 -12.580  1.00225.61           C  
ATOM   4206  CE1 TYR A 281      13.462  18.073 -11.040  1.00225.61           C  
ATOM   4207  CE2 TYR A 281      12.172  16.160 -11.742  1.00225.61           C  
ATOM   4208  CZ  TYR A 281      13.181  16.715 -10.971  1.00225.61           C  
ATOM   4209  OH  TYR A 281      13.932  15.938 -10.141  1.00225.61           O  
ATOM   4210  H   TYR A 281      10.896  21.421 -12.076  1.00225.61           H  
ATOM   4211  HA  TYR A 281      12.214  20.505 -14.417  1.00225.61           H  
ATOM   4212  HB2 TYR A 281       9.807  19.320 -12.912  1.00225.61           H  
ATOM   4213  HB3 TYR A 281      10.448  18.557 -14.347  1.00225.61           H  
ATOM   4214  HD1 TYR A 281      12.947  19.957 -11.908  1.00225.61           H  
ATOM   4215  HD2 TYR A 281      10.623  16.534 -13.165  1.00225.61           H  
ATOM   4216  HE1 TYR A 281      14.256  18.491 -10.428  1.00225.61           H  
ATOM   4217  HE2 TYR A 281      11.947  15.099 -11.696  1.00225.61           H  
ATOM   4218  HH  TYR A 281      13.785  15.000 -10.391  1.00225.61           H  
ATOM   4219  N   ALA A 282       9.236  21.707 -15.078  1.00136.73           N  
ATOM   4220  CA  ALA A 282       8.291  21.995 -16.146  1.00136.73           C  
ATOM   4221  C   ALA A 282       8.826  23.040 -17.149  1.00136.73           C  
ATOM   4222  O   ALA A 282       8.290  23.202 -18.247  1.00136.73           O  
ATOM   4223  CB  ALA A 282       6.960  22.467 -15.578  1.00136.73           C  
ATOM   4224  H   ALA A 282       9.119  22.177 -14.180  1.00136.73           H  
ATOM   4225  HA  ALA A 282       8.127  21.071 -16.714  1.00136.73           H  
ATOM   4226  HB1 ALA A 282       7.068  23.412 -15.037  1.00136.73           H  
ATOM   4227  HB2 ALA A 282       6.548  21.728 -14.882  1.00136.73           H  
ATOM   4228  HB3 ALA A 282       6.228  22.629 -16.376  1.00136.73           H  
ATOM   4229  N   PHE A 283       9.838  23.856 -16.691  1.00112.72           N  
ATOM   4230  CA  PHE A 283      10.299  25.026 -17.443  1.00112.72           C  
ATOM   4231  C   PHE A 283      11.787  24.967 -17.851  1.00112.72           C  
ATOM   4232  O   PHE A 283      12.355  25.902 -18.423  1.00112.72           O  
ATOM   4233  CB  PHE A 283      10.038  26.327 -16.662  1.00112.72           C  
ATOM   4234  CG  PHE A 283       8.566  26.625 -16.487  1.00112.72           C  
ATOM   4235  CD1 PHE A 283       7.935  26.395 -15.259  1.00112.72           C  
ATOM   4236  CD2 PHE A 283       7.806  27.111 -17.560  1.00112.72           C  
ATOM   4237  CE1 PHE A 283       6.568  26.633 -15.108  1.00112.72           C  
ATOM   4238  CE2 PHE A 283       6.439  27.348 -17.408  1.00112.72           C  
ATOM   4239  CZ  PHE A 283       5.820  27.106 -16.183  1.00112.72           C  
ATOM   4240  H   PHE A 283      10.259  23.647 -15.786  1.00112.72           H  
ATOM   4241  HA  PHE A 283       9.754  25.063 -18.395  1.00112.72           H  
ATOM   4242  HB2 PHE A 283      10.526  26.274 -15.679  1.00112.72           H  
ATOM   4243  HB3 PHE A 283      10.498  27.185 -17.170  1.00112.72           H  
ATOM   4244  HD1 PHE A 283       8.499  26.014 -14.410  1.00112.72           H  
ATOM   4245  HD2 PHE A 283       8.273  27.302 -18.523  1.00112.72           H  
ATOM   4246  HE1 PHE A 283       6.090  26.440 -14.151  1.00112.72           H  
ATOM   4247  HE2 PHE A 283       5.854  27.717 -18.247  1.00112.72           H  
ATOM   4248  HZ  PHE A 283       4.754  27.285 -16.067  1.00112.72           H  
ATOM   4249  N   ARG A 284      12.451  23.794 -17.579  1.00432.79           N  
ATOM   4250  CA  ARG A 284      13.842  23.563 -17.962  1.00432.79           C  
ATOM   4251  C   ARG A 284      13.982  22.274 -18.807  1.00432.79           C  
ATOM   4252  O   ARG A 284      14.943  21.511 -18.734  1.00432.79           O  
ATOM   4253  CB  ARG A 284      14.787  23.529 -16.768  1.00432.79           C  
ATOM   4254  CG  ARG A 284      14.818  24.769 -15.878  1.00432.79           C  
ATOM   4255  CD  ARG A 284      15.038  26.124 -16.541  1.00432.79           C  
ATOM   4256  NE  ARG A 284      16.062  26.132 -17.588  1.00432.79           N  
ATOM   4257  CZ  ARG A 284      15.886  26.615 -18.834  1.00432.79           C  
ATOM   4258  NH1 ARG A 284      14.677  26.903 -19.331  1.00432.79           N1+
ATOM   4259  NH2 ARG A 284      16.934  26.823 -19.632  1.00432.79           N1+
ATOM   4260  H   ARG A 284      11.942  23.064 -17.085  1.00432.79           H  
ATOM   4261  HA  ARG A 284      14.156  24.362 -18.638  1.00432.79           H  
ATOM   4262  HB2 ARG A 284      14.531  22.670 -16.136  1.00432.79           H  
ATOM   4263  HB3 ARG A 284      15.803  23.341 -17.133  1.00432.79           H  
ATOM   4264  HG2 ARG A 284      15.616  24.610 -15.146  1.00432.79           H  
ATOM   4265  HG3 ARG A 284      13.890  24.825 -15.301  1.00432.79           H  
ATOM   4266  HD2 ARG A 284      15.372  26.836 -15.777  1.00432.79           H  
ATOM   4267  HD3 ARG A 284      14.097  26.530 -16.907  1.00432.79           H  
ATOM   4268  HE  ARG A 284      17.001  25.821 -17.322  1.00432.79           H  
ATOM   4269 HH11 ARG A 284      14.559  27.291 -20.254  1.00432.79           H  
ATOM   4270 HH12 ARG A 284      13.807  26.656 -18.849  1.00432.79           H  
ATOM   4271 HH21 ARG A 284      17.901  26.709 -19.311  1.00432.79           H  
ATOM   4272 HH22 ARG A 284      16.829  27.156 -20.578  1.00432.79           H  
ATOM   4273  N   ASN A 285      12.999  22.158 -19.755  1.00334.30           N  
ATOM   4274  CA  ASN A 285      12.921  21.180 -20.840  1.00334.30           C  
ATOM   4275  C   ASN A 285      11.610  21.535 -21.581  1.00334.30           C  
ATOM   4276  O   ASN A 285      10.962  22.540 -21.283  1.00334.30           O  
ATOM   4277  CB  ASN A 285      12.987  19.720 -20.395  1.00334.30           C  
ATOM   4278  CG  ASN A 285      11.830  19.383 -19.492  1.00334.30           C  
ATOM   4279  ND2 ASN A 285      12.100  19.478 -18.168  1.00334.30           N  
ATOM   4280  OD1 ASN A 285      10.719  19.084 -19.921  1.00334.30           O  
ATOM   4281  H   ASN A 285      12.235  22.837 -19.726  1.00334.30           H  
ATOM   4282  HA  ASN A 285      13.756  21.390 -21.519  1.00334.30           H  
ATOM   4283  HB2 ASN A 285      13.931  19.506 -19.882  1.00334.30           H  
ATOM   4284  HB3 ASN A 285      12.949  19.038 -21.252  1.00334.30           H  
ATOM   4285 HD21 ASN A 285      11.342  19.376 -17.489  1.00334.30           H  
ATOM   4286 HD22 ASN A 285      13.022  19.662 -17.796  1.00334.30           H  
ATOM   4287  N   GLN A 286      11.230  20.700 -22.599  1.00224.05           N  
ATOM   4288  CA  GLN A 286       9.975  20.909 -23.331  1.00224.05           C  
ATOM   4289  C   GLN A 286       9.162  19.602 -23.305  1.00224.05           C  
ATOM   4290  O   GLN A 286       8.250  19.368 -24.095  1.00224.05           O  
ATOM   4291  CB  GLN A 286      10.304  21.374 -24.760  1.00224.05           C  
ATOM   4292  CG  GLN A 286       9.115  21.975 -25.513  1.00224.05           C  
ATOM   4293  CD  GLN A 286       8.433  21.030 -26.486  1.00224.05           C  
ATOM   4294  NE2 GLN A 286       7.261  21.515 -26.988  1.00224.05           N  
ATOM   4295  OE1 GLN A 286       8.859  19.933 -26.835  1.00224.05           O  
ATOM   4296  H   GLN A 286      11.800  19.908 -22.872  1.00224.05           H  
ATOM   4297  HA  GLN A 286       9.373  21.664 -22.814  1.00224.05           H  
ATOM   4298  HB2 GLN A 286      11.069  22.160 -24.687  1.00224.05           H  
ATOM   4299  HB3 GLN A 286      10.765  20.556 -25.326  1.00224.05           H  
ATOM   4300  HG2 GLN A 286       9.477  22.816 -26.120  1.00224.05           H  
ATOM   4301  HG3 GLN A 286       8.371  22.381 -24.818  1.00224.05           H  
ATOM   4302 HE21 GLN A 286       6.744  20.968 -27.663  1.00224.05           H  
ATOM   4303 HE22 GLN A 286       6.879  22.412 -26.717  1.00224.05           H  
ATOM   4304  N   ASP A 287       9.468  18.722 -22.298  1.00254.08           N  
ATOM   4305  CA  ASP A 287       9.060  17.318 -22.334  1.00254.08           C  
ATOM   4306  C   ASP A 287       8.089  16.971 -21.209  1.00254.08           C  
ATOM   4307  O   ASP A 287       7.077  16.302 -21.420  1.00254.08           O  
ATOM   4308  CB  ASP A 287      10.287  16.431 -22.321  1.00254.08           C  
ATOM   4309  CG  ASP A 287      10.949  16.536 -23.679  1.00254.08           C  
ATOM   4310  OD1 ASP A 287      12.212  16.670 -23.649  1.00254.08           O  
ATOM   4311  OD2 ASP A 287      10.207  16.513 -24.704  1.00254.08           O1-
ATOM   4312  H   ASP A 287      10.018  19.052 -21.503  1.00254.08           H  
ATOM   4313  HA  ASP A 287       8.473  17.150 -23.240  1.00254.08           H  
ATOM   4314  HB2 ASP A 287      10.022  15.387 -22.141  1.00254.08           H  
ATOM   4315  HB3 ASP A 287      10.984  16.726 -21.528  1.00254.08           H  
ATOM   4316  N   VAL A 288       8.418  17.435 -19.957  1.00171.13           N  
ATOM   4317  CA  VAL A 288       7.525  17.176 -18.821  1.00171.13           C  
ATOM   4318  C   VAL A 288       6.218  17.953 -19.115  1.00171.13           C  
ATOM   4319  O   VAL A 288       5.095  17.508 -18.885  1.00171.13           O  
ATOM   4320  CB  VAL A 288       8.178  17.616 -17.494  1.00171.13           C  
ATOM   4321  CG1 VAL A 288       7.202  17.565 -16.315  1.00171.13           C  
ATOM   4322  CG2 VAL A 288       9.396  16.741 -17.174  1.00171.13           C  
ATOM   4323  H   VAL A 288       9.289  17.951 -19.818  1.00171.13           H  
ATOM   4324  HA  VAL A 288       7.282  16.106 -18.811  1.00171.13           H  
ATOM   4325  HB  VAL A 288       8.525  18.653 -17.592  1.00171.13           H  
ATOM   4326 HG11 VAL A 288       6.774  16.565 -16.194  1.00171.13           H  
ATOM   4327 HG12 VAL A 288       6.379  18.275 -16.449  1.00171.13           H  
ATOM   4328 HG13 VAL A 288       7.707  17.833 -15.381  1.00171.13           H  
ATOM   4329 HG21 VAL A 288       9.110  15.689 -17.069  1.00171.13           H  
ATOM   4330 HG22 VAL A 288       9.867  17.057 -16.237  1.00171.13           H  
ATOM   4331 HG23 VAL A 288      10.156  16.807 -17.959  1.00171.13           H  
ATOM   4332  N   GLN A 289       6.411  19.227 -19.615  1.00222.96           N  
ATOM   4333  CA  GLN A 289       5.292  20.143 -19.835  1.00222.96           C  
ATOM   4334  C   GLN A 289       4.375  19.607 -20.963  1.00222.96           C  
ATOM   4335  O   GLN A 289       3.169  19.840 -21.006  1.00222.96           O  
ATOM   4336  CB  GLN A 289       5.827  21.529 -20.215  1.00222.96           C  
ATOM   4337  CG  GLN A 289       4.919  22.649 -19.713  1.00222.96           C  
ATOM   4338  CD  GLN A 289       5.295  23.976 -20.332  1.00222.96           C  
ATOM   4339  NE2 GLN A 289       6.472  24.507 -19.911  1.00222.96           N  
ATOM   4340  OE1 GLN A 289       4.600  24.543 -21.170  1.00222.96           O  
ATOM   4341  H   GLN A 289       7.365  19.521 -19.802  1.00222.96           H  
ATOM   4342  HA  GLN A 289       4.713  20.171 -18.906  1.00222.96           H  
ATOM   4343  HB2 GLN A 289       6.825  21.679 -19.786  1.00222.96           H  
ATOM   4344  HB3 GLN A 289       5.955  21.610 -21.303  1.00222.96           H  
ATOM   4345  HG2 GLN A 289       4.985  22.735 -18.622  1.00222.96           H  
ATOM   4346  HG3 GLN A 289       3.873  22.442 -19.957  1.00222.96           H  
ATOM   4347 HE21 GLN A 289       6.766  25.401 -20.277  1.00222.96           H  
ATOM   4348 HE22 GLN A 289       7.089  24.051 -19.235  1.00222.96           H  
ATOM   4349  N   LYS A 290       5.033  18.942 -21.978  1.00300.64           N  
ATOM   4350  CA  LYS A 290       4.366  18.552 -23.221  1.00300.64           C  
ATOM   4351  C   LYS A 290       3.331  17.441 -22.982  1.00300.64           C  
ATOM   4352  O   LYS A 290       2.412  17.252 -23.778  1.00300.64           O  
ATOM   4353  CB  LYS A 290       5.424  18.168 -24.268  1.00300.64           C  
ATOM   4354  CG  LYS A 290       4.901  17.570 -25.572  1.00300.64           C  
ATOM   4355  CD  LYS A 290       5.947  17.500 -26.701  1.00300.64           C  
ATOM   4356  CE  LYS A 290       7.201  16.679 -26.394  1.00300.64           C  
ATOM   4357  NZ  LYS A 290       8.293  17.543 -25.952  1.00300.64           N1+
ATOM   4358  H   LYS A 290       6.012  18.718 -21.843  1.00300.64           H  
ATOM   4359  HA  LYS A 290       3.804  19.428 -23.571  1.00300.64           H  
ATOM   4360  HB2 LYS A 290       5.968  19.085 -24.512  1.00300.64           H  
ATOM   4361  HB3 LYS A 290       6.139  17.467 -23.823  1.00300.64           H  
ATOM   4362  HG2 LYS A 290       4.521  16.558 -25.385  1.00300.64           H  
ATOM   4363  HG3 LYS A 290       4.055  18.167 -25.933  1.00300.64           H  
ATOM   4364  HD2 LYS A 290       6.213  18.515 -27.019  1.00300.64           H  
ATOM   4365  HD3 LYS A 290       5.447  17.034 -27.561  1.00300.64           H  
ATOM   4366  HE2 LYS A 290       7.564  16.177 -27.296  1.00300.64           H  
ATOM   4367  HE3 LYS A 290       7.030  15.930 -25.615  1.00300.64           H  
ATOM   4368  HZ1 LYS A 290       8.657  18.210 -26.654  1.00300.64           H  
ATOM   4369  HZ2 LYS A 290       9.134  17.012 -25.593  1.00300.64           H  
ATOM   4370  HZ3 LYS A 290       8.059  18.167 -25.163  1.00300.64           H  
ATOM   4371  N   VAL A 291       3.546  16.626 -21.892  1.00136.21           N  
ATOM   4372  CA  VAL A 291       2.541  15.640 -21.505  1.00136.21           C  
ATOM   4373  C   VAL A 291       1.561  16.316 -20.517  1.00136.21           C  
ATOM   4374  O   VAL A 291       0.349  16.092 -20.548  1.00136.21           O  
ATOM   4375  CB  VAL A 291       3.160  14.358 -20.918  1.00136.21           C  
ATOM   4376  CG1 VAL A 291       2.069  13.312 -20.649  1.00136.21           C  
ATOM   4377  CG2 VAL A 291       4.197  13.752 -21.870  1.00136.21           C  
ATOM   4378  H   VAL A 291       4.394  16.741 -21.342  1.00136.21           H  
ATOM   4379  HA  VAL A 291       1.953  15.379 -22.394  1.00136.21           H  
ATOM   4380  HB  VAL A 291       3.661  14.592 -19.971  1.00136.21           H  
ATOM   4381 HG11 VAL A 291       1.475  13.119 -21.549  1.00136.21           H  
ATOM   4382 HG12 VAL A 291       1.388  13.643 -19.858  1.00136.21           H  
ATOM   4383 HG13 VAL A 291       2.501  12.360 -20.330  1.00136.21           H  
ATOM   4384 HG21 VAL A 291       3.755  13.527 -22.847  1.00136.21           H  
ATOM   4385 HG22 VAL A 291       4.603  12.821 -21.461  1.00136.21           H  
ATOM   4386 HG23 VAL A 291       5.039  14.433 -22.028  1.00136.21           H  
ATOM   4387  N   LEU A 292       2.119  17.106 -19.530  1.00200.13           N  
ATOM   4388  CA  LEU A 292       1.288  17.659 -18.461  1.00200.13           C  
ATOM   4389  C   LEU A 292       0.187  18.608 -18.981  1.00200.13           C  
ATOM   4390  O   LEU A 292      -0.856  18.790 -18.346  1.00200.13           O  
ATOM   4391  CB  LEU A 292       2.112  18.383 -17.379  1.00200.13           C  
ATOM   4392  CG  LEU A 292       2.331  17.537 -16.106  1.00200.13           C  
ATOM   4393  CD1 LEU A 292       3.140  16.267 -16.366  1.00200.13           C  
ATOM   4394  CD2 LEU A 292       3.023  18.374 -15.027  1.00200.13           C  
ATOM   4395  H   LEU A 292       3.123  17.278 -19.526  1.00200.13           H  
ATOM   4396  HA  LEU A 292       0.747  16.810 -18.024  1.00200.13           H  
ATOM   4397  HB2 LEU A 292       3.077  18.711 -17.779  1.00200.13           H  
ATOM   4398  HB3 LEU A 292       1.590  19.300 -17.074  1.00200.13           H  
ATOM   4399  HG  LEU A 292       1.349  17.240 -15.717  1.00200.13           H  
ATOM   4400 HD11 LEU A 292       4.144  16.499 -16.729  1.00200.13           H  
ATOM   4401 HD12 LEU A 292       2.646  15.631 -17.103  1.00200.13           H  
ATOM   4402 HD13 LEU A 292       3.249  15.681 -15.447  1.00200.13           H  
ATOM   4403 HD21 LEU A 292       4.014  18.705 -15.356  1.00200.13           H  
ATOM   4404 HD22 LEU A 292       3.146  17.796 -14.106  1.00200.13           H  
ATOM   4405 HD23 LEU A 292       2.431  19.263 -14.785  1.00200.13           H  
ATOM   4406  N   TRP A 293       0.438  19.276 -20.158  1.00255.03           N  
ATOM   4407  CA  TRP A 293      -0.573  20.160 -20.742  1.00255.03           C  
ATOM   4408  C   TRP A 293      -1.893  19.414 -21.034  1.00255.03           C  
ATOM   4409  O   TRP A 293      -2.972  20.007 -21.104  1.00255.03           O  
ATOM   4410  CB  TRP A 293      -0.118  20.833 -22.049  1.00255.03           C  
ATOM   4411  CG  TRP A 293       0.485  22.189 -21.831  1.00255.03           C  
ATOM   4412  CD1 TRP A 293       1.787  22.562 -22.093  1.00255.03           C  
ATOM   4413  CD2 TRP A 293      -0.183  23.355 -21.329  1.00255.03           C  
ATOM   4414  CE2 TRP A 293       0.760  24.379 -21.256  1.00255.03           C  
ATOM   4415  CE3 TRP A 293      -1.504  23.629 -20.916  1.00255.03           C  
ATOM   4416  NE1 TRP A 293       1.950  23.867 -21.712  1.00255.03           N  
ATOM   4417  CZ2 TRP A 293       0.455  25.659 -20.776  1.00255.03           C  
ATOM   4418  CZ3 TRP A 293      -1.826  24.900 -20.429  1.00255.03           C  
ATOM   4419  CH2 TRP A 293      -0.858  25.899 -20.360  1.00255.03           C  
ATOM   4420  H   TRP A 293       1.357  19.196 -20.597  1.00255.03           H  
ATOM   4421  HA  TRP A 293      -0.812  20.899 -19.972  1.00255.03           H  
ATOM   4422  HB2 TRP A 293       0.594  20.189 -22.580  1.00255.03           H  
ATOM   4423  HB3 TRP A 293      -0.967  20.969 -22.733  1.00255.03           H  
ATOM   4424  HD1 TRP A 293       2.623  22.002 -22.489  1.00255.03           H  
ATOM   4425  HE1 TRP A 293       2.828  24.379 -21.751  1.00255.03           H  
ATOM   4426  HE3 TRP A 293      -2.270  22.861 -20.962  1.00255.03           H  
ATOM   4427  HZ2 TRP A 293       1.211  26.434 -20.720  1.00255.03           H  
ATOM   4428  HZ3 TRP A 293      -2.842  25.102 -20.095  1.00255.03           H  
ATOM   4429  HH2 TRP A 293      -1.127  26.879 -19.974  1.00255.03           H  
ATOM   4430  N   ALA A 294      -1.795  18.060 -21.266  1.00122.18           N  
ATOM   4431  CA  ALA A 294      -2.959  17.261 -21.633  1.00122.18           C  
ATOM   4432  C   ALA A 294      -3.924  17.032 -20.448  1.00122.18           C  
ATOM   4433  O   ALA A 294      -5.045  16.552 -20.612  1.00122.18           O  
ATOM   4434  CB  ALA A 294      -2.536  15.915 -22.204  1.00122.18           C  
ATOM   4435  H   ALA A 294      -0.892  17.595 -21.170  1.00122.18           H  
ATOM   4436  HA  ALA A 294      -3.517  17.823 -22.392  1.00122.18           H  
ATOM   4437  HB1 ALA A 294      -2.047  15.296 -21.444  1.00122.18           H  
ATOM   4438  HB2 ALA A 294      -1.837  16.043 -23.037  1.00122.18           H  
ATOM   4439  HB3 ALA A 294      -3.404  15.355 -22.570  1.00122.18           H  
ATOM   4440  N   VAL A 295      -3.426  17.345 -19.201  1.00148.99           N  
ATOM   4441  CA  VAL A 295      -4.223  17.239 -17.979  1.00148.99           C  
ATOM   4442  C   VAL A 295      -4.385  18.628 -17.304  1.00148.99           C  
ATOM   4443  O   VAL A 295      -4.783  18.773 -16.150  1.00148.99           O  
ATOM   4444  CB  VAL A 295      -3.689  16.114 -17.065  1.00148.99           C  
ATOM   4445  CG1 VAL A 295      -2.351  16.447 -16.404  1.00148.99           C  
ATOM   4446  CG2 VAL A 295      -4.710  15.688 -16.005  1.00148.99           C  
ATOM   4447  H   VAL A 295      -2.466  17.680 -19.125  1.00148.99           H  
ATOM   4448  HA  VAL A 295      -5.244  16.968 -18.279  1.00148.99           H  
ATOM   4449  HB  VAL A 295      -3.520  15.232 -17.699  1.00148.99           H  
ATOM   4450 HG11 VAL A 295      -2.413  17.344 -15.780  1.00148.99           H  
ATOM   4451 HG12 VAL A 295      -1.574  16.603 -17.156  1.00148.99           H  
ATOM   4452 HG13 VAL A 295      -2.020  15.621 -15.766  1.00148.99           H  
ATOM   4453 HG21 VAL A 295      -4.859  16.456 -15.242  1.00148.99           H  
ATOM   4454 HG22 VAL A 295      -4.370  14.781 -15.493  1.00148.99           H  
ATOM   4455 HG23 VAL A 295      -5.679  15.464 -16.463  1.00148.99           H  
ATOM   4456  N   CYS A 296      -4.207  19.710 -18.144  1.00122.02           N  
ATOM   4457  CA  CYS A 296      -4.511  21.074 -17.717  1.00122.02           C  
ATOM   4458  C   CYS A 296      -4.630  22.012 -18.911  1.00122.02           C  
ATOM   4459  O   CYS A 296      -4.805  23.226 -18.815  1.00122.02           O  
ATOM   4460  CB  CYS A 296      -3.561  21.637 -16.650  1.00122.02           C  
ATOM   4461  SG  CYS A 296      -1.814  21.715 -17.162  1.00122.02           S  
ATOM   4462  H   CYS A 296      -3.859  19.528 -19.085  1.00122.02           H  
ATOM   4463  HA  CYS A 296      -5.520  21.029 -17.285  1.00122.02           H  
ATOM   4464  HB2 CYS A 296      -3.601  21.028 -15.742  1.00122.02           H  
ATOM   4465  HB3 CYS A 296      -3.864  22.651 -16.370  1.00122.02           H  
ATOM   4466  HG  CYS A 296      -1.666  20.401 -17.422  1.00122.02           H  
ATOM   4467  HC  CYS A 296      -4.641  21.535 -19.905  1.00122.02           H  
TER   
HETATM 4468 CL1  ****A   1      13.437  14.654  16.304  0.00  0.00      A   Cl  
HETATM 4469  C1  ****A   1       7.400  27.588  19.364  0.00  0.00      A    C  
HETATM 4470  N1  ****A   1      13.901  25.719  16.444  0.00  0.00      A    N  
HETATM 4471  O1  ****A   1       8.665  28.198  19.106  0.00  0.00      A    O  
HETATM 4472  C2  ****A   1       9.607  27.392  18.528  0.00  0.00      A    C  
HETATM 4473  N2  ****A   1      16.003  25.331  15.320  0.00  0.00      A    N  
HETATM 4474  O2  ****A   1      12.531  19.176  14.183  0.00  0.00      A    O  
HETATM 4475  C3  ****A   1      10.925  27.833  18.656  0.00  0.00      A    C  
HETATM 4476  N3  ****A   1      15.994  23.044  15.428  0.00  0.00      A    N  
HETATM 4477  C4  ****A   1      11.980  27.081  18.133  0.00  0.00      A    C  
HETATM 4478  N4  ****A   1      14.869  23.548  15.999  0.00  0.00      A    N  
HETATM 4479  C5  ****A   1      11.726  25.877  17.472  0.00  0.00      A    C  
HETATM 4480  N5  ****A   1      13.759  21.460  16.515  0.00  0.00      A    N  
HETATM 4481  C6  ****A   1      12.877  25.088  16.944  0.00  0.00      A    C  
HETATM 4482  C7  ****A   1      14.911  24.948  15.951  0.00  0.00      A    C  
HETATM 4483  C8  ****A   1      16.625  24.149  15.037  0.00  0.00      A    C  
HETATM 4484  C9  ****A   1      13.766  22.854  16.545  0.00  0.00      A    C  
HETATM 4485  C10 ****A   1      12.605  20.615  16.715  0.00  0.00      A    C  
HETATM 4486  C11 ****A   1      12.901  19.146  16.566  0.00  0.00      A    C  
HETATM 4487  C12 ****A   1      12.848  18.487  15.328  0.00  0.00      A    C  
HETATM 4488  C13 ****A   1      13.720  19.682  13.547  0.00  0.00      A    C  
HETATM 4489  C14 ****A   1      13.395  21.078  13.027  0.00  0.00      A    C  
HETATM 4490  C15 ****A   1      14.118  18.765  12.396  0.00  0.00      A    C  
HETATM 4491  C16 ****A   1      12.993  17.098  15.238  0.00  0.00      A    C  
HETATM 4492  C17 ****A   1      13.231  16.360  16.391  0.00  0.00      A    C  
HETATM 4493  C18 ****A   1      13.293  16.992  17.629  0.00  0.00      A    C  
HETATM 4494  C19 ****A   1      13.148  18.378  17.713  0.00  0.00      A    C  
HETATM 4495  C20 ****A   1      12.754  23.598  17.033  0.00  0.00      A    C  
HETATM 4496  C21 ****A   1      10.401  25.459  17.298  0.00  0.00      A    C  
HETATM 4497  C22 ****A   1       9.346  26.213  17.828  0.00  0.00      A    C  
HETATM 4498  H1  ****A   1       6.815  28.282  19.975  0.00  0.00      A    H  
HETATM 4499  H2  ****A   1       6.852  27.424  18.431  0.00  0.00      A    H  
HETATM 4500  H3  ****A   1       7.517  26.660  19.934  0.00  0.00      A    H  
HETATM 4501  H4  ****A   1      11.137  28.760  19.184  0.00  0.00      A    H  
HETATM 4502  H5  ****A   1      12.997  27.434  18.266  0.00  0.00      A    H  
HETATM 4503  H6  ****A   1      17.567  24.094  14.506  0.00  0.00      A    H  
HETATM 4504  H7  ****A   1      14.656  21.015  16.310  0.00  0.00      A    H  
HETATM 4505  H8  ****A   1      11.817  20.899  16.008  0.00  0.00      A    H  
HETATM 4506  H9  ****A   1      12.199  20.793  17.715  0.00  0.00      A    H  
HETATM 4507  H10 ****A   1      14.550  19.760  14.258  0.00  0.00      A    H  
HETATM 4508  H11 ****A   1      12.637  21.038  12.236  0.00  0.00      A    H  
HETATM 4509  H12 ****A   1      14.290  21.568  12.635  0.00  0.00      A    H  
HETATM 4510  H13 ****A   1      12.977  21.704  13.819  0.00  0.00      A    H  
HETATM 4511  H14 ****A   1      15.036  19.115  11.915  0.00  0.00      A    H  
HETATM 4512  H15 ****A   1      14.290  17.745  12.746  0.00  0.00      A    H  
HETATM 4513  H16 ****A   1      13.324  18.709  11.643  0.00  0.00      A    H  
HETATM 4514  H17 ****A   1      12.908  16.602  14.274  0.00  0.00      A    H  
HETATM 4515  H18 ****A   1      13.454  16.415  18.534  0.00  0.00      A    H  
HETATM 4516  H19 ****A   1      13.209  18.854  18.687  0.00  0.00      A    H  
HETATM 4517  H20 ****A   1      11.882  23.165  17.500  0.00  0.00      A    H  
HETATM 4518  H21 ****A   1      10.159  24.549  16.756  0.00  0.00      A    H  
HETATM 4519  H22 ****A   1       8.331  25.849  17.689  0.00  0.00      A    H  
CONECT 4468 4492
CONECT 4469 4471 4498 4499 4500
CONECT 4470 4481 4482
CONECT 4471 4469 4472
CONECT 4472 4471 4475 4497
CONECT 4473 4482 4483
CONECT 4474 4487 4488
CONECT 4475 4472 4477 4501
CONECT 4476 4478 4483
CONECT 4477 4475 4479 4502
CONECT 4478 4476 4482 4484
CONECT 4479 4477 4481 4496
CONECT 4480 4484 4485 4504
CONECT 4481 4470 4479 4495
CONECT 4482 4470 4473 4478
CONECT 4483 4473 4476 4503
CONECT 4484 4478 4480 4495
CONECT 4485 4480 4486 4505 4506
CONECT 4486 4485 4487 4494
CONECT 4487 4474 4486 4491
CONECT 4488 4474 4489 4490 4507
CONECT 4489 4488 4508 4509 4510
CONECT 4490 4488 4511 4512 4513
CONECT 4491 4487 4492 4514
CONECT 4492 4491 4468 4493
CONECT 4493 4492 4494 4515
CONECT 4494 4486 4493 4516
CONECT 4495 4481 4484 4517
CONECT 4496 4479 4497 4518
CONECT 4497 4472 4496 4519
CONECT 4498 4469
CONECT 4499 4469
CONECT 4500 4469
CONECT 4501 4475
CONECT 4502 4477
CONECT 4503 4483
CONECT 4504 4480
CONECT 4505 4485
CONECT 4506 4485
CONECT 4507 4488
CONECT 4508 4489
CONECT 4509 4489
CONECT 4510 4489
CONECT 4511 4490
CONECT 4512 4490
CONECT 4513 4490
CONECT 4514 4491
CONECT 4515 4493
CONECT 4516 4494
CONECT 4517 4495
CONECT 4518 4496
CONECT 4519 4497
END
