# Supplementary material for: Development of Fluorescent AF64394 Analogues Enables Real-Time Binding Studies for the Orphan Class A GPCR GPR3
Source: J Med Chem. 2023 Oct 31;66(21):15025–41. doi: 10.1021/acs.jmedchem.3c01707 (PMC10641823; doi:10.1021/acs.jmedchem.3c01707)
Supplement: Supplementary file 5 — jm3c01707_si_005.pdb [file jm3c01707_si_005.pdb]

ATOM      1  N   MET A   1      12.870  11.957  42.760  1.00164.30           N1+
ATOM      2  CA  MET A   1      13.946  12.021  41.746  1.00164.30           C  
ATOM      3  C   MET A   1      13.639  13.061  40.729  1.00164.30           C  
ATOM      4  O   MET A   1      12.513  13.140  40.238  1.00164.30           O  
ATOM      5  CB  MET A   1      14.072  10.671  41.020  1.00164.30           C  
ATOM      6  CG  MET A   1      15.164  10.635  39.947  1.00164.30           C  
ATOM      7  SD  MET A   1      16.867  10.608  40.589  1.00164.30           S  
ATOM      8  CE  MET A   1      16.758   8.925  41.261  1.00164.30           C  
ATOM      9  HA  MET A   1      14.876  12.263  42.260  1.00164.30           H  
ATOM     10  HB2 MET A   1      13.117  10.449  40.544  1.00164.30           H  
ATOM     11  HB3 MET A   1      14.296   9.904  41.761  1.00164.30           H  
ATOM     12  HG2 MET A   1      15.052  11.520  39.320  1.00164.30           H  
ATOM     13  HG3 MET A   1      15.016   9.740  39.342  1.00164.30           H  
ATOM     14  HE1 MET A   1      17.707   8.657  41.726  1.00164.30           H  
ATOM     15  HE2 MET A   1      16.538   8.225  40.455  1.00164.30           H  
ATOM     16  HE3 MET A   1      15.964   8.882  42.006  1.00164.30           H  
ATOM     17  H1  MET A   1      13.093  11.247  43.443  1.00164.30           H  
ATOM     18  H2  MET A   1      11.996  11.728  42.309  1.00164.30           H  
ATOM     19  H3  MET A   1      12.787  12.852  43.220  1.00164.30           H  
ATOM     20  N   MET A   2      14.643  13.904  40.412  1.00360.39           N  
ATOM     21  CA  MET A   2      14.480  14.881  39.382  1.00360.39           C  
ATOM     22  C   MET A   2      14.972  14.242  38.124  1.00360.39           C  
ATOM     23  O   MET A   2      15.987  13.546  38.109  1.00360.39           O  
ATOM     24  CB  MET A   2      15.234  16.217  39.610  1.00360.39           C  
ATOM     25  CG  MET A   2      16.769  16.195  39.527  1.00360.39           C  
ATOM     26  SD  MET A   2      17.656  15.569  40.988  1.00360.39           S  
ATOM     27  CE  MET A   2      19.310  15.807  40.277  1.00360.39           C  
ATOM     28  H   MET A   2      15.520  13.844  40.909  1.00360.39           H  
ATOM     29  HA  MET A   2      13.428  15.164  39.353  1.00360.39           H  
ATOM     30  HB2 MET A   2      14.967  16.576  40.604  1.00360.39           H  
ATOM     31  HB3 MET A   2      14.878  16.924  38.861  1.00360.39           H  
ATOM     32  HG2 MET A   2      17.105  17.216  39.349  1.00360.39           H  
ATOM     33  HG3 MET A   2      17.045  15.568  38.679  1.00360.39           H  
ATOM     34  HE1 MET A   2      20.064  15.488  40.997  1.00360.39           H  
ATOM     35  HE2 MET A   2      19.456  16.861  40.041  1.00360.39           H  
ATOM     36  HE3 MET A   2      19.403  15.214  39.367  1.00360.39           H  
ATOM     37  N   TRP A   3      14.209  14.408  37.034  1.00411.67           N  
ATOM     38  CA  TRP A   3      14.610  13.790  35.815  1.00411.67           C  
ATOM     39  C   TRP A   3      14.462  14.836  34.766  1.00411.67           C  
ATOM     40  O   TRP A   3      13.383  15.399  34.580  1.00411.67           O  
ATOM     41  CB  TRP A   3      13.701  12.596  35.480  1.00411.67           C  
ATOM     42  CG  TRP A   3      14.059  11.800  34.254  1.00411.67           C  
ATOM     43  CD1 TRP A   3      13.677  11.990  32.961  1.00411.67           C  
ATOM     44  CD2 TRP A   3      14.888  10.629  34.269  1.00411.67           C  
ATOM     45  CE2 TRP A   3      14.964  10.166  32.959  1.00411.67           C  
ATOM     46  CE3 TRP A   3      15.529   9.990  35.292  1.00411.67           C  
ATOM     47  NE1 TRP A   3      14.217  11.013  32.167  1.00411.67           N  
ATOM     48  CZ2 TRP A   3      15.687   9.049  32.646  1.00411.67           C  
ATOM     49  CZ3 TRP A   3      16.260   8.867  34.973  1.00411.67           C  
ATOM     50  CH2 TRP A   3      16.338   8.406  33.676  1.00411.67           C  
ATOM     51  H   TRP A   3      13.365  14.961  37.077  1.00411.67           H  
ATOM     52  HA  TRP A   3      15.630  13.412  35.885  1.00411.67           H  
ATOM     53  HB2 TRP A   3      13.720  11.917  36.332  1.00411.67           H  
ATOM     54  HB3 TRP A   3      12.690  12.979  35.342  1.00411.67           H  
ATOM     55  HD1 TRP A   3      13.043  12.792  32.613  1.00411.67           H  
ATOM     56  HE1 TRP A   3      14.090  10.927  31.169  1.00411.67           H  
ATOM     57  HE3 TRP A   3      15.465  10.350  36.308  1.00411.67           H  
ATOM     58  HZ2 TRP A   3      15.746   8.685  31.631  1.00411.67           H  
ATOM     59  HZ3 TRP A   3      16.783   8.337  35.755  1.00411.67           H  
ATOM     60  HH2 TRP A   3      16.922   7.523  33.463  1.00411.67           H  
ATOM     61  N   GLY A   4      15.565  15.145  34.050  1.00138.71           N  
ATOM     62  CA  GLY A   4      15.516  16.162  33.039  1.00138.71           C  
ATOM     63  C   GLY A   4      15.318  17.471  33.729  1.00138.71           C  
ATOM     64  O   GLY A   4      16.085  17.870  34.604  1.00138.71           O  
ATOM     65  H   GLY A   4      16.431  14.656  34.228  1.00138.71           H  
ATOM     66  HA2 GLY A   4      16.450  16.175  32.478  1.00138.71           H  
ATOM     67  HA3 GLY A   4      14.686  15.971  32.358  1.00138.71           H  
ATOM     68  N   ALA A   5      14.262  18.192  33.332  1.00264.42           N  
ATOM     69  CA  ALA A   5      14.016  19.437  33.982  1.00264.42           C  
ATOM     70  C   ALA A   5      12.699  19.287  34.648  1.00264.42           C  
ATOM     71  O   ALA A   5      11.889  18.458  34.234  1.00264.42           O  
ATOM     72  CB  ALA A   5      13.914  20.635  33.025  1.00264.42           C  
ATOM     73  H   ALA A   5      13.657  17.863  32.593  1.00264.42           H  
ATOM     74  HA  ALA A   5      14.849  19.645  34.653  1.00264.42           H  
ATOM     75  HB1 ALA A   5      13.090  20.475  32.329  1.00264.42           H  
ATOM     76  HB2 ALA A   5      14.846  20.736  32.468  1.00264.42           H  
ATOM     77  HB3 ALA A   5      13.734  21.544  33.599  1.00264.42           H  
ATOM     78  N   GLY A   6      12.460  20.086  35.705  1.00 84.29           N  
ATOM     79  CA  GLY A   6      11.218  20.007  36.409  1.00 84.29           C  
ATOM     80  C   GLY A   6      11.190  18.731  37.185  1.00 84.29           C  
ATOM     81  O   GLY A   6      11.606  18.674  38.341  1.00 84.29           O  
ATOM     82  H   GLY A   6      13.164  20.746  36.003  1.00 84.29           H  
ATOM     83  HA2 GLY A   6      11.128  20.853  37.090  1.00 84.29           H  
ATOM     84  HA3 GLY A   6      10.392  20.023  35.698  1.00 84.29           H  
ATOM     85  N   SER A   7      10.634  17.668  36.588  1.00121.32           N  
ATOM     86  CA  SER A   7      10.552  16.444  37.317  1.00121.32           C  
ATOM     87  C   SER A   7      10.429  15.361  36.300  1.00121.32           C  
ATOM     88  O   SER A   7      10.858  15.555  35.162  1.00121.32           O  
ATOM     89  CB  SER A   7       9.352  16.435  38.283  1.00121.32           C  
ATOM     90  OG  SER A   7       9.588  17.382  39.317  1.00121.32           O  
ATOM     91  H   SER A   7      10.281  17.732  35.644  1.00121.32           H  
ATOM     92  HA  SER A   7      11.436  16.306  37.939  1.00121.32           H  
ATOM     93  HB2 SER A   7       9.238  15.441  38.716  1.00121.32           H  
ATOM     94  HB3 SER A   7       8.444  16.702  37.742  1.00121.32           H  
ATOM     95  HG  SER A   7      10.391  17.120  39.773  1.00121.32           H  
ATOM     96  N   PRO A   8       9.948  14.199  36.669  1.00189.07           N  
ATOM     97  CA  PRO A   8       9.756  13.190  35.665  1.00189.07           C  
ATOM     98  C   PRO A   8       8.552  13.486  34.834  1.00189.07           C  
ATOM     99  O   PRO A   8       7.584  14.044  35.347  1.00189.07           O  
ATOM    100  CB  PRO A   8       9.668  11.858  36.404  1.00189.07           C  
ATOM    101  CG  PRO A   8      10.487  12.100  37.682  1.00189.07           C  
ATOM    102  CD  PRO A   8      10.340  13.607  37.941  1.00189.07           C  
ATOM    103  HA  PRO A   8      10.583  13.158  34.956  1.00189.07           H  
ATOM    104  HB2 PRO A   8       8.633  11.614  36.645  1.00189.07           H  
ATOM    105  HB3 PRO A   8      10.102  11.054  35.810  1.00189.07           H  
ATOM    106  HG2 PRO A   8      11.533  11.834  37.528  1.00189.07           H  
ATOM    107  HG3 PRO A   8      10.084  11.523  38.515  1.00189.07           H  
ATOM    108  HD2 PRO A   8      11.288  14.027  38.278  1.00189.07           H  
ATOM    109  HD3 PRO A   8       9.574  13.788  38.695  1.00189.07           H  
ATOM    110  N   LEU A   9       8.590  13.129  33.539  1.00186.47           N  
ATOM    111  CA  LEU A   9       7.444  13.344  32.709  1.00186.47           C  
ATOM    112  C   LEU A   9       6.833  12.012  32.485  1.00186.47           C  
ATOM    113  O   LEU A   9       7.490  10.981  32.628  1.00186.47           O  
ATOM    114  CB  LEU A   9       7.721  14.025  31.352  1.00186.47           C  
ATOM    115  CG  LEU A   9       7.721  15.574  31.384  1.00186.47           C  
ATOM    116  CD1 LEU A   9       8.745  16.178  32.360  1.00186.47           C  
ATOM    117  CD2 LEU A   9       7.861  16.135  29.959  1.00186.47           C  
ATOM    118  H   LEU A   9       9.424  12.711  33.153  1.00186.47           H  
ATOM    119  HA  LEU A   9       6.789  14.044  33.228  1.00186.47           H  
ATOM    120  HB2 LEU A   9       8.698  13.694  31.001  1.00186.47           H  
ATOM    121  HB3 LEU A   9       6.954  13.701  30.649  1.00186.47           H  
ATOM    122  HG  LEU A   9       6.755  15.883  31.783  1.00186.47           H  
ATOM    123 HD11 LEU A   9       9.753  15.917  32.037  1.00186.47           H  
ATOM    124 HD12 LEU A   9       8.571  15.782  33.361  1.00186.47           H  
ATOM    125 HD13 LEU A   9       8.637  17.263  32.375  1.00186.47           H  
ATOM    126 HD21 LEU A   9       8.823  15.835  29.543  1.00186.47           H  
ATOM    127 HD22 LEU A   9       7.802  17.223  29.989  1.00186.47           H  
ATOM    128 HD23 LEU A   9       7.058  15.745  29.334  1.00186.47           H  
ATOM    129  N   ALA A  10       5.535  11.974  32.131  1.00217.45           N  
ATOM    130  CA  ALA A  10       4.963  10.668  32.096  1.00217.45           C  
ATOM    131  C   ALA A  10       4.871  10.117  30.714  1.00217.45           C  
ATOM    132  O   ALA A  10       3.878  10.324  30.019  1.00217.45           O  
ATOM    133  CB  ALA A  10       3.550  10.615  32.698  1.00217.45           C  
ATOM    134  H   ALA A  10       5.007  12.806  31.908  1.00217.45           H  
ATOM    135  HA  ALA A  10       5.645  10.066  32.697  1.00217.45           H  
ATOM    136  HB1 ALA A  10       2.874  11.219  32.092  1.00217.45           H  
ATOM    137  HB2 ALA A  10       3.573  11.006  33.715  1.00217.45           H  
ATOM    138  HB3 ALA A  10       3.200   9.583  32.714  1.00217.45           H  
ATOM    139  N   TRP A  11       5.935   9.380  30.328  1.00439.77           N  
ATOM    140  CA  TRP A  11       6.013   8.542  29.171  1.00439.77           C  
ATOM    141  C   TRP A  11       7.427   8.059  29.138  1.00439.77           C  
ATOM    142  O   TRP A  11       7.846   7.341  30.044  1.00439.77           O  
ATOM    143  CB  TRP A  11       5.622   9.087  27.781  1.00439.77           C  
ATOM    144  CG  TRP A  11       5.178   7.930  26.888  1.00439.77           C  
ATOM    145  CD1 TRP A  11       5.844   7.201  25.941  1.00439.77           C  
ATOM    146  CD2 TRP A  11       3.859   7.362  26.972  1.00439.77           C  
ATOM    147  CE2 TRP A  11       3.800   6.311  26.057  1.00439.77           C  
ATOM    148  CE3 TRP A  11       2.785   7.689  27.750  1.00439.77           C  
ATOM    149  NE1 TRP A  11       5.024   6.224  25.432  1.00439.77           N  
ATOM    150  CZ2 TRP A  11       2.662   5.570  25.906  1.00439.77           C  
ATOM    151  CZ3 TRP A  11       1.639   6.942  27.593  1.00439.77           C  
ATOM    152  CH2 TRP A  11       1.579   5.903  26.688  1.00439.77           C  
ATOM    153  H   TRP A  11       6.757   9.425  30.914  1.00439.77           H  
ATOM    154  HA  TRP A  11       5.235   7.791  29.310  1.00439.77           H  
ATOM    155  HB2 TRP A  11       4.804   9.799  27.887  1.00439.77           H  
ATOM    156  HB3 TRP A  11       6.481   9.585  27.331  1.00439.77           H  
ATOM    157  HD1 TRP A  11       6.867   7.369  25.638  1.00439.77           H  
ATOM    158  HE1 TRP A  11       5.276   5.554  24.719  1.00439.77           H  
ATOM    159  HE3 TRP A  11       2.833   8.501  28.460  1.00439.77           H  
ATOM    160  HZ2 TRP A  11       2.614   4.754  25.200  1.00439.77           H  
ATOM    161  HZ3 TRP A  11       0.770   7.174  28.190  1.00439.77           H  
ATOM    162  HH2 TRP A  11       0.663   5.339  26.591  1.00439.77           H  
ATOM    163  N   LEU A  12       8.218   8.427  28.105  1.00259.04           N  
ATOM    164  CA  LEU A  12       9.540   7.874  28.037  1.00259.04           C  
ATOM    165  C   LEU A  12      10.597   8.821  28.509  1.00259.04           C  
ATOM    166  O   LEU A  12      10.840   9.905  27.970  1.00259.04           O  
ATOM    167  CB  LEU A  12       9.948   7.314  26.665  1.00259.04           C  
ATOM    168  CG  LEU A  12       9.242   5.985  26.334  1.00259.04           C  
ATOM    169  CD1 LEU A  12       9.764   5.392  25.023  1.00259.04           C  
ATOM    170  CD2 LEU A  12       9.344   4.987  27.501  1.00259.04           C  
ATOM    171  H   LEU A  12       7.888   9.072  27.402  1.00259.04           H  
ATOM    172  HA  LEU A  12       9.474   7.028  28.722  1.00259.04           H  
ATOM    173  HB2 LEU A  12       9.692   8.046  25.899  1.00259.04           H  
ATOM    174  HB3 LEU A  12      11.025   7.147  26.662  1.00259.04           H  
ATOM    175  HG  LEU A  12       8.182   6.197  26.191  1.00259.04           H  
ATOM    176 HD11 LEU A  12      10.825   5.165  25.124  1.00259.04           H  
ATOM    177 HD12 LEU A  12       9.622   6.112  24.217  1.00259.04           H  
ATOM    178 HD13 LEU A  12       9.217   4.478  24.794  1.00259.04           H  
ATOM    179 HD21 LEU A  12      10.391   4.744  27.681  1.00259.04           H  
ATOM    180 HD22 LEU A  12       8.798   4.078  27.250  1.00259.04           H  
ATOM    181 HD23 LEU A  12       8.915   5.432  28.399  1.00259.04           H  
ATOM    182  N   SER A  13      11.327   8.324  29.519  1.00138.98           N  
ATOM    183  CA  SER A  13      12.364   9.001  30.225  1.00138.98           C  
ATOM    184  C   SER A  13      13.454   9.390  29.284  1.00138.98           C  
ATOM    185  O   SER A  13      14.013  10.476  29.405  1.00138.98           O  
ATOM    186  CB  SER A  13      12.984   8.083  31.288  1.00138.98           C  
ATOM    187  OG  SER A  13      12.138   8.006  32.424  1.00138.98           O  
ATOM    188  H   SER A  13      11.122   7.378  29.807  1.00138.98           H  
ATOM    189  HA  SER A  13      11.923   9.880  30.695  1.00138.98           H  
ATOM    190  HB2 SER A  13      13.953   8.482  31.587  1.00138.98           H  
ATOM    191  HB3 SER A  13      13.116   7.085  30.869  1.00138.98           H  
ATOM    192  HG  SER A  13      12.038   8.895  32.773  1.00138.98           H  
ATOM    193  N   ALA A  14      13.689   8.538  28.269  1.00137.68           N  
ATOM    194  CA  ALA A  14      14.742   8.581  27.298  1.00137.68           C  
ATOM    195  C   ALA A  14      14.712   9.836  26.495  1.00137.68           C  
ATOM    196  O   ALA A  14      15.765  10.321  26.089  1.00137.68           O  
ATOM    197  CB  ALA A  14      14.671   7.407  26.307  1.00137.68           C  
ATOM    198  H   ALA A  14      13.040   7.769  28.180  1.00137.68           H  
ATOM    199  HA  ALA A  14      15.663   8.525  27.879  1.00137.68           H  
ATOM    200  HB1 ALA A  14      13.748   7.473  25.732  1.00137.68           H  
ATOM    201  HB2 ALA A  14      14.691   6.466  26.857  1.00137.68           H  
ATOM    202  HB3 ALA A  14      15.524   7.450  25.630  1.00137.68           H  
ATOM    203  N   GLY A  15      13.542  10.467  26.287  1.00264.64           N  
ATOM    204  CA  GLY A  15      13.627  11.505  25.306  1.00264.64           C  
ATOM    205  C   GLY A  15      12.285  12.003  24.949  1.00264.64           C  
ATOM    206  O   GLY A  15      12.184  12.882  24.091  1.00264.64           O  
ATOM    207  H   GLY A  15      12.689  10.232  26.774  1.00264.64           H  
ATOM    208  HA2 GLY A  15      14.218  12.328  25.708  1.00264.64           H  
ATOM    209  HA3 GLY A  15      14.111  11.112  24.412  1.00264.64           H  
ATOM    210  N   SER A  16      11.249  11.488  25.655  1.00164.32           N  
ATOM    211  CA  SER A  16       9.857  11.820  25.491  1.00164.32           C  
ATOM    212  C   SER A  16       9.630  13.227  25.908  1.00164.32           C  
ATOM    213  O   SER A  16       8.486  13.654  26.048  1.00164.32           O  
ATOM    214  CB  SER A  16       8.926  11.135  26.463  1.00164.32           C  
ATOM    215  OG  SER A  16       9.086  11.777  27.716  1.00164.32           O  
ATOM    216  H   SER A  16      11.475  10.806  26.365  1.00164.32           H  
ATOM    217  HA  SER A  16       9.660  11.556  24.452  1.00164.32           H  
ATOM    218  HB2 SER A  16       9.185  10.080  26.548  1.00164.32           H  
ATOM    219  HB3 SER A  16       7.895  11.230  26.123  1.00164.32           H  
ATOM    220  HG  SER A  16      10.003  11.672  27.981  1.00164.32           H  
ATOM    221  N   GLY A  17      10.712  13.972  26.158  1.00116.37           N  
ATOM    222  CA  GLY A  17      10.601  15.331  26.551  1.00116.37           C  
ATOM    223  C   GLY A  17      11.561  15.575  27.660  1.00116.37           C  
ATOM    224  O   GLY A  17      12.129  16.665  27.738  1.00116.37           O  
ATOM    225  H   GLY A  17      11.629  13.558  26.065  1.00116.37           H  
ATOM    226  HA2 GLY A  17      10.839  15.979  25.708  1.00116.37           H  
ATOM    227  HA3 GLY A  17       9.586  15.535  26.891  1.00116.37           H  
ATOM    228  N   ASN A  18      11.740  14.637  28.610  1.00295.31           N  
ATOM    229  CA  ASN A  18      12.743  15.036  29.541  1.00295.31           C  
ATOM    230  C   ASN A  18      14.156  14.765  29.205  1.00295.31           C  
ATOM    231  O   ASN A  18      14.906  15.717  28.973  1.00295.31           O  
ATOM    232  CB  ASN A  18      12.474  14.731  31.017  1.00295.31           C  
ATOM    233  CG  ASN A  18      11.882  16.040  31.515  1.00295.31           C  
ATOM    234  ND2 ASN A  18      12.154  16.487  32.629  1.00295.31           N  
ATOM    235  OD1 ASN A  18      11.102  16.712  30.626  1.00295.31           O  
ATOM    236  H   ASN A  18      11.231  13.766  28.657  1.00295.31           H  
ATOM    237  HA  ASN A  18      12.618  16.110  29.406  1.00295.31           H  
ATOM    238  HB2 ASN A  18      13.397  14.489  31.545  1.00295.31           H  
ATOM    239  HB3 ASN A  18      11.766  13.910  31.128  1.00295.31           H  
ATOM    240 HD21 ASN A  18      11.794  17.387  32.914  1.00295.31           H  
ATOM    241 HD22 ASN A  18      12.737  15.954  33.258  1.00295.31           H  
ATOM    242  N   VAL A  19      14.565  13.484  29.065  1.00355.97           N  
ATOM    243  CA  VAL A  19      15.962  13.379  28.805  1.00355.97           C  
ATOM    244  C   VAL A  19      16.168  13.700  27.380  1.00355.97           C  
ATOM    245  O   VAL A  19      15.404  13.333  26.495  1.00355.97           O  
ATOM    246  CB  VAL A  19      16.648  12.087  29.161  1.00355.97           C  
ATOM    247  CG1 VAL A  19      18.037  12.022  28.512  1.00355.97           C  
ATOM    248  CG2 VAL A  19      16.776  12.064  30.688  1.00355.97           C  
ATOM    249  H   VAL A  19      13.947  12.688  29.137  1.00355.97           H  
ATOM    250  HA  VAL A  19      16.441  14.084  29.485  1.00355.97           H  
ATOM    251  HB  VAL A  19      16.078  11.231  28.801  1.00355.97           H  
ATOM    252 HG11 VAL A  19      18.636  12.867  28.851  1.00355.97           H  
ATOM    253 HG12 VAL A  19      17.934  12.062  27.428  1.00355.97           H  
ATOM    254 HG13 VAL A  19      18.528  11.091  28.796  1.00355.97           H  
ATOM    255 HG21 VAL A  19      17.349  12.930  31.018  1.00355.97           H  
ATOM    256 HG22 VAL A  19      17.287  11.152  30.996  1.00355.97           H  
ATOM    257 HG23 VAL A  19      15.783  12.094  31.136  1.00355.97           H  
ATOM    258  N   ASN A  20      17.204  14.507  27.154  1.00415.37           N  
ATOM    259  CA  ASN A  20      17.623  15.037  25.896  1.00415.37           C  
ATOM    260  C   ASN A  20      16.821  16.249  25.523  1.00415.37           C  
ATOM    261  O   ASN A  20      17.392  17.266  25.132  1.00415.37           O  
ATOM    262  CB  ASN A  20      17.462  14.045  24.721  1.00415.37           C  
ATOM    263  CG  ASN A  20      18.404  12.877  24.949  1.00415.37           C  
ATOM    264  ND2 ASN A  20      18.188  11.769  24.458  1.00415.37           N  
ATOM    265  OD1 ASN A  20      19.463  13.136  25.757  1.00415.37           O  
ATOM    266  H   ASN A  20      17.752  14.773  27.960  1.00415.37           H  
ATOM    267  HA  ASN A  20      18.678  15.269  26.040  1.00415.37           H  
ATOM    268  HB2 ASN A  20      17.711  14.541  23.783  1.00415.37           H  
ATOM    269  HB3 ASN A  20      16.434  13.686  24.680  1.00415.37           H  
ATOM    270 HD21 ASN A  20      18.814  11.000  24.651  1.00415.37           H  
ATOM    271 HD22 ASN A  20      17.385  11.629  23.862  1.00415.37           H  
ATOM    272  N   VAL A  21      15.478  16.191  25.640  1.00277.27           N  
ATOM    273  CA  VAL A  21      14.705  17.302  25.147  1.00277.27           C  
ATOM    274  C   VAL A  21      14.724  18.449  26.193  1.00277.27           C  
ATOM    275  O   VAL A  21      14.604  19.626  25.843  1.00277.27           O  
ATOM    276  CB  VAL A  21      13.362  16.774  24.680  1.00277.27           C  
ATOM    277  CG1 VAL A  21      12.527  17.845  24.029  1.00277.27           C  
ATOM    278  CG2 VAL A  21      13.517  15.647  23.670  1.00277.27           C  
ATOM    279  H   VAL A  21      15.035  15.372  26.049  1.00277.27           H  
ATOM    280  HA  VAL A  21      15.222  17.716  24.270  1.00277.27           H  
ATOM    281  HB  VAL A  21      12.843  16.383  25.545  1.00277.27           H  
ATOM    282 HG11 VAL A  21      12.934  18.170  23.072  1.00277.27           H  
ATOM    283 HG12 VAL A  21      12.543  18.692  24.683  1.00277.27           H  
ATOM    284 HG13 VAL A  21      11.491  17.528  23.884  1.00277.27           H  
ATOM    285 HG21 VAL A  21      14.050  15.986  22.777  1.00277.27           H  
ATOM    286 HG22 VAL A  21      12.522  15.317  23.379  1.00277.27           H  
ATOM    287 HG23 VAL A  21      14.051  14.788  24.082  1.00277.27           H  
ATOM    288  N   SER A  22      14.873  18.120  27.531  1.00231.41           N  
ATOM    289  CA  SER A  22      15.016  19.166  28.499  1.00231.41           C  
ATOM    290  C   SER A  22      16.336  19.858  28.308  1.00231.41           C  
ATOM    291  O   SER A  22      16.368  21.076  28.119  1.00231.41           O  
ATOM    292  CB  SER A  22      14.941  18.678  29.952  1.00231.41           C  
ATOM    293  OG  SER A  22      15.957  17.719  30.207  1.00231.41           O  
ATOM    294  H   SER A  22      14.876  17.153  27.822  1.00231.41           H  
ATOM    295  HA  SER A  22      14.177  19.842  28.334  1.00231.41           H  
ATOM    296  HB2 SER A  22      13.966  18.223  30.128  1.00231.41           H  
ATOM    297  HB3 SER A  22      15.072  19.527  30.623  1.00231.41           H  
ATOM    298  HG  SER A  22      15.820  16.984  29.605  1.00231.41           H  
ATOM    299  N   SER A  23      17.438  19.077  28.242  1.00172.61           N  
ATOM    300  CA  SER A  23      18.771  19.619  28.190  1.00172.61           C  
ATOM    301  C   SER A  23      18.917  20.571  27.057  1.00172.61           C  
ATOM    302  O   SER A  23      19.426  21.682  27.200  1.00172.61           O  
ATOM    303  CB  SER A  23      19.831  18.548  27.936  1.00172.61           C  
ATOM    304  OG  SER A  23      21.017  19.201  27.517  1.00172.61           O  
ATOM    305  H   SER A  23      17.321  18.074  28.229  1.00172.61           H  
ATOM    306  HA  SER A  23      18.917  20.094  29.160  1.00172.61           H  
ATOM    307  HB2 SER A  23      19.489  17.865  27.158  1.00172.61           H  
ATOM    308  HB3 SER A  23      20.020  17.989  28.852  1.00172.61           H  
ATOM    309  HG  SER A  23      20.815  19.681  26.711  1.00172.61           H  
ATOM    310  N   VAL A  24      18.464  20.134  25.886  1.00243.19           N  
ATOM    311  CA  VAL A  24      18.573  20.925  24.701  1.00243.19           C  
ATOM    312  C   VAL A  24      17.613  22.083  24.720  1.00243.19           C  
ATOM    313  O   VAL A  24      17.834  23.071  24.022  1.00243.19           O  
ATOM    314  CB  VAL A  24      18.413  20.061  23.488  1.00243.19           C  
ATOM    315  CG1 VAL A  24      18.352  20.973  22.269  1.00243.19           C  
ATOM    316  CG2 VAL A  24      19.572  19.047  23.445  1.00243.19           C  
ATOM    317  H   VAL A  24      18.033  19.222  25.833  1.00243.19           H  
ATOM    318  HA  VAL A  24      19.570  21.363  24.662  1.00243.19           H  
ATOM    319  HB  VAL A  24      17.492  19.479  23.508  1.00243.19           H  
ATOM    320 HG11 VAL A  24      19.261  21.572  22.217  1.00243.19           H  
ATOM    321 HG12 VAL A  24      17.487  21.632  22.351  1.00243.19           H  
ATOM    322 HG13 VAL A  24      18.264  20.368  21.367  1.00243.19           H  
ATOM    323 HG21 VAL A  24      20.522  19.581  23.423  1.00243.19           H  
ATOM    324 HG22 VAL A  24      19.482  18.430  22.551  1.00243.19           H  
ATOM    325 HG23 VAL A  24      19.532  18.412  24.330  1.00243.19           H  
ATOM    326  N   GLY A  25      16.491  21.997  25.470  1.00124.68           N  
ATOM    327  CA  GLY A  25      15.609  23.137  25.517  1.00124.68           C  
ATOM    328  C   GLY A  25      14.344  22.930  24.725  1.00124.68           C  
ATOM    329  O   GLY A  25      13.424  23.730  24.872  1.00124.68           O  
ATOM    330  H   GLY A  25      16.276  21.155  25.985  1.00124.68           H  
ATOM    331  HA2 GLY A  25      15.342  23.328  26.556  1.00124.68           H  
ATOM    332  HA3 GLY A  25      16.135  24.001  25.113  1.00124.68           H  
ATOM    333  N   PRO A  26      14.173  22.059  23.696  1.00270.56           N  
ATOM    334  CA  PRO A  26      12.861  21.804  23.165  1.00270.56           C  
ATOM    335  C   PRO A  26      11.851  21.088  24.057  1.00270.56           C  
ATOM    336  O   PRO A  26      10.757  20.816  23.572  1.00270.56           O  
ATOM    337  CB  PRO A  26      13.076  21.035  21.853  1.00270.56           C  
ATOM    338  CG  PRO A  26      14.511  20.554  21.902  1.00270.56           C  
ATOM    339  CD  PRO A  26      15.182  21.500  22.862  1.00270.56           C  
ATOM    340  HA  PRO A  26      12.400  22.771  22.932  1.00270.56           H  
ATOM    341  HB2 PRO A  26      12.395  20.190  21.713  1.00270.56           H  
ATOM    342  HB3 PRO A  26      12.943  21.712  21.002  1.00270.56           H  
ATOM    343  HG2 PRO A  26      14.995  20.560  20.920  1.00270.56           H  
ATOM    344  HG3 PRO A  26      14.575  19.536  22.296  1.00270.56           H  
ATOM    345  HD2 PRO A  26      15.626  22.350  22.332  1.00270.56           H  
ATOM    346  HD3 PRO A  26      15.895  20.954  23.454  1.00270.56           H  
ATOM    347  N   ALA A  27      12.112  20.825  25.378  1.00161.52           N  
ATOM    348  CA  ALA A  27      11.149  20.139  26.209  1.00161.52           C  
ATOM    349  C   ALA A  27       9.862  20.889  26.314  1.00161.52           C  
ATOM    350  O   ALA A  27       8.800  20.271  26.357  1.00161.52           O  
ATOM    351  CB  ALA A  27      11.619  19.939  27.659  1.00161.52           C  
ATOM    352  H   ALA A  27      13.001  21.081  25.784  1.00161.52           H  
ATOM    353  HA  ALA A  27      11.024  19.177  25.711  1.00161.52           H  
ATOM    354  HB1 ALA A  27      11.738  20.910  28.139  1.00161.52           H  
ATOM    355  HB2 ALA A  27      12.573  19.412  27.662  1.00161.52           H  
ATOM    356  HB3 ALA A  27      10.879  19.353  28.203  1.00161.52           H  
ATOM    357  N   GLU A  28       9.915  22.227  26.353  1.00102.32           N  
ATOM    358  CA  GLU A  28       8.727  23.007  26.548  1.00102.32           C  
ATOM    359  C   GLU A  28       7.785  22.869  25.386  1.00102.32           C  
ATOM    360  O   GLU A  28       6.574  22.792  25.585  1.00102.32           O  
ATOM    361  CB  GLU A  28       9.027  24.508  26.734  1.00102.32           C  
ATOM    362  CG  GLU A  28       7.822  25.332  27.197  1.00102.32           C  
ATOM    363  CD  GLU A  28       8.269  26.782  27.312  1.00102.32           C  
ATOM    364  OE1 GLU A  28       9.469  27.053  27.038  1.00102.32           O  
ATOM    365  OE2 GLU A  28       7.418  27.638  27.672  1.00102.32           O1-
ATOM    366  H   GLU A  28      10.804  22.693  26.244  1.00102.32           H  
ATOM    367  HA  GLU A  28       8.271  22.617  27.458  1.00102.32           H  
ATOM    368  HB2 GLU A  28       9.818  24.610  27.477  1.00102.32           H  
ATOM    369  HB3 GLU A  28       9.371  24.909  25.781  1.00102.32           H  
ATOM    370  HG2 GLU A  28       7.477  24.972  28.166  1.00102.32           H  
ATOM    371  HG3 GLU A  28       7.014  25.249  26.470  1.00102.32           H  
ATOM    372  N   GLY A  29       8.329  22.803  24.148  1.00117.11           N  
ATOM    373  CA  GLY A  29       7.572  22.866  22.916  1.00117.11           C  
ATOM    374  C   GLY A  29       6.660  21.715  22.538  1.00117.11           C  
ATOM    375  O   GLY A  29       5.485  21.965  22.273  1.00117.11           O  
ATOM    376  H   GLY A  29       9.332  22.703  24.079  1.00117.11           H  
ATOM    377  HA2 GLY A  29       6.949  23.758  22.973  1.00117.11           H  
ATOM    378  HA3 GLY A  29       8.293  22.977  22.106  1.00117.11           H  
ATOM    379  N   PRO A  30       7.088  20.427  22.544  1.00232.41           N  
ATOM    380  CA  PRO A  30       6.369  19.386  21.856  1.00232.41           C  
ATOM    381  C   PRO A  30       4.912  19.105  22.219  1.00232.41           C  
ATOM    382  O   PRO A  30       4.189  18.689  21.294  1.00232.41           O  
ATOM    383  CB  PRO A  30       7.250  18.145  22.011  1.00232.41           C  
ATOM    384  CG  PRO A  30       8.052  18.436  23.272  1.00232.41           C  
ATOM    385  CD  PRO A  30       8.276  19.921  23.154  1.00232.41           C  
ATOM    386  HA  PRO A  30       6.344  19.680  20.798  1.00232.41           H  
ATOM    387  HB2 PRO A  30       6.686  17.214  22.047  1.00232.41           H  
ATOM    388  HB3 PRO A  30       7.941  18.069  21.163  1.00232.41           H  
ATOM    389  HG2 PRO A  30       8.984  17.872  23.339  1.00232.41           H  
ATOM    390  HG3 PRO A  30       7.465  18.250  24.176  1.00232.41           H  
ATOM    391  HD2 PRO A  30       9.079  20.136  22.453  1.00232.41           H  
ATOM    392  HD3 PRO A  30       8.424  20.383  24.117  1.00232.41           H  
ATOM    393  N   THR A  31       4.436  19.214  23.527  1.00159.92           N  
ATOM    394  CA  THR A  31       3.036  18.898  23.657  1.00159.92           C  
ATOM    395  C   THR A  31       2.476  19.546  24.878  1.00159.92           C  
ATOM    396  O   THR A  31       3.099  19.567  25.937  1.00159.92           O  
ATOM    397  CB  THR A  31       2.748  17.424  23.812  1.00159.92           C  
ATOM    398  CG2 THR A  31       1.229  17.227  23.941  1.00159.92           C  
ATOM    399  OG1 THR A  31       3.238  16.697  22.692  1.00159.92           O  
ATOM    400  H   THR A  31       5.003  19.506  24.310  1.00159.92           H  
ATOM    401  HA  THR A  31       2.585  19.257  22.732  1.00159.92           H  
ATOM    402  HB  THR A  31       3.250  17.051  24.705  1.00159.92           H  
ATOM    403  HG1 THR A  31       2.791  17.032  21.911  1.00159.92           H  
ATOM    404 HG21 THR A  31       0.736  17.603  23.044  1.00159.92           H  
ATOM    405 HG22 THR A  31       0.864  17.772  24.811  1.00159.92           H  
ATOM    406 HG23 THR A  31       1.009  16.166  24.059  1.00159.92           H  
ATOM    407  N   GLY A  32       1.250  20.081  24.771  1.00163.89           N  
ATOM    408  CA  GLY A  32       0.643  20.595  25.960  1.00163.89           C  
ATOM    409  C   GLY A  32      -0.568  19.754  26.137  1.00163.89           C  
ATOM    410  O   GLY A  32      -1.329  19.573  25.188  1.00163.89           O  
ATOM    411  H   GLY A  32       0.772  20.119  23.882  1.00163.89           H  
ATOM    412  HA2 GLY A  32       1.314  20.493  26.813  1.00163.89           H  
ATOM    413  HA3 GLY A  32       0.372  21.643  25.835  1.00163.89           H  
ATOM    414  N   PRO A  33      -0.795  19.201  27.299  1.00153.80           N  
ATOM    415  CA  PRO A  33      -1.981  18.402  27.421  1.00153.80           C  
ATOM    416  C   PRO A  33      -3.196  19.259  27.502  1.00153.80           C  
ATOM    417  O   PRO A  33      -3.238  20.140  28.358  1.00153.80           O  
ATOM    418  CB  PRO A  33      -1.773  17.508  28.640  1.00153.80           C  
ATOM    419  CG  PRO A  33      -0.243  17.373  28.726  1.00153.80           C  
ATOM    420  CD  PRO A  33       0.292  18.677  28.112  1.00153.80           C  
ATOM    421  HA  PRO A  33      -2.149  17.778  26.543  1.00153.80           H  
ATOM    422  HB2 PRO A  33      -2.175  17.975  29.539  1.00153.80           H  
ATOM    423  HB3 PRO A  33      -2.243  16.535  28.495  1.00153.80           H  
ATOM    424  HG2 PRO A  33       0.100  16.509  28.157  1.00153.80           H  
ATOM    425  HG3 PRO A  33       0.078  17.275  29.763  1.00153.80           H  
ATOM    426  HD2 PRO A  33       1.167  18.476  27.494  1.00153.80           H  
ATOM    427  HD3 PRO A  33       0.557  19.386  28.896  1.00153.80           H  
ATOM    428  N   ALA A  34      -4.197  19.024  26.634  1.00255.32           N  
ATOM    429  CA  ALA A  34      -5.395  19.790  26.774  1.00255.32           C  
ATOM    430  C   ALA A  34      -6.493  18.998  26.156  1.00255.32           C  
ATOM    431  O   ALA A  34      -6.416  18.660  24.975  1.00255.32           O  
ATOM    432  CB  ALA A  34      -5.349  21.140  26.039  1.00255.32           C  
ATOM    433  H   ALA A  34      -4.105  18.329  25.907  1.00255.32           H  
ATOM    434  HA  ALA A  34      -5.535  19.994  27.836  1.00255.32           H  
ATOM    435  HB1 ALA A  34      -5.210  20.968  24.972  1.00255.32           H  
ATOM    436  HB2 ALA A  34      -4.520  21.735  26.423  1.00255.32           H  
ATOM    437  HB3 ALA A  34      -6.285  21.674  26.202  1.00255.32           H  
ATOM    438  N   ALA A  35      -7.540  18.697  26.959  1.00284.68           N  
ATOM    439  CA  ALA A  35      -8.703  17.975  26.520  1.00284.68           C  
ATOM    440  C   ALA A  35      -8.420  16.506  26.542  1.00284.68           C  
ATOM    441  O   ALA A  35      -7.280  16.065  26.691  1.00284.68           O  
ATOM    442  CB  ALA A  35      -9.177  18.343  25.102  1.00284.68           C  
ATOM    443  H   ALA A  35      -7.502  18.997  27.923  1.00284.68           H  
ATOM    444  HA  ALA A  35      -9.498  18.252  27.212  1.00284.68           H  
ATOM    445  HB1 ALA A  35      -8.404  18.079  24.381  1.00284.68           H  
ATOM    446  HB2 ALA A  35      -9.371  19.414  25.050  1.00284.68           H  
ATOM    447  HB3 ALA A  35     -10.091  17.796  24.871  1.00284.68           H  
ATOM    448  N   PRO A  36      -9.446  15.710  26.422  1.00161.46           N  
ATOM    449  CA  PRO A  36      -9.240  14.303  26.267  1.00161.46           C  
ATOM    450  C   PRO A  36      -8.690  14.206  24.888  1.00161.46           C  
ATOM    451  O   PRO A  36      -9.318  14.757  23.983  1.00161.46           O  
ATOM    452  CB  PRO A  36     -10.606  13.645  26.478  1.00161.46           C  
ATOM    453  CG  PRO A  36     -11.612  14.814  26.415  1.00161.46           C  
ATOM    454  CD  PRO A  36     -10.789  16.035  26.858  1.00161.46           C  
ATOM    455  HA  PRO A  36      -8.561  13.806  26.960  1.00161.46           H  
ATOM    456  HB2 PRO A  36     -10.809  12.919  25.691  1.00161.46           H  
ATOM    457  HB3 PRO A  36     -10.650  13.151  27.449  1.00161.46           H  
ATOM    458  HG2 PRO A  36     -12.448  14.643  27.093  1.00161.46           H  
ATOM    459  HG3 PRO A  36     -11.988  14.947  25.401  1.00161.46           H  
ATOM    460  HD2 PRO A  36     -10.828  16.160  27.940  1.00161.46           H  
ATOM    461  HD3 PRO A  36     -11.147  16.943  26.374  1.00161.46           H  
ATOM    462  N   LEU A  37      -7.539  13.519  24.711  1.00281.16           N  
ATOM    463  CA  LEU A  37      -6.820  13.433  23.460  1.00281.16           C  
ATOM    464  C   LEU A  37      -6.393  14.812  23.022  1.00281.16           C  
ATOM    465  O   LEU A  37      -7.111  15.798  23.189  1.00281.16           O  
ATOM    466  CB  LEU A  37      -7.589  12.741  22.310  1.00281.16           C  
ATOM    467  CG  LEU A  37      -7.825  11.229  22.512  1.00281.16           C  
ATOM    468  CD1 LEU A  37      -8.591  10.626  21.324  1.00281.16           C  
ATOM    469  CD2 LEU A  37      -6.512  10.479  22.800  1.00281.16           C  
ATOM    470  H   LEU A  37      -7.155  13.032  25.508  1.00281.16           H  
ATOM    471  HA  LEU A  37      -5.959  12.796  23.664  1.00281.16           H  
ATOM    472  HB2 LEU A  37      -8.560  13.226  22.210  1.00281.16           H  
ATOM    473  HB3 LEU A  37      -7.019  12.876  21.391  1.00281.16           H  
ATOM    474  HG  LEU A  37      -8.451  11.106  23.396  1.00281.16           H  
ATOM    475 HD11 LEU A  37      -7.995  10.730  20.417  1.00281.16           H  
ATOM    476 HD12 LEU A  37      -9.538  11.150  21.199  1.00281.16           H  
ATOM    477 HD13 LEU A  37      -8.783   9.570  21.514  1.00281.16           H  
ATOM    478 HD21 LEU A  37      -5.846  10.571  21.942  1.00281.16           H  
ATOM    479 HD22 LEU A  37      -6.727   9.426  22.982  1.00281.16           H  
ATOM    480 HD23 LEU A  37      -6.033  10.909  23.680  1.00281.16           H  
ATOM    481  N   PRO A  38      -5.189  14.900  22.503  1.00130.42           N  
ATOM    482  CA  PRO A  38      -4.666  16.152  22.014  1.00130.42           C  
ATOM    483  C   PRO A  38      -5.123  16.452  20.621  1.00130.42           C  
ATOM    484  O   PRO A  38      -5.383  15.521  19.860  1.00130.42           O  
ATOM    485  CB  PRO A  38      -3.144  16.057  22.126  1.00130.42           C  
ATOM    486  CG  PRO A  38      -2.865  14.550  22.240  1.00130.42           C  
ATOM    487  CD  PRO A  38      -4.127  14.002  22.920  1.00130.42           C  
ATOM    488  HA  PRO A  38      -5.040  16.986  22.607  1.00130.42           H  
ATOM    489  HB2 PRO A  38      -2.665  16.472  21.239  1.00130.42           H  
ATOM    490  HB3 PRO A  38      -2.788  16.584  23.012  1.00130.42           H  
ATOM    491  HG2 PRO A  38      -1.981  14.362  22.850  1.00130.42           H  
ATOM    492  HG3 PRO A  38      -2.728  14.104  21.255  1.00130.42           H  
ATOM    493  HD2 PRO A  38      -4.016  14.015  24.004  1.00130.42           H  
ATOM    494  HD3 PRO A  38      -4.332  12.984  22.588  1.00130.42           H  
ATOM    495  N   SER A  39      -5.203  17.748  20.266  1.00246.90           N  
ATOM    496  CA  SER A  39      -5.633  18.123  18.954  1.00246.90           C  
ATOM    497  C   SER A  39      -4.412  18.457  18.179  1.00246.90           C  
ATOM    498  O   SER A  39      -3.442  18.991  18.715  1.00246.90           O  
ATOM    499  CB  SER A  39      -6.513  19.395  18.933  1.00246.90           C  
ATOM    500  OG  SER A  39      -6.762  19.830  17.600  1.00246.90           O  
ATOM    501  H   SER A  39      -4.956  18.464  20.934  1.00246.90           H  
ATOM    502  HA  SER A  39      -6.217  17.295  18.552  1.00246.90           H  
ATOM    503  HB2 SER A  39      -6.001  20.190  19.476  1.00246.90           H  
ATOM    504  HB3 SER A  39      -7.464  19.177  19.419  1.00246.90           H  
ATOM    505  HG  SER A  39      -5.913  20.016  17.192  1.00246.90           H  
ATOM    506  N   PRO A  40      -4.444  18.087  16.924  1.00190.96           N  
ATOM    507  CA  PRO A  40      -3.432  18.519  16.012  1.00190.96           C  
ATOM    508  C   PRO A  40      -3.778  19.942  15.721  1.00190.96           C  
ATOM    509  O   PRO A  40      -4.958  20.287  15.811  1.00190.96           O  
ATOM    510  CB  PRO A  40      -3.536  17.603  14.795  1.00190.96           C  
ATOM    511  CG  PRO A  40      -4.161  16.316  15.363  1.00190.96           C  
ATOM    512  CD  PRO A  40      -5.010  16.803  16.548  1.00190.96           C  
ATOM    513  HA  PRO A  40      -2.405  18.467  16.373  1.00190.96           H  
ATOM    514  HB2 PRO A  40      -4.177  18.042  14.031  1.00190.96           H  
ATOM    515  HB3 PRO A  40      -2.551  17.404  14.373  1.00190.96           H  
ATOM    516  HG2 PRO A  40      -3.387  15.626  15.699  1.00190.96           H  
ATOM    517  HG3 PRO A  40      -4.785  15.826  14.615  1.00190.96           H  
ATOM    518  HD2 PRO A  40      -4.946  16.100  17.378  1.00190.96           H  
ATOM    519  HD3 PRO A  40      -6.052  16.918  16.249  1.00190.96           H  
ATOM    520  N   LYS A  41      -2.771  20.776  15.400  1.00223.40           N  
ATOM    521  CA  LYS A  41      -2.996  22.165  15.134  1.00223.40           C  
ATOM    522  C   LYS A  41      -3.263  22.357  13.675  1.00223.40           C  
ATOM    523  O   LYS A  41      -2.718  21.649  12.826  1.00223.40           O  
ATOM    524  CB  LYS A  41      -1.844  23.098  15.568  1.00223.40           C  
ATOM    525  CG  LYS A  41      -0.428  22.522  15.438  1.00223.40           C  
ATOM    526  CD  LYS A  41      -0.008  21.598  16.589  1.00223.40           C  
ATOM    527  CE  LYS A  41       1.235  20.754  16.302  1.00223.40           C  
ATOM    528  NZ  LYS A  41       2.242  21.546  15.561  1.00223.40           N1+
ATOM    529  H   LYS A  41      -1.831  20.412  15.345  1.00223.40           H  
ATOM    530  HA  LYS A  41      -3.857  22.448  15.739  1.00223.40           H  
ATOM    531  HB2 LYS A  41      -1.895  23.999  14.956  1.00223.40           H  
ATOM    532  HB3 LYS A  41      -2.003  23.360  16.614  1.00223.40           H  
ATOM    533  HG2 LYS A  41      -0.376  21.954  14.509  1.00223.40           H  
ATOM    534  HG3 LYS A  41       0.275  23.354  15.395  1.00223.40           H  
ATOM    535  HD2 LYS A  41      -0.836  20.923  16.803  1.00223.40           H  
ATOM    536  HD3 LYS A  41       0.194  22.215  17.465  1.00223.40           H  
ATOM    537  HE2 LYS A  41       0.950  19.888  15.705  1.00223.40           H  
ATOM    538  HE3 LYS A  41       1.666  20.419  17.245  1.00223.40           H  
ATOM    539  HZ1 LYS A  41       1.847  21.859  14.686  1.00223.40           H  
ATOM    540  HZ2 LYS A  41       3.053  20.973  15.378  1.00223.40           H  
ATOM    541  HZ3 LYS A  41       2.513  22.347  16.113  1.00223.40           H  
ATOM    542  N   ALA A  42      -4.076  23.390  13.370  1.00 87.33           N  
ATOM    543  CA  ALA A  42      -4.567  23.662  12.049  1.00 87.33           C  
ATOM    544  C   ALA A  42      -3.414  23.846  11.121  1.00 87.33           C  
ATOM    545  O   ALA A  42      -3.394  23.257  10.038  1.00 87.33           O  
ATOM    546  CB  ALA A  42      -5.420  24.940  11.984  1.00 87.33           C  
ATOM    547  H   ALA A  42      -4.356  24.010  14.117  1.00 87.33           H  
ATOM    548  HA  ALA A  42      -5.189  22.813  11.765  1.00 87.33           H  
ATOM    549  HB1 ALA A  42      -4.810  25.798  12.266  1.00 87.33           H  
ATOM    550  HB2 ALA A  42      -6.261  24.851  12.671  1.00 87.33           H  
ATOM    551  HB3 ALA A  42      -5.793  25.077  10.969  1.00 87.33           H  
ATOM    552  N   TRP A  43      -2.384  24.639  11.587  1.00198.33           N  
ATOM    553  CA  TRP A  43      -1.231  24.878  10.744  1.00198.33           C  
ATOM    554  C   TRP A  43      -0.621  23.541  10.319  1.00198.33           C  
ATOM    555  O   TRP A  43      -0.230  23.387   9.164  1.00198.33           O  
ATOM    556  CB  TRP A  43      -0.215  25.883  11.288  1.00198.33           C  
ATOM    557  CG  TRP A  43       0.384  25.648  12.647  1.00198.33           C  
ATOM    558  CD1 TRP A  43      -0.151  25.990  13.874  1.00198.33           C  
ATOM    559  CD2 TRP A  43       1.702  25.152  12.910  1.00198.33           C  
ATOM    560  CE2 TRP A  43       1.923  25.202  14.286  1.00198.33           C  
ATOM    561  CE3 TRP A  43       2.739  24.678  12.088  1.00198.33           C  
ATOM    562  NE1 TRP A  43       0.786  25.737  14.844  1.00198.33           N  
ATOM    563  CZ2 TRP A  43       3.118  24.770  14.879  1.00198.33           C  
ATOM    564  CZ3 TRP A  43       3.934  24.229  12.658  1.00198.33           C  
ATOM    565  CH2 TRP A  43       4.117  24.269  14.037  1.00198.33           C  
ATOM    566  H   TRP A  43      -2.428  25.038  12.514  1.00198.33           H  
ATOM    567  HA  TRP A  43      -1.637  25.313   9.819  1.00198.33           H  
ATOM    568  HB2 TRP A  43       0.602  25.978  10.561  1.00198.33           H  
ATOM    569  HB3 TRP A  43      -0.699  26.869  11.322  1.00198.33           H  
ATOM    570  HD1 TRP A  43      -1.098  26.438  14.139  1.00198.33           H  
ATOM    571  HE1 TRP A  43       0.665  25.911  15.832  1.00198.33           H  
ATOM    572  HE3 TRP A  43       2.588  24.621  11.018  1.00198.33           H  
ATOM    573  HZ2 TRP A  43       3.275  24.822  15.951  1.00198.33           H  
ATOM    574  HZ3 TRP A  43       4.710  23.827  12.012  1.00198.33           H  
ATOM    575  HH2 TRP A  43       5.054  23.909  14.454  1.00198.33           H  
ATOM    576  N   ASP A  44      -0.585  22.533  11.254  1.00161.67           N  
ATOM    577  CA  ASP A  44      -0.066  21.252  10.895  1.00161.67           C  
ATOM    578  C   ASP A  44      -0.929  20.614   9.856  1.00161.67           C  
ATOM    579  O   ASP A  44      -0.387  20.111   8.872  1.00161.67           O  
ATOM    580  CB  ASP A  44       0.089  20.271  12.070  1.00161.67           C  
ATOM    581  CG  ASP A  44       1.325  20.709  12.842  1.00161.67           C  
ATOM    582  OD1 ASP A  44       1.556  21.943  12.916  1.00161.67           O  
ATOM    583  OD2 ASP A  44       2.050  19.829  13.378  1.00161.67           O1-
ATOM    584  H   ASP A  44      -0.907  22.705  12.196  1.00161.67           H  
ATOM    585  HA  ASP A  44       0.936  21.452  10.514  1.00161.67           H  
ATOM    586  HB2 ASP A  44       0.219  19.255  11.697  1.00161.67           H  
ATOM    587  HB3 ASP A  44      -0.790  20.312  12.713  1.00161.67           H  
ATOM    588  N   VAL A  45      -2.275  20.693   9.983  1.00198.88           N  
ATOM    589  CA  VAL A  45      -3.109  20.024   9.018  1.00198.88           C  
ATOM    590  C   VAL A  45      -2.854  20.624   7.671  1.00198.88           C  
ATOM    591  O   VAL A  45      -2.736  19.890   6.687  1.00198.88           O  
ATOM    592  CB  VAL A  45      -4.595  20.031   9.303  1.00198.88           C  
ATOM    593  CG1 VAL A  45      -4.815  19.449  10.708  1.00198.88           C  
ATOM    594  CG2 VAL A  45      -5.210  21.414   9.059  1.00198.88           C  
ATOM    595  H   VAL A  45      -2.688  21.214  10.744  1.00198.88           H  
ATOM    596  HA  VAL A  45      -2.828  18.972   9.068  1.00198.88           H  
ATOM    597  HB  VAL A  45      -5.135  19.392   8.604  1.00198.88           H  
ATOM    598 HG11 VAL A  45      -4.290  20.061  11.441  1.00198.88           H  
ATOM    599 HG12 VAL A  45      -4.430  18.430  10.743  1.00198.88           H  
ATOM    600 HG13 VAL A  45      -5.881  19.443  10.936  1.00198.88           H  
ATOM    601 HG21 VAL A  45      -4.736  22.143   9.716  1.00198.88           H  
ATOM    602 HG22 VAL A  45      -6.279  21.378   9.267  1.00198.88           H  
ATOM    603 HG23 VAL A  45      -5.051  21.704   8.020  1.00198.88           H  
ATOM    604  N   VAL A  46      -2.685  21.964   7.613  1.00141.00           N  
ATOM    605  CA  VAL A  46      -2.417  22.609   6.358  1.00141.00           C  
ATOM    606  C   VAL A  46      -1.111  22.081   5.827  1.00141.00           C  
ATOM    607  O   VAL A  46      -1.032  21.659   4.666  1.00141.00           O  
ATOM    608  CB  VAL A  46      -2.325  24.109   6.465  1.00141.00           C  
ATOM    609  CG1 VAL A  46      -2.027  24.692   5.071  1.00141.00           C  
ATOM    610  CG2 VAL A  46      -3.630  24.638   7.087  1.00141.00           C  
ATOM    611  H   VAL A  46      -2.748  22.515   8.457  1.00141.00           H  
ATOM    612  HA  VAL A  46      -3.251  22.389   5.692  1.00141.00           H  
ATOM    613  HB  VAL A  46      -1.509  24.421   7.117  1.00141.00           H  
ATOM    614 HG11 VAL A  46      -2.820  24.405   4.380  1.00141.00           H  
ATOM    615 HG12 VAL A  46      -1.074  24.304   4.711  1.00141.00           H  
ATOM    616 HG13 VAL A  46      -1.976  25.779   5.135  1.00141.00           H  
ATOM    617 HG21 VAL A  46      -4.474  24.347   6.462  1.00141.00           H  
ATOM    618 HG22 VAL A  46      -3.586  25.725   7.154  1.00141.00           H  
ATOM    619 HG23 VAL A  46      -3.754  24.217   8.085  1.00141.00           H  
ATOM    620  N   LEU A  47      -0.098  21.964   6.714  1.00146.63           N  
ATOM    621  CA  LEU A  47       1.217  21.556   6.301  1.00146.63           C  
ATOM    622  C   LEU A  47       1.129  20.192   5.681  1.00146.63           C  
ATOM    623  O   LEU A  47       1.686  19.965   4.604  1.00146.63           O  
ATOM    624  CB  LEU A  47       2.250  21.584   7.433  1.00146.63           C  
ATOM    625  CG  LEU A  47       2.592  23.032   7.836  1.00146.63           C  
ATOM    626  CD1 LEU A  47       3.626  23.077   8.964  1.00146.63           C  
ATOM    627  CD2 LEU A  47       3.024  23.869   6.620  1.00146.63           C  
ATOM    628  H   LEU A  47      -0.269  22.168   7.688  1.00146.63           H  
ATOM    629  HA  LEU A  47       1.575  22.280   5.569  1.00146.63           H  
ATOM    630  HB2 LEU A  47       1.844  21.060   8.298  1.00146.63           H  
ATOM    631  HB3 LEU A  47       3.159  21.083   7.098  1.00146.63           H  
ATOM    632  HG  LEU A  47       1.681  23.486   8.227  1.00146.63           H  
ATOM    633 HD11 LEU A  47       4.559  22.632   8.619  1.00146.63           H  
ATOM    634 HD12 LEU A  47       3.252  22.518   9.822  1.00146.63           H  
ATOM    635 HD13 LEU A  47       3.803  24.113   9.254  1.00146.63           H  
ATOM    636 HD21 LEU A  47       3.936  23.449   6.195  1.00146.63           H  
ATOM    637 HD22 LEU A  47       3.209  24.896   6.933  1.00146.63           H  
ATOM    638 HD23 LEU A  47       2.233  23.855   5.870  1.00146.63           H  
ATOM    639  N   CYS A  48       0.305  19.310   6.283  1.00108.96           N  
ATOM    640  CA  CYS A  48       0.128  17.966   5.820  1.00108.96           C  
ATOM    641  C   CYS A  48      -0.351  18.004   4.401  1.00108.96           C  
ATOM    642  O   CYS A  48       0.197  17.286   3.559  1.00108.96           O  
ATOM    643  CB  CYS A  48      -0.911  17.183   6.645  1.00108.96           C  
ATOM    644  SG  CYS A  48      -0.365  16.858   8.348  1.00108.96           S  
ATOM    645  H   CYS A  48      -0.211  19.611   7.098  1.00108.96           H  
ATOM    646  HA  CYS A  48       1.090  17.463   5.918  1.00108.96           H  
ATOM    647  HB2 CYS A  48      -1.099  16.229   6.152  1.00108.96           H  
ATOM    648  HB3 CYS A  48      -1.834  17.761   6.680  1.00108.96           H  
ATOM    649  HG  CYS A  48       0.767  16.149   8.325  1.00108.96           H  
ATOM    650  N   ILE A  49      -1.295  18.914   4.066  1.00269.39           N  
ATOM    651  CA  ILE A  49      -1.799  18.919   2.719  1.00269.39           C  
ATOM    652  C   ILE A  49      -0.673  19.209   1.762  1.00269.39           C  
ATOM    653  O   ILE A  49      -0.602  18.576   0.704  1.00269.39           O  
ATOM    654  CB  ILE A  49      -3.060  19.740   2.470  1.00269.39           C  
ATOM    655  CG1 ILE A  49      -2.945  21.266   2.644  1.00269.39           C  
ATOM    656  CG2 ILE A  49      -4.130  19.122   3.384  1.00269.39           C  
ATOM    657  CD1 ILE A  49      -2.325  21.992   1.450  1.00269.39           C  
ATOM    658  H   ILE A  49      -1.638  19.576   4.748  1.00269.39           H  
ATOM    659  HA  ILE A  49      -2.174  17.913   2.528  1.00269.39           H  
ATOM    660  HB  ILE A  49      -3.310  19.679   1.411  1.00269.39           H  
ATOM    661 HG12 ILE A  49      -3.946  21.667   2.805  1.00269.39           H  
ATOM    662 HG13 ILE A  49      -2.329  21.464   3.521  1.00269.39           H  
ATOM    663 HG21 ILE A  49      -3.818  19.217   4.424  1.00269.39           H  
ATOM    664 HG22 ILE A  49      -4.254  18.068   3.137  1.00269.39           H  
ATOM    665 HG23 ILE A  49      -5.076  19.643   3.239  1.00269.39           H  
ATOM    666 HD11 ILE A  49      -2.927  21.807   0.560  1.00269.39           H  
ATOM    667 HD12 ILE A  49      -1.312  21.624   1.287  1.00269.39           H  
ATOM    668 HD13 ILE A  49      -2.294  23.063   1.652  1.00269.39           H  
ATOM    669  N   SER A  50       0.293  20.073   2.156  1.00172.35           N  
ATOM    670  CA  SER A  50       1.397  20.425   1.310  1.00172.35           C  
ATOM    671  C   SER A  50       2.104  19.151   0.962  1.00172.35           C  
ATOM    672  O   SER A  50       2.383  18.899  -0.212  1.00172.35           O  
ATOM    673  CB  SER A  50       2.445  21.271   2.041  1.00172.35           C  
ATOM    674  OG  SER A  50       1.796  22.039   3.043  1.00172.35           O  
ATOM    675  H   SER A  50       0.234  20.484   3.077  1.00172.35           H  
ATOM    676  HA  SER A  50       1.003  20.980   0.459  1.00172.35           H  
ATOM    677  HB2 SER A  50       2.938  21.936   1.332  1.00172.35           H  
ATOM    678  HB3 SER A  50       3.186  20.618   2.502  1.00172.35           H  
ATOM    679  HG  SER A  50       1.152  22.601   2.606  1.00172.35           H  
ATOM    680  N   GLY A  51       2.318  18.272   1.963  1.00157.42           N  
ATOM    681  CA  GLY A  51       3.022  17.041   1.741  1.00157.42           C  
ATOM    682  C   GLY A  51       2.288  16.236   0.709  1.00157.42           C  
ATOM    683  O   GLY A  51       2.916  15.664  -0.184  1.00157.42           O  
ATOM    684  H   GLY A  51       1.975  18.485   2.889  1.00157.42           H  
ATOM    685  HA2 GLY A  51       4.030  17.256   1.387  1.00157.42           H  
ATOM    686  HA3 GLY A  51       3.076  16.478   2.673  1.00157.42           H  
ATOM    687  N   THR A  52       0.943  16.206   0.761  1.00228.89           N  
ATOM    688  CA  THR A  52       0.238  15.413  -0.208  1.00228.89           C  
ATOM    689  C   THR A  52       0.477  16.005  -1.564  1.00228.89           C  
ATOM    690  O   THR A  52       0.740  15.276  -2.526  1.00228.89           O  
ATOM    691  CB  THR A  52      -1.249  15.349  -0.003  1.00228.89           C  
ATOM    692  CG2 THR A  52      -1.515  14.984   1.467  1.00228.89           C  
ATOM    693  OG1 THR A  52      -1.862  16.590  -0.314  1.00228.89           O  
ATOM    694  H   THR A  52       0.441  16.729   1.465  1.00228.89           H  
ATOM    695  HA  THR A  52       0.619  14.397  -0.102  1.00228.89           H  
ATOM    696  HB  THR A  52      -1.675  14.597  -0.667  1.00228.89           H  
ATOM    697  HG1 THR A  52      -1.488  17.253   0.271  1.00228.89           H  
ATOM    698 HG21 THR A  52      -1.083  15.747   2.115  1.00228.89           H  
ATOM    699 HG22 THR A  52      -1.061  14.018   1.690  1.00228.89           H  
ATOM    700 HG23 THR A  52      -2.590  14.928   1.639  1.00228.89           H  
ATOM    701  N   LEU A  53       0.467  17.351  -1.644  1.00137.86           N  
ATOM    702  CA  LEU A  53       0.616  18.000  -2.916  1.00137.86           C  
ATOM    703  C   LEU A  53       1.958  17.644  -3.488  1.00137.86           C  
ATOM    704  O   LEU A  53       2.054  17.244  -4.654  1.00137.86           O  
ATOM    705  CB  LEU A  53       0.528  19.535  -2.810  1.00137.86           C  
ATOM    706  CG  LEU A  53       0.681  20.262  -4.160  1.00137.86           C  
ATOM    707  CD1 LEU A  53      -0.479  19.928  -5.110  1.00137.86           C  
ATOM    708  CD2 LEU A  53       0.879  21.775  -3.970  1.00137.86           C  
ATOM    709  H   LEU A  53       0.354  17.904  -0.807  1.00137.86           H  
ATOM    710  HA  LEU A  53      -0.199  17.659  -3.554  1.00137.86           H  
ATOM    711  HB2 LEU A  53      -0.443  19.795  -2.388  1.00137.86           H  
ATOM    712  HB3 LEU A  53       1.318  19.879  -2.143  1.00137.86           H  
ATOM    713  HG  LEU A  53       1.589  19.893  -4.637  1.00137.86           H  
ATOM    714 HD11 LEU A  53      -1.416  20.278  -4.677  1.00137.86           H  
ATOM    715 HD12 LEU A  53      -0.528  18.849  -5.258  1.00137.86           H  
ATOM    716 HD13 LEU A  53      -0.316  20.420  -6.069  1.00137.86           H  
ATOM    717 HD21 LEU A  53      -0.004  22.200  -3.494  1.00137.86           H  
ATOM    718 HD22 LEU A  53       1.031  22.246  -4.941  1.00137.86           H  
ATOM    719 HD23 LEU A  53       1.751  21.951  -3.341  1.00137.86           H  
ATOM    720  N   VAL A  54       3.000  17.673  -2.628  1.00260.10           N  
ATOM    721  CA  VAL A  54       4.342  17.456  -3.081  1.00260.10           C  
ATOM    722  C   VAL A  54       4.443  16.086  -3.665  1.00260.10           C  
ATOM    723  O   VAL A  54       5.043  15.912  -4.725  1.00260.10           O  
ATOM    724  CB  VAL A  54       5.420  17.653  -2.043  1.00260.10           C  
ATOM    725  CG1 VAL A  54       5.400  16.533  -1.002  1.00260.10           C  
ATOM    726  CG2 VAL A  54       6.761  17.736  -2.776  1.00260.10           C  
ATOM    727  H   VAL A  54       2.830  17.851  -1.648  1.00260.10           H  
ATOM    728  HA  VAL A  54       4.530  18.229  -3.826  1.00260.10           H  
ATOM    729  HB  VAL A  54       5.250  18.576  -1.489  1.00260.10           H  
ATOM    730 HG11 VAL A  54       5.566  15.575  -1.495  1.00260.10           H  
ATOM    731 HG12 VAL A  54       4.433  16.521  -0.500  1.00260.10           H  
ATOM    732 HG13 VAL A  54       6.188  16.705  -0.268  1.00260.10           H  
ATOM    733 HG21 VAL A  54       6.930  16.813  -3.330  1.00260.10           H  
ATOM    734 HG22 VAL A  54       7.563  17.877  -2.051  1.00260.10           H  
ATOM    735 HG23 VAL A  54       6.745  18.578  -3.468  1.00260.10           H  
ATOM    736  N   SER A  55       3.800  15.092  -3.022  1.00206.14           N  
ATOM    737  CA  SER A  55       3.835  13.742  -3.500  1.00206.14           C  
ATOM    738  C   SER A  55       3.120  13.655  -4.815  1.00206.14           C  
ATOM    739  O   SER A  55       3.694  13.169  -5.791  1.00206.14           O  
ATOM    740  CB  SER A  55       3.193  12.736  -2.525  1.00206.14           C  
ATOM    741  OG  SER A  55       1.792  12.937  -2.430  1.00206.14           O  
ATOM    742  H   SER A  55       3.280  15.304  -2.182  1.00206.14           H  
ATOM    743  HA  SER A  55       4.887  13.477  -3.602  1.00206.14           H  
ATOM    744  HB2 SER A  55       3.638  12.863  -1.538  1.00206.14           H  
ATOM    745  HB3 SER A  55       3.384  11.724  -2.882  1.00206.14           H  
ATOM    746  HG  SER A  55       1.648  13.832  -2.115  1.00206.14           H  
ATOM    747  N   CYS A  56       1.895  14.212  -4.900  1.00119.50           N  
ATOM    748  CA  CYS A  56       1.101  14.093  -6.091  1.00119.50           C  
ATOM    749  C   CYS A  56       1.849  14.654  -7.260  1.00119.50           C  
ATOM    750  O   CYS A  56       1.954  14.007  -8.308  1.00119.50           O  
ATOM    751  CB  CYS A  56      -0.221  14.864  -5.976  1.00119.50           C  
ATOM    752  SG  CYS A  56      -1.354  14.120  -4.766  1.00119.50           S  
ATOM    753  H   CYS A  56       1.528  14.723  -4.110  1.00119.50           H  
ATOM    754  HA  CYS A  56       0.890  13.032  -6.227  1.00119.50           H  
ATOM    755  HB2 CYS A  56      -0.707  14.873  -6.952  1.00119.50           H  
ATOM    756  HB3 CYS A  56      -0.004  15.887  -5.669  1.00119.50           H  
ATOM    757  HG  CYS A  56      -1.630  12.864  -5.128  1.00119.50           H  
ATOM    758  N   GLU A  57       2.467  15.835  -7.068  1.00244.31           N  
ATOM    759  CA  GLU A  57       3.146  16.507  -8.140  1.00244.31           C  
ATOM    760  C   GLU A  57       4.311  15.690  -8.630  1.00244.31           C  
ATOM    761  O   GLU A  57       4.408  15.400  -9.825  1.00244.31           O  
ATOM    762  CB  GLU A  57       3.687  17.863  -7.683  1.00244.31           C  
ATOM    763  CG  GLU A  57       3.998  18.795  -8.844  1.00244.31           C  
ATOM    764  CD  GLU A  57       4.538  20.085  -8.249  1.00244.31           C  
ATOM    765  OE1 GLU A  57       4.679  20.149  -6.998  1.00244.31           O  
ATOM    766  OE2 GLU A  57       4.840  21.016  -9.041  1.00244.31           O1-
ATOM    767  H   GLU A  57       2.453  16.257  -6.151  1.00244.31           H  
ATOM    768  HA  GLU A  57       2.418  16.645  -8.940  1.00244.31           H  
ATOM    769  HB2 GLU A  57       2.942  18.338  -7.045  1.00244.31           H  
ATOM    770  HB3 GLU A  57       4.602  17.699  -7.113  1.00244.31           H  
ATOM    771  HG2 GLU A  57       3.091  18.997  -9.414  1.00244.31           H  
ATOM    772  HG3 GLU A  57       4.745  18.343  -9.497  1.00244.31           H  
ATOM    773  N   ASN A  58       5.167  15.216  -7.701  1.00262.58           N  
ATOM    774  CA  ASN A  58       6.332  14.460  -8.052  1.00262.58           C  
ATOM    775  C   ASN A  58       5.895  13.217  -8.760  1.00262.58           C  
ATOM    776  O   ASN A  58       6.476  12.852  -9.783  1.00262.58           O  
ATOM    777  CB  ASN A  58       7.145  14.048  -6.820  1.00262.58           C  
ATOM    778  CG  ASN A  58       7.764  15.283  -6.194  1.00262.58           C  
ATOM    779  ND2 ASN A  58       8.228  16.178  -6.895  1.00262.58           N  
ATOM    780  OD1 ASN A  58       7.773  15.338  -4.835  1.00262.58           O  
ATOM    781  H   ASN A  58       4.980  15.400  -6.726  1.00262.58           H  
ATOM    782  HA  ASN A  58       6.962  15.087  -8.683  1.00262.58           H  
ATOM    783  HB2 ASN A  58       7.933  13.357  -7.118  1.00262.58           H  
ATOM    784  HB3 ASN A  58       6.490  13.562  -6.097  1.00262.58           H  
ATOM    785 HD21 ASN A  58       8.637  16.995  -6.465  1.00262.58           H  
ATOM    786 HD22 ASN A  58       8.201  16.097  -7.901  1.00262.58           H  
ATOM    787  N   ALA A  59       4.795  12.599  -8.283  1.00113.58           N  
ATOM    788  CA  ALA A  59       4.273  11.391  -8.853  1.00113.58           C  
ATOM    789  C   ALA A  59       3.927  11.673 -10.279  1.00113.58           C  
ATOM    790  O   ALA A  59       4.290  10.898 -11.171  1.00113.58           O  
ATOM    791  CB  ALA A  59       2.999  10.895  -8.149  1.00113.58           C  
ATOM    792  H   ALA A  59       4.318  13.005  -7.490  1.00113.58           H  
ATOM    793  HA  ALA A  59       5.033  10.617  -8.745  1.00113.58           H  
ATOM    794  HB1 ALA A  59       2.217  11.649  -8.239  1.00113.58           H  
ATOM    795  HB2 ALA A  59       3.212  10.717  -7.095  1.00113.58           H  
ATOM    796  HB3 ALA A  59       2.665   9.967  -8.614  1.00113.58           H  
ATOM    797  N   LEU A  60       3.331  12.857 -10.536  1.00238.67           N  
ATOM    798  CA  LEU A  60       2.929  13.177 -11.873  1.00238.67           C  
ATOM    799  C   LEU A  60       4.153  13.159 -12.746  1.00238.67           C  
ATOM    800  O   LEU A  60       4.098  12.609 -13.848  1.00238.67           O  
ATOM    801  CB  LEU A  60       2.232  14.554 -11.980  1.00238.67           C  
ATOM    802  CG  LEU A  60       1.660  14.892 -13.376  1.00238.67           C  
ATOM    803  CD1 LEU A  60       0.544  13.914 -13.783  1.00238.67           C  
ATOM    804  CD2 LEU A  60       1.232  16.366 -13.463  1.00238.67           C  
ATOM    805  H   LEU A  60       3.169  13.515  -9.787  1.00238.67           H  
ATOM    806  HA  LEU A  60       2.199  12.435 -12.195  1.00238.67           H  
ATOM    807  HB2 LEU A  60       1.410  14.573 -11.264  1.00238.67           H  
ATOM    808  HB3 LEU A  60       2.960  15.322 -11.718  1.00238.67           H  
ATOM    809  HG  LEU A  60       2.457  14.760 -14.108  1.00238.67           H  
ATOM    810 HD11 LEU A  60      -0.287  14.000 -13.083  1.00238.67           H  
ATOM    811 HD12 LEU A  60       0.930  12.895 -13.766  1.00238.67           H  
ATOM    812 HD13 LEU A  60       0.199  14.155 -14.788  1.00238.67           H  
ATOM    813 HD21 LEU A  60       0.432  16.555 -12.748  1.00238.67           H  
ATOM    814 HD22 LEU A  60       0.877  16.582 -14.471  1.00238.67           H  
ATOM    815 HD23 LEU A  60       2.084  17.006 -13.233  1.00238.67           H  
ATOM    816  N   VAL A  61       5.297  13.683 -12.249  1.00150.33           N  
ATOM    817  CA  VAL A  61       6.508  13.710 -13.015  1.00150.33           C  
ATOM    818  C   VAL A  61       6.923  12.298 -13.317  1.00150.33           C  
ATOM    819  O   VAL A  61       7.268  11.995 -14.460  1.00150.33           O  
ATOM    820  CB  VAL A  61       7.634  14.412 -12.300  1.00150.33           C  
ATOM    821  CG1 VAL A  61       8.904  14.409 -13.169  1.00150.33           C  
ATOM    822  CG2 VAL A  61       7.154  15.827 -11.952  1.00150.33           C  
ATOM    823  H   VAL A  61       5.298  14.065 -11.314  1.00150.33           H  
ATOM    824  HA  VAL A  61       6.306  14.268 -13.929  1.00150.33           H  
ATOM    825  HB  VAL A  61       7.900  13.896 -11.378  1.00150.33           H  
ATOM    826 HG11 VAL A  61       8.700  14.915 -14.113  1.00150.33           H  
ATOM    827 HG12 VAL A  61       9.207  13.381 -13.366  1.00150.33           H  
ATOM    828 HG13 VAL A  61       9.705  14.929 -12.644  1.00150.33           H  
ATOM    829 HG21 VAL A  61       6.884  16.354 -12.867  1.00150.33           H  
ATOM    830 HG22 VAL A  61       7.953  16.367 -11.444  1.00150.33           H  
ATOM    831 HG23 VAL A  61       6.284  15.765 -11.298  1.00150.33           H  
ATOM    832  N   VAL A  62       6.832  11.375 -12.338  1.00205.67           N  
ATOM    833  CA  VAL A  62       7.303  10.043 -12.609  1.00205.67           C  
ATOM    834  C   VAL A  62       6.439   9.418 -13.651  1.00205.67           C  
ATOM    835  O   VAL A  62       6.947   8.766 -14.565  1.00205.67           O  
ATOM    836  CB  VAL A  62       7.385   9.121 -11.416  1.00205.67           C  
ATOM    837  CG1 VAL A  62       8.281   9.786 -10.358  1.00205.67           C  
ATOM    838  CG2 VAL A  62       5.987   8.713 -10.931  1.00205.67           C  
ATOM    839  H   VAL A  62       6.443  11.613 -11.437  1.00205.67           H  
ATOM    840  HA  VAL A  62       8.332  10.168 -12.946  1.00205.67           H  
ATOM    841  HB  VAL A  62       7.852   8.171 -11.677  1.00205.67           H  
ATOM    842 HG11 VAL A  62       7.849  10.743 -10.066  1.00205.67           H  
ATOM    843 HG12 VAL A  62       9.276   9.947 -10.774  1.00205.67           H  
ATOM    844 HG13 VAL A  62       8.353   9.139  -9.484  1.00205.67           H  
ATOM    845 HG21 VAL A  62       5.429   9.603 -10.641  1.00205.67           H  
ATOM    846 HG22 VAL A  62       6.080   8.047 -10.073  1.00205.67           H  
ATOM    847 HG23 VAL A  62       5.459   8.199 -11.734  1.00205.67           H  
ATOM    848  N   ALA A  63       5.123   9.688 -13.587  1.00134.68           N  
ATOM    849  CA  ALA A  63       4.211   9.069 -14.502  1.00134.68           C  
ATOM    850  C   ALA A  63       4.595   9.441 -15.903  1.00134.68           C  
ATOM    851  O   ALA A  63       4.678   8.566 -16.769  1.00134.68           O  
ATOM    852  CB  ALA A  63       2.757   9.516 -14.275  1.00134.68           C  
ATOM    853  H   ALA A  63       4.776  10.331 -12.890  1.00134.68           H  
ATOM    854  HA  ALA A  63       4.269   7.993 -14.338  1.00134.68           H  
ATOM    855  HB1 ALA A  63       2.678  10.591 -14.435  1.00134.68           H  
ATOM    856  HB2 ALA A  63       2.459   9.278 -13.254  1.00134.68           H  
ATOM    857  HB3 ALA A  63       2.103   8.996 -14.975  1.00134.68           H  
ATOM    858  N   ILE A  64       4.912  10.727 -16.156  1.00304.90           N  
ATOM    859  CA  ILE A  64       5.202  11.056 -17.519  1.00304.90           C  
ATOM    860  C   ILE A  64       6.483  10.435 -17.977  1.00304.90           C  
ATOM    861  O   ILE A  64       6.539   9.961 -19.111  1.00304.90           O  
ATOM    862  CB  ILE A  64       5.098  12.502 -17.977  1.00304.90           C  
ATOM    863  CG1 ILE A  64       6.111  13.517 -17.428  1.00304.90           C  
ATOM    864  CG2 ILE A  64       3.658  12.911 -17.625  1.00304.90           C  
ATOM    865  CD1 ILE A  64       5.700  14.141 -16.111  1.00304.90           C  
ATOM    866  H   ILE A  64       4.943  11.421 -15.423  1.00304.90           H  
ATOM    867  HA  ILE A  64       4.345  10.608 -18.023  1.00304.90           H  
ATOM    868  HB  ILE A  64       5.347  12.531 -19.038  1.00304.90           H  
ATOM    869 HG12 ILE A  64       7.064  13.008 -17.284  1.00304.90           H  
ATOM    870 HG13 ILE A  64       6.232  14.313 -18.162  1.00304.90           H  
ATOM    871 HG21 ILE A  64       3.516  12.848 -16.546  1.00304.90           H  
ATOM    872 HG22 ILE A  64       2.958  12.241 -18.124  1.00304.90           H  
ATOM    873 HG23 ILE A  64       3.480  13.934 -17.955  1.00304.90           H  
ATOM    874 HD11 ILE A  64       5.574  13.359 -15.362  1.00304.90           H  
ATOM    875 HD12 ILE A  64       4.759  14.675 -16.240  1.00304.90           H  
ATOM    876 HD13 ILE A  64       6.471  14.838 -15.783  1.00304.90           H  
ATOM    877  N   ILE A  65       7.506  10.353 -17.100  1.00124.97           N  
ATOM    878  CA  ILE A  65       8.785   9.835 -17.499  1.00124.97           C  
ATOM    879  C   ILE A  65       8.598   8.436 -18.001  1.00124.97           C  
ATOM    880  O   ILE A  65       9.117   8.080 -19.059  1.00124.97           O  
ATOM    881  CB  ILE A  65       9.790   9.820 -16.374  1.00124.97           C  
ATOM    882  CG1 ILE A  65      10.033  11.255 -15.884  1.00124.97           C  
ATOM    883  CG2 ILE A  65      11.087   9.134 -16.845  1.00124.97           C  
ATOM    884  CD1 ILE A  65      10.801  11.325 -14.567  1.00124.97           C  
ATOM    885  H   ILE A  65       7.370  10.661 -16.148  1.00124.97           H  
ATOM    886  HA  ILE A  65       9.178  10.492 -18.275  1.00124.97           H  
ATOM    887  HB  ILE A  65       9.406   9.245 -15.531  1.00124.97           H  
ATOM    888 HG12 ILE A  65      10.603  11.788 -16.645  1.00124.97           H  
ATOM    889 HG13 ILE A  65       9.067  11.741 -15.747  1.00124.97           H  
ATOM    890 HG21 ILE A  65      11.502   9.683 -17.690  1.00124.97           H  
ATOM    891 HG22 ILE A  65      10.867   8.111 -17.149  1.00124.97           H  
ATOM    892 HG23 ILE A  65      11.809   9.123 -16.029  1.00124.97           H  
ATOM    893 HD11 ILE A  65      11.771  10.843 -14.686  1.00124.97           H  
ATOM    894 HD12 ILE A  65      10.234  10.814 -13.788  1.00124.97           H  
ATOM    895 HD13 ILE A  65      10.946  12.368 -14.286  1.00124.97           H  
ATOM    896  N   VAL A  66       7.825   7.607 -17.285  1.00137.21           N  
ATOM    897  CA  VAL A  66       7.610   6.270 -17.761  1.00137.21           C  
ATOM    898  C   VAL A  66       6.663   6.275 -18.926  1.00137.21           C  
ATOM    899  O   VAL A  66       6.713   5.376 -19.762  1.00137.21           O  
ATOM    900  CB  VAL A  66       7.160   5.286 -16.703  1.00137.21           C  
ATOM    901  CG1 VAL A  66       8.288   5.179 -15.663  1.00137.21           C  
ATOM    902  CG2 VAL A  66       5.810   5.689 -16.092  1.00137.21           C  
ATOM    903  H   VAL A  66       7.400   7.919 -16.423  1.00137.21           H  
ATOM    904  HA  VAL A  66       8.589   5.912 -18.081  1.00137.21           H  
ATOM    905  HB  VAL A  66       6.983   4.303 -17.140  1.00137.21           H  
ATOM    906 HG11 VAL A  66       8.470   6.159 -15.222  1.00137.21           H  
ATOM    907 HG12 VAL A  66       9.197   4.825 -16.148  1.00137.21           H  
ATOM    908 HG13 VAL A  66       7.996   4.477 -14.882  1.00137.21           H  
ATOM    909 HG21 VAL A  66       5.900   6.672 -15.629  1.00137.21           H  
ATOM    910 HG22 VAL A  66       5.519   4.957 -15.338  1.00137.21           H  
ATOM    911 HG23 VAL A  66       5.053   5.724 -16.875  1.00137.21           H  
ATOM    912  N   GLY A  67       5.774   7.288 -19.002  1.00 82.95           N  
ATOM    913  CA  GLY A  67       4.716   7.385 -19.973  1.00 82.95           C  
ATOM    914  C   GLY A  67       5.169   7.524 -21.403  1.00 82.95           C  
ATOM    915  O   GLY A  67       4.670   6.793 -22.258  1.00 82.95           O  
ATOM    916  H   GLY A  67       5.858   8.034 -18.326  1.00 82.95           H  
ATOM    917  HA2 GLY A  67       4.106   6.485 -19.898  1.00 82.95           H  
ATOM    918  HA3 GLY A  67       4.110   8.256 -19.725  1.00 82.95           H  
ATOM    919  N   THR A  68       6.113   8.428 -21.741  1.00278.97           N  
ATOM    920  CA  THR A  68       6.368   8.491 -23.154  1.00278.97           C  
ATOM    921  C   THR A  68       7.741   7.950 -23.441  1.00278.97           C  
ATOM    922  O   THR A  68       8.665   8.095 -22.639  1.00278.97           O  
ATOM    923  CB  THR A  68       6.162   9.860 -23.775  1.00278.97           C  
ATOM    924  CG2 THR A  68       7.316  10.807 -23.442  1.00278.97           C  
ATOM    925  OG1 THR A  68       6.070   9.715 -25.184  1.00278.97           O  
ATOM    926  H   THR A  68       6.594   9.005 -21.066  1.00278.97           H  
ATOM    927  HA  THR A  68       5.615   7.866 -23.634  1.00278.97           H  
ATOM    928  HB  THR A  68       5.245  10.288 -23.369  1.00278.97           H  
ATOM    929  HG1 THR A  68       6.897   9.337 -25.491  1.00278.97           H  
ATOM    930 HG21 THR A  68       8.246  10.400 -23.839  1.00278.97           H  
ATOM    931 HG22 THR A  68       7.398  10.913 -22.360  1.00278.97           H  
ATOM    932 HG23 THR A  68       7.126  11.783 -23.890  1.00278.97           H  
ATOM    933  N   PRO A  69       7.886   7.306 -24.584  1.00143.70           N  
ATOM    934  CA  PRO A  69       9.140   6.690 -24.931  1.00143.70           C  
ATOM    935  C   PRO A  69      10.309   7.615 -25.035  1.00143.70           C  
ATOM    936  O   PRO A  69      11.423   7.175 -24.741  1.00143.70           O  
ATOM    937  CB  PRO A  69       8.866   5.864 -26.185  1.00143.70           C  
ATOM    938  CG  PRO A  69       7.393   5.451 -26.017  1.00143.70           C  
ATOM    939  CD  PRO A  69       6.768   6.581 -25.181  1.00143.70           C  
ATOM    940  HA  PRO A  69       9.478   6.054 -24.113  1.00143.70           H  
ATOM    941  HB2 PRO A  69       9.004   6.462 -27.085  1.00143.70           H  
ATOM    942  HB3 PRO A  69       9.515   4.989 -26.227  1.00143.70           H  
ATOM    943  HG2 PRO A  69       7.318   4.498 -25.494  1.00143.70           H  
ATOM    944  HG3 PRO A  69       6.902   5.373 -26.987  1.00143.70           H  
ATOM    945  HD2 PRO A  69       6.127   6.166 -24.403  1.00143.70           H  
ATOM    946  HD3 PRO A  69       6.183   7.245 -25.818  1.00143.70           H  
ATOM    947  N   ALA A  70      10.069   8.906 -25.344  1.00 79.55           N  
ATOM    948  CA  ALA A  70      11.110   9.884 -25.521  1.00 79.55           C  
ATOM    949  C   ALA A  70      11.891   9.985 -24.250  1.00 79.55           C  
ATOM    950  O   ALA A  70      13.115  10.093 -24.264  1.00 79.55           O  
ATOM    951  CB  ALA A  70      10.563  11.286 -25.840  1.00 79.55           C  
ATOM    952  H   ALA A  70       9.110   9.201 -25.457  1.00 79.55           H  
ATOM    953  HA  ALA A  70      11.721   9.555 -26.362  1.00 79.55           H  
ATOM    954  HB1 ALA A  70       9.948  11.634 -25.010  1.00 79.55           H  
ATOM    955  HB2 ALA A  70       9.959  11.243 -26.746  1.00 79.55           H  
ATOM    956  HB3 ALA A  70      11.394  11.975 -25.990  1.00 79.55           H  
ATOM    957  N   PHE A  71      11.195   9.883 -23.107  1.00195.70           N  
ATOM    958  CA  PHE A  71      11.781   9.994 -21.808  1.00195.70           C  
ATOM    959  C   PHE A  71      12.671   8.834 -21.486  1.00195.70           C  
ATOM    960  O   PHE A  71      13.407   8.913 -20.506  1.00195.70           O  
ATOM    961  CB  PHE A  71      10.789  10.211 -20.663  1.00195.70           C  
ATOM    962  CG  PHE A  71      10.224  11.586 -20.799  1.00195.70           C  
ATOM    963  CD1 PHE A  71      11.055  12.683 -20.822  1.00195.70           C  
ATOM    964  CD2 PHE A  71       8.866  11.794 -20.847  1.00195.70           C  
ATOM    965  CE1 PHE A  71      10.543  13.953 -20.939  1.00195.70           C  
ATOM    966  CE2 PHE A  71       8.346  13.061 -20.962  1.00195.70           C  
ATOM    967  CZ  PHE A  71       9.185  14.145 -21.014  1.00195.70           C  
ATOM    968  H   PHE A  71      10.200   9.718 -23.168  1.00195.70           H  
ATOM    969  HA  PHE A  71      12.375  10.905 -21.878  1.00195.70           H  
ATOM    970  HB2 PHE A  71       9.988   9.474 -20.722  1.00195.70           H  
ATOM    971  HB3 PHE A  71      11.301  10.114 -19.706  1.00195.70           H  
ATOM    972  HD1 PHE A  71      12.123  12.544 -20.747  1.00195.70           H  
ATOM    973  HD2 PHE A  71       8.197  10.948 -20.793  1.00195.70           H  
ATOM    974  HE1 PHE A  71      11.210  14.802 -20.972  1.00195.70           H  
ATOM    975  HE2 PHE A  71       7.277  13.203 -21.011  1.00195.70           H  
ATOM    976  HZ  PHE A  71       8.781  15.142 -21.113  1.00195.70           H  
ATOM    977  N   ARG A  72      12.562   7.697 -22.202  1.00190.21           N  
ATOM    978  CA  ARG A  72      13.443   6.599 -21.911  1.00190.21           C  
ATOM    979  C   ARG A  72      14.810   7.012 -22.364  1.00190.21           C  
ATOM    980  O   ARG A  72      15.145   6.913 -23.542  1.00190.21           O  
ATOM    981  CB  ARG A  72      13.068   5.330 -22.696  1.00190.21           C  
ATOM    982  CG  ARG A  72      11.667   4.810 -22.368  1.00190.21           C  
ATOM    983  CD  ARG A  72      11.045   3.974 -23.489  1.00190.21           C  
ATOM    984  NE  ARG A  72      11.909   2.786 -23.724  1.00190.21           N  
ATOM    985  CZ  ARG A  72      11.592   1.896 -24.710  1.00190.21           C  
ATOM    986  NH1 ARG A  72      10.506   2.112 -25.508  1.00190.21           N1+
ATOM    987  NH2 ARG A  72      12.362   0.783 -24.885  1.00190.21           N1+
ATOM    988  H   ARG A  72      11.870   7.618 -22.934  1.00190.21           H  
ATOM    989  HA  ARG A  72      13.384   6.374 -20.846  1.00190.21           H  
ATOM    990  HB2 ARG A  72      13.113   5.556 -23.761  1.00190.21           H  
ATOM    991  HB3 ARG A  72      13.791   4.550 -22.459  1.00190.21           H  
ATOM    992  HG2 ARG A  72      11.019   5.665 -22.175  1.00190.21           H  
ATOM    993  HG3 ARG A  72      11.730   4.192 -21.472  1.00190.21           H  
ATOM    994  HD2 ARG A  72      10.982   4.569 -24.400  1.00190.21           H  
ATOM    995  HD3 ARG A  72      10.046   3.651 -23.196  1.00190.21           H  
ATOM    996  HE  ARG A  72      12.730   2.638 -23.154  1.00190.21           H  
ATOM    997 HH11 ARG A  72      10.270   1.447 -26.231  1.00190.21           H  
ATOM    998 HH12 ARG A  72       9.938   2.937 -25.376  1.00190.21           H  
ATOM    999 HH21 ARG A  72      13.160   0.622 -24.287  1.00190.21           H  
ATOM   1000 HH22 ARG A  72      12.134   0.120 -25.612  1.00190.21           H  
ATOM   1001  N   ALA A  73      15.634   7.506 -21.416  1.00111.84           N  
ATOM   1002  CA  ALA A  73      16.957   7.958 -21.739  1.00111.84           C  
ATOM   1003  C   ALA A  73      17.706   8.048 -20.439  1.00111.84           C  
ATOM   1004  O   ALA A  73      17.104   8.316 -19.397  1.00111.84           O  
ATOM   1005  CB  ALA A  73      16.935   9.363 -22.383  1.00111.84           C  
ATOM   1006  H   ALA A  73      15.313   7.559 -20.460  1.00111.84           H  
ATOM   1007  HA  ALA A  73      17.418   7.270 -22.448  1.00111.84           H  
ATOM   1008  HB1 ALA A  73      16.478  10.072 -21.693  1.00111.84           H  
ATOM   1009  HB2 ALA A  73      16.357   9.330 -23.306  1.00111.84           H  
ATOM   1010  HB3 ALA A  73      17.955   9.677 -22.604  1.00111.84           H  
ATOM   1011  N   PRO A  74      19.014   7.886 -20.510  1.00231.79           N  
ATOM   1012  CA  PRO A  74      19.892   7.811 -19.363  1.00231.79           C  
ATOM   1013  C   PRO A  74      19.640   8.918 -18.414  1.00231.79           C  
ATOM   1014  O   PRO A  74      19.446   8.668 -17.224  1.00231.79           O  
ATOM   1015  CB  PRO A  74      21.306   8.064 -19.876  1.00231.79           C  
ATOM   1016  CG  PRO A  74      21.203   7.917 -21.403  1.00231.79           C  
ATOM   1017  CD  PRO A  74      19.745   8.248 -21.713  1.00231.79           C  
ATOM   1018  HA  PRO A  74      19.743   6.847 -18.876  1.00231.79           H  
ATOM   1019  HB2 PRO A  74      21.638   9.067 -19.608  1.00231.79           H  
ATOM   1020  HB3 PRO A  74      22.000   7.331 -19.466  1.00231.79           H  
ATOM   1021  HG2 PRO A  74      21.442   6.899 -21.710  1.00231.79           H  
ATOM   1022  HG3 PRO A  74      21.873   8.615 -21.905  1.00231.79           H  
ATOM   1023  HD2 PRO A  74      19.393   7.667 -22.565  1.00231.79           H  
ATOM   1024  HD3 PRO A  74      19.630   9.311 -21.926  1.00231.79           H  
ATOM   1025  N   MET A  75      19.581  10.141 -18.962  1.00250.72           N  
ATOM   1026  CA  MET A  75      19.474  11.317 -18.164  1.00250.72           C  
ATOM   1027  C   MET A  75      18.189  11.259 -17.421  1.00250.72           C  
ATOM   1028  O   MET A  75      18.131  11.513 -16.216  1.00250.72           O  
ATOM   1029  CB  MET A  75      19.389  12.624 -18.974  1.00250.72           C  
ATOM   1030  CG  MET A  75      20.525  12.846 -19.964  1.00250.72           C  
ATOM   1031  SD  MET A  75      20.370  11.875 -21.487  1.00250.72           S  
ATOM   1032  CE  MET A  75      21.955  12.391 -22.192  1.00250.72           C  
ATOM   1033  H   MET A  75      19.613  10.231 -19.967  1.00250.72           H  
ATOM   1034  HA  MET A  75      20.370  11.333 -17.543  1.00250.72           H  
ATOM   1035  HB2 MET A  75      19.386  13.457 -18.271  1.00250.72           H  
ATOM   1036  HB3 MET A  75      18.452  12.615 -19.531  1.00250.72           H  
ATOM   1037  HG2 MET A  75      21.462  12.575 -19.478  1.00250.72           H  
ATOM   1038  HG3 MET A  75      20.546  13.903 -20.231  1.00250.72           H  
ATOM   1039  HE1 MET A  75      22.095  11.912 -23.161  1.00250.72           H  
ATOM   1040  HE2 MET A  75      22.763  12.098 -21.522  1.00250.72           H  
ATOM   1041  HE3 MET A  75      21.962  13.474 -22.318  1.00250.72           H  
ATOM   1042  N   PHE A  76      17.139  10.829 -18.132  1.00193.74           N  
ATOM   1043  CA  PHE A  76      15.820  10.827 -17.594  1.00193.74           C  
ATOM   1044  C   PHE A  76      15.713   9.879 -16.446  1.00193.74           C  
ATOM   1045  O   PHE A  76      14.959  10.157 -15.512  1.00193.74           O  
ATOM   1046  CB  PHE A  76      14.708  10.602 -18.630  1.00193.74           C  
ATOM   1047  CG  PHE A  76      14.629  11.887 -19.394  1.00193.74           C  
ATOM   1048  CD1 PHE A  76      14.135  13.019 -18.787  1.00193.74           C  
ATOM   1049  CD2 PHE A  76      15.026  11.965 -20.709  1.00193.74           C  
ATOM   1050  CE1 PHE A  76      14.054  14.210 -19.470  1.00193.74           C  
ATOM   1051  CE2 PHE A  76      14.948  13.153 -21.399  1.00193.74           C  
ATOM   1052  CZ  PHE A  76      14.463  14.279 -20.780  1.00193.74           C  
ATOM   1053  H   PHE A  76      17.286  10.497 -19.075  1.00193.74           H  
ATOM   1054  HA  PHE A  76      15.651  11.839 -17.227  1.00193.74           H  
ATOM   1055  HB2 PHE A  76      14.963   9.776 -19.294  1.00193.74           H  
ATOM   1056  HB3 PHE A  76      13.760  10.391 -18.135  1.00193.74           H  
ATOM   1057  HD1 PHE A  76      13.806  12.971 -17.759  1.00193.74           H  
ATOM   1058  HD2 PHE A  76      15.403  11.083 -21.206  1.00193.74           H  
ATOM   1059  HE1 PHE A  76      13.669  15.090 -18.977  1.00193.74           H  
ATOM   1060  HE2 PHE A  76      15.269  13.200 -22.429  1.00193.74           H  
ATOM   1061  HZ  PHE A  76      14.403  15.213 -21.319  1.00193.74           H  
ATOM   1062  N   LEU A  77      16.474   8.764 -16.468  1.00221.76           N  
ATOM   1063  CA  LEU A  77      16.431   7.798 -15.400  1.00221.76           C  
ATOM   1064  C   LEU A  77      16.859   8.516 -14.145  1.00221.76           C  
ATOM   1065  O   LEU A  77      16.158   8.513 -13.128  1.00221.76           O  
ATOM   1066  CB  LEU A  77      17.445   6.649 -15.622  1.00221.76           C  
ATOM   1067  CG  LEU A  77      17.282   5.325 -14.819  1.00221.76           C  
ATOM   1068  CD1 LEU A  77      18.571   4.500 -14.910  1.00221.76           C  
ATOM   1069  CD2 LEU A  77      16.801   5.470 -13.367  1.00221.76           C  
ATOM   1070  H   LEU A  77      17.089   8.603 -17.253  1.00221.76           H  
ATOM   1071  HA  LEU A  77      15.426   7.378 -15.346  1.00221.76           H  
ATOM   1072  HB2 LEU A  77      17.403   6.387 -16.679  1.00221.76           H  
ATOM   1073  HB3 LEU A  77      18.432   7.046 -15.385  1.00221.76           H  
ATOM   1074  HG  LEU A  77      16.459   4.796 -15.300  1.00221.76           H  
ATOM   1075 HD11 LEU A  77      19.384   5.041 -14.425  1.00221.76           H  
ATOM   1076 HD12 LEU A  77      18.821   4.331 -15.957  1.00221.76           H  
ATOM   1077 HD13 LEU A  77      18.425   3.541 -14.412  1.00221.76           H  
ATOM   1078 HD21 LEU A  77      17.559   5.994 -12.784  1.00221.76           H  
ATOM   1079 HD22 LEU A  77      16.633   4.482 -12.940  1.00221.76           H  
ATOM   1080 HD23 LEU A  77      15.871   6.038 -13.347  1.00221.76           H  
ATOM   1081  N   LEU A  78      17.995   9.224 -14.217  1.00197.21           N  
ATOM   1082  CA  LEU A  78      18.535   9.899 -13.069  1.00197.21           C  
ATOM   1083  C   LEU A  78      17.639  11.019 -12.625  1.00197.21           C  
ATOM   1084  O   LEU A  78      17.442  11.194 -11.417  1.00197.21           O  
ATOM   1085  CB  LEU A  78      19.943  10.430 -13.346  1.00197.21           C  
ATOM   1086  CG  LEU A  78      20.938   9.277 -13.561  1.00197.21           C  
ATOM   1087  CD1 LEU A  78      22.345   9.796 -13.861  1.00197.21           C  
ATOM   1088  CD2 LEU A  78      20.925   8.296 -12.375  1.00197.21           C  
ATOM   1089  H   LEU A  78      18.483   9.284 -15.099  1.00197.21           H  
ATOM   1090  HA  LEU A  78      18.597   9.166 -12.265  1.00197.21           H  
ATOM   1091  HB2 LEU A  78      19.919  11.051 -14.241  1.00197.21           H  
ATOM   1092  HB3 LEU A  78      20.271  11.029 -12.497  1.00197.21           H  
ATOM   1093  HG  LEU A  78      20.612   8.721 -14.440  1.00197.21           H  
ATOM   1094 HD11 LEU A  78      22.714  10.361 -13.005  1.00197.21           H  
ATOM   1095 HD12 LEU A  78      22.314  10.443 -14.738  1.00197.21           H  
ATOM   1096 HD13 LEU A  78      23.010   8.954 -14.054  1.00197.21           H  
ATOM   1097 HD21 LEU A  78      21.246   8.814 -11.471  1.00197.21           H  
ATOM   1098 HD22 LEU A  78      21.605   7.469 -12.580  1.00197.21           H  
ATOM   1099 HD23 LEU A  78      19.915   7.910 -12.234  1.00197.21           H  
ATOM   1100  N   VAL A  79      17.033  11.771 -13.577  1.00221.52           N  
ATOM   1101  CA  VAL A  79      16.181  12.861 -13.170  1.00221.52           C  
ATOM   1102  C   VAL A  79      15.000  12.284 -12.446  1.00221.52           C  
ATOM   1103  O   VAL A  79      14.547  12.834 -11.438  1.00221.52           O  
ATOM   1104  CB  VAL A  79      15.720  13.780 -14.276  1.00221.52           C  
ATOM   1105  CG1 VAL A  79      14.443  13.249 -14.943  1.00221.52           C  
ATOM   1106  CG2 VAL A  79      15.582  15.188 -13.681  1.00221.52           C  
ATOM   1107  H   VAL A  79      17.176  11.571 -14.557  1.00221.52           H  
ATOM   1108  HA  VAL A  79      16.786  13.502 -12.528  1.00221.52           H  
ATOM   1109  HB  VAL A  79      16.448  13.824 -15.086  1.00221.52           H  
ATOM   1110 HG11 VAL A  79      13.650  13.171 -14.199  1.00221.52           H  
ATOM   1111 HG12 VAL A  79      14.638  12.265 -15.370  1.00221.52           H  
ATOM   1112 HG13 VAL A  79      14.134  13.933 -15.733  1.00221.52           H  
ATOM   1113 HG21 VAL A  79      14.857  15.169 -12.867  1.00221.52           H  
ATOM   1114 HG22 VAL A  79      15.242  15.877 -14.454  1.00221.52           H  
ATOM   1115 HG23 VAL A  79      16.548  15.518 -13.299  1.00221.52           H  
ATOM   1116  N   GLY A  80      14.515  11.117 -12.914  1.00109.69           N  
ATOM   1117  CA  GLY A  80      13.447  10.434 -12.262  1.00109.69           C  
ATOM   1118  C   GLY A  80      13.916  10.080 -10.887  1.00109.69           C  
ATOM   1119  O   GLY A  80      13.180  10.305  -9.929  1.00109.69           O  
ATOM   1120  H   GLY A  80      14.919  10.716 -13.748  1.00109.69           H  
ATOM   1121  HA2 GLY A  80      12.572  11.081 -12.202  1.00109.69           H  
ATOM   1122  HA3 GLY A  80      13.192   9.529 -12.813  1.00109.69           H  
ATOM   1123  N   SER A  81      15.177   9.610 -10.740  1.00222.36           N  
ATOM   1124  CA  SER A  81      15.657   9.196  -9.444  1.00222.36           C  
ATOM   1125  C   SER A  81      15.606  10.373  -8.515  1.00222.36           C  
ATOM   1126  O   SER A  81      15.153  10.243  -7.377  1.00222.36           O  
ATOM   1127  CB  SER A  81      17.100   8.650  -9.416  1.00222.36           C  
ATOM   1128  OG  SER A  81      18.044   9.708  -9.408  1.00222.36           O  
ATOM   1129  H   SER A  81      15.786   9.549 -11.543  1.00222.36           H  
ATOM   1130  HA  SER A  81      15.006   8.374  -9.145  1.00222.36           H  
ATOM   1131  HB2 SER A  81      17.264   8.032 -10.299  1.00222.36           H  
ATOM   1132  HB3 SER A  81      17.235   8.045  -8.519  1.00222.36           H  
ATOM   1133  HG  SER A  81      17.907  10.226 -10.205  1.00222.36           H  
ATOM   1134  N   LEU A  82      15.991  11.562  -9.020  1.00210.23           N  
ATOM   1135  CA  LEU A  82      15.944  12.780  -8.256  1.00210.23           C  
ATOM   1136  C   LEU A  82      14.520  13.023  -7.841  1.00210.23           C  
ATOM   1137  O   LEU A  82      14.241  13.257  -6.660  1.00210.23           O  
ATOM   1138  CB  LEU A  82      16.419  13.983  -9.101  1.00210.23           C  
ATOM   1139  CG  LEU A  82      16.376  15.354  -8.398  1.00210.23           C  
ATOM   1140  CD1 LEU A  82      17.390  15.443  -7.245  1.00210.23           C  
ATOM   1141  CD2 LEU A  82      16.500  16.500  -9.419  1.00210.23           C  
ATOM   1142  H   LEU A  82      16.326  11.599  -9.972  1.00210.23           H  
ATOM   1143  HA  LEU A  82      16.599  12.679  -7.391  1.00210.23           H  
ATOM   1144  HB2 LEU A  82      17.449  13.794  -9.403  1.00210.23           H  
ATOM   1145  HB3 LEU A  82      15.786  14.041  -9.986  1.00210.23           H  
ATOM   1146  HG  LEU A  82      15.399  15.465  -7.928  1.00210.23           H  
ATOM   1147 HD11 LEU A  82      18.400  15.339  -7.641  1.00210.23           H  
ATOM   1148 HD12 LEU A  82      17.197  14.645  -6.529  1.00210.23           H  
ATOM   1149 HD13 LEU A  82      17.292  16.408  -6.748  1.00210.23           H  
ATOM   1150 HD21 LEU A  82      17.465  16.436  -9.922  1.00210.23           H  
ATOM   1151 HD22 LEU A  82      16.422  17.457  -8.903  1.00210.23           H  
ATOM   1152 HD23 LEU A  82      15.701  16.418 -10.156  1.00210.23           H  
ATOM   1153  N   ALA A  83      13.573  12.848  -8.785  1.00116.50           N  
ATOM   1154  CA  ALA A  83      12.182  13.106  -8.526  1.00116.50           C  
ATOM   1155  C   ALA A  83      11.713  12.212  -7.417  1.00116.50           C  
ATOM   1156  O   ALA A  83      10.940  12.641  -6.560  1.00116.50           O  
ATOM   1157  CB  ALA A  83      11.277  12.874  -9.749  1.00116.50           C  
ATOM   1158  H   ALA A  83      13.849  12.526  -9.702  1.00116.50           H  
ATOM   1159  HA  ALA A  83      12.106  14.160  -8.258  1.00116.50           H  
ATOM   1160  HB1 ALA A  83      11.328  11.826 -10.045  1.00116.50           H  
ATOM   1161  HB2 ALA A  83      11.613  13.502 -10.574  1.00116.50           H  
ATOM   1162  HB3 ALA A  83      10.249  13.130  -9.494  1.00116.50           H  
ATOM   1163  N   VAL A  84      12.207  10.958  -7.392  1.00130.56           N  
ATOM   1164  CA  VAL A  84      11.850  10.005  -6.384  1.00130.56           C  
ATOM   1165  C   VAL A  84      12.295  10.529  -5.049  1.00130.56           C  
ATOM   1166  O   VAL A  84      11.527  10.466  -4.093  1.00130.56           O  
ATOM   1167  CB  VAL A  84      12.440   8.635  -6.616  1.00130.56           C  
ATOM   1168  CG1 VAL A  84      12.023   7.687  -5.477  1.00130.56           C  
ATOM   1169  CG2 VAL A  84      11.976   8.127  -7.990  1.00130.56           C  
ATOM   1170  H   VAL A  84      12.856  10.679  -8.114  1.00130.56           H  
ATOM   1171  HA  VAL A  84      10.768   9.882  -6.421  1.00130.56           H  
ATOM   1172  HB  VAL A  84      13.529   8.679  -6.615  1.00130.56           H  
ATOM   1173 HG11 VAL A  84      10.936   7.615  -5.444  1.00130.56           H  
ATOM   1174 HG12 VAL A  84      12.391   8.076  -4.528  1.00130.56           H  
ATOM   1175 HG13 VAL A  84      12.447   6.698  -5.653  1.00130.56           H  
ATOM   1176 HG21 VAL A  84      10.887   8.076  -8.010  1.00130.56           H  
ATOM   1177 HG22 VAL A  84      12.389   7.134  -8.169  1.00130.56           H  
ATOM   1178 HG23 VAL A  84      12.322   8.810  -8.766  1.00130.56           H  
ATOM   1179  N   ALA A  85      13.490  11.140  -4.942  1.00130.07           N  
ATOM   1180  CA  ALA A  85      13.942  11.608  -3.654  1.00130.07           C  
ATOM   1181  C   ALA A  85      12.975  12.630  -3.147  1.00130.07           C  
ATOM   1182  O   ALA A  85      12.611  12.611  -1.970  1.00130.07           O  
ATOM   1183  CB  ALA A  85      15.327  12.266  -3.715  1.00130.07           C  
ATOM   1184  H   ALA A  85      14.068  11.270  -5.760  1.00130.07           H  
ATOM   1185  HA  ALA A  85      14.005  10.739  -2.999  1.00130.07           H  
ATOM   1186  HB1 ALA A  85      15.286  13.139  -4.366  1.00130.07           H  
ATOM   1187  HB2 ALA A  85      16.051  11.553  -4.109  1.00130.07           H  
ATOM   1188  HB3 ALA A  85      15.628  12.573  -2.713  1.00130.07           H  
ATOM   1189  N   ASP A  86      12.491  13.512  -4.040  1.00197.30           N  
ATOM   1190  CA  ASP A  86      11.520  14.509  -3.687  1.00197.30           C  
ATOM   1191  C   ASP A  86      10.217  13.844  -3.308  1.00197.30           C  
ATOM   1192  O   ASP A  86       9.532  14.333  -2.407  1.00197.30           O  
ATOM   1193  CB  ASP A  86      11.264  15.502  -4.829  1.00197.30           C  
ATOM   1194  CG  ASP A  86      12.549  16.301  -4.977  1.00197.30           C  
ATOM   1195  OD1 ASP A  86      13.413  16.168  -4.069  1.00197.30           O  
ATOM   1196  OD2 ASP A  86      12.692  17.036  -5.989  1.00197.30           O1-
ATOM   1197  H   ASP A  86      12.823  13.471  -4.993  1.00197.30           H  
ATOM   1198  HA  ASP A  86      11.923  15.067  -2.842  1.00197.30           H  
ATOM   1199  HB2 ASP A  86      10.433  16.162  -4.579  1.00197.30           H  
ATOM   1200  HB3 ASP A  86      11.040  14.969  -5.753  1.00197.30           H  
ATOM   1201  N   LEU A  87       9.848  12.722  -3.973  1.00261.21           N  
ATOM   1202  CA  LEU A  87       8.640  11.999  -3.629  1.00261.21           C  
ATOM   1203  C   LEU A  87       8.740  11.529  -2.220  1.00261.21           C  
ATOM   1204  O   LEU A  87       7.848  11.746  -1.400  1.00261.21           O  
ATOM   1205  CB  LEU A  87       8.432  10.668  -4.388  1.00261.21           C  
ATOM   1206  CG  LEU A  87       7.604  10.683  -5.673  1.00261.21           C  
ATOM   1207  CD1 LEU A  87       7.685   9.336  -6.407  1.00261.21           C  
ATOM   1208  CD2 LEU A  87       6.147  11.025  -5.332  1.00261.21           C  
ATOM   1209  H   LEU A  87      10.429  12.382  -4.726  1.00261.21           H  
ATOM   1210  HA  LEU A  87       7.841  12.705  -3.856  1.00261.21           H  
ATOM   1211  HB2 LEU A  87       9.420  10.287  -4.646  1.00261.21           H  
ATOM   1212  HB3 LEU A  87       7.945   9.978  -3.699  1.00261.21           H  
ATOM   1213  HG  LEU A  87       8.010  11.442  -6.342  1.00261.21           H  
ATOM   1214 HD11 LEU A  87       7.287   8.549  -5.767  1.00261.21           H  
ATOM   1215 HD12 LEU A  87       8.725   9.116  -6.649  1.00261.21           H  
ATOM   1216 HD13 LEU A  87       7.101   9.387  -7.326  1.00261.21           H  
ATOM   1217 HD21 LEU A  87       5.742  10.265  -4.663  1.00261.21           H  
ATOM   1218 HD22 LEU A  87       5.557  11.054  -6.248  1.00261.21           H  
ATOM   1219 HD23 LEU A  87       6.107  11.998  -4.843  1.00261.21           H  
ATOM   1220  N   LEU A  88       9.896  10.931  -1.908  1.00220.88           N  
ATOM   1221  CA  LEU A  88      10.189  10.313  -0.658  1.00220.88           C  
ATOM   1222  C   LEU A  88      10.165  11.383   0.381  1.00220.88           C  
ATOM   1223  O   LEU A  88       9.639  11.178   1.478  1.00220.88           O  
ATOM   1224  CB  LEU A  88      11.563   9.615  -0.739  1.00220.88           C  
ATOM   1225  CG  LEU A  88      11.949   8.652   0.401  1.00220.88           C  
ATOM   1226  CD1 LEU A  88      13.175   7.839  -0.022  1.00220.88           C  
ATOM   1227  CD2 LEU A  88      12.223   9.358   1.735  1.00220.88           C  
ATOM   1228  H   LEU A  88      10.618  10.917  -2.614  1.00220.88           H  
ATOM   1229  HA  LEU A  88       9.456   9.547  -0.402  1.00220.88           H  
ATOM   1230  HB2 LEU A  88      11.583   9.044  -1.667  1.00220.88           H  
ATOM   1231  HB3 LEU A  88      12.323  10.396  -0.776  1.00220.88           H  
ATOM   1232  HG  LEU A  88      11.092   8.001   0.573  1.00220.88           H  
ATOM   1233 HD11 LEU A  88      14.017   8.511  -0.188  1.00220.88           H  
ATOM   1234 HD12 LEU A  88      12.953   7.300  -0.943  1.00220.88           H  
ATOM   1235 HD13 LEU A  88      13.428   7.127   0.764  1.00220.88           H  
ATOM   1236 HD21 LEU A  88      13.076  10.027   1.623  1.00220.88           H  
ATOM   1237 HD22 LEU A  88      12.442   8.614   2.501  1.00220.88           H  
ATOM   1238 HD23 LEU A  88      11.345   9.934   2.028  1.00220.88           H  
ATOM   1239  N   ALA A  89      10.655  12.585   0.014  1.00154.29           N  
ATOM   1240  CA  ALA A  89      10.763  13.677   0.932  1.00154.29           C  
ATOM   1241  C   ALA A  89       9.414  14.066   1.449  1.00154.29           C  
ATOM   1242  O   ALA A  89       9.217  14.103   2.664  1.00154.29           O  
ATOM   1243  CB  ALA A  89      11.387  14.934   0.299  1.00154.29           C  
ATOM   1244  H   ALA A  89      10.956  12.719  -0.941  1.00154.29           H  
ATOM   1245  HA  ALA A  89      11.411  13.322   1.733  1.00154.29           H  
ATOM   1246  HB1 ALA A  89      10.744  15.294  -0.504  1.00154.29           H  
ATOM   1247  HB2 ALA A  89      12.369  14.688  -0.105  1.00154.29           H  
ATOM   1248  HB3 ALA A  89      11.490  15.710   1.058  1.00154.29           H  
ATOM   1249  N   GLY A  90       8.425  14.257   0.555  1.00131.97           N  
ATOM   1250  CA  GLY A  90       7.127  14.711   0.981  1.00131.97           C  
ATOM   1251  C   GLY A  90       6.499  13.704   1.890  1.00131.97           C  
ATOM   1252  O   GLY A  90       5.871  14.081   2.882  1.00131.97           O  
ATOM   1253  H   GLY A  90       8.596  14.080  -0.425  1.00131.97           H  
ATOM   1254  HA2 GLY A  90       7.233  15.658   1.511  1.00131.97           H  
ATOM   1255  HA3 GLY A  90       6.491  14.853   0.107  1.00131.97           H  
ATOM   1256  N   LEU A  91       6.675  12.404   1.570  1.00242.66           N  
ATOM   1257  CA  LEU A  91       6.093  11.344   2.351  1.00242.66           C  
ATOM   1258  C   LEU A  91       6.710  11.366   3.719  1.00242.66           C  
ATOM   1259  O   LEU A  91       6.015  11.404   4.741  1.00242.66           O  
ATOM   1260  CB  LEU A  91       6.350   9.957   1.724  1.00242.66           C  
ATOM   1261  CG  LEU A  91       5.742   8.780   2.512  1.00242.66           C  
ATOM   1262  CD1 LEU A  91       4.207   8.868   2.535  1.00242.66           C  
ATOM   1263  CD2 LEU A  91       6.256   7.424   1.995  1.00242.66           C  
ATOM   1264  H   LEU A  91       7.231  12.169   0.760  1.00242.66           H  
ATOM   1265  HA  LEU A  91       5.016  11.506   2.392  1.00242.66           H  
ATOM   1266  HB2 LEU A  91       5.924   9.952   0.721  1.00242.66           H  
ATOM   1267  HB3 LEU A  91       7.428   9.805   1.662  1.00242.66           H  
ATOM   1268  HG  LEU A  91       6.078   8.855   3.546  1.00242.66           H  
ATOM   1269 HD11 LEU A  91       3.824   8.798   1.517  1.00242.66           H  
ATOM   1270 HD12 LEU A  91       3.904   9.819   2.972  1.00242.66           H  
ATOM   1271 HD13 LEU A  91       3.805   8.049   3.132  1.00242.66           H  
ATOM   1272 HD21 LEU A  91       5.950   7.291   0.957  1.00242.66           H  
ATOM   1273 HD22 LEU A  91       5.838   6.621   2.603  1.00242.66           H  
ATOM   1274 HD23 LEU A  91       7.344   7.400   2.059  1.00242.66           H  
ATOM   1275  N   GLY A  92       8.048  11.460   3.760  1.00116.67           N  
ATOM   1276  CA  GLY A  92       8.762  11.446   4.995  1.00116.67           C  
ATOM   1277  C   GLY A  92       8.314  12.611   5.824  1.00116.67           C  
ATOM   1278  O   GLY A  92       8.167  12.455   7.039  1.00116.67           O  
ATOM   1279  H   GLY A  92       8.562  11.543   2.895  1.00116.67           H  
ATOM   1280  HA2 GLY A  92       8.556  10.517   5.527  1.00116.67           H  
ATOM   1281  HA3 GLY A  92       9.832  11.524   4.801  1.00116.67           H  
ATOM   1282  N   LEU A  93       8.062  13.783   5.185  1.00237.23           N  
ATOM   1283  CA  LEU A  93       7.608  14.934   5.913  1.00237.23           C  
ATOM   1284  C   LEU A  93       6.268  14.638   6.525  1.00237.23           C  
ATOM   1285  O   LEU A  93       6.030  15.006   7.678  1.00237.23           O  
ATOM   1286  CB  LEU A  93       7.447  16.270   5.136  1.00237.23           C  
ATOM   1287  CG  LEU A  93       8.729  16.945   4.586  1.00237.23           C  
ATOM   1288  CD1 LEU A  93       9.961  16.615   5.435  1.00237.23           C  
ATOM   1289  CD2 LEU A  93       8.922  16.818   3.075  1.00237.23           C  
ATOM   1290  H   LEU A  93       8.196  13.845   4.186  1.00237.23           H  
ATOM   1291  HA  LEU A  93       8.416  15.099   6.626  1.00237.23           H  
ATOM   1292  HB2 LEU A  93       6.792  16.075   4.287  1.00237.23           H  
ATOM   1293  HB3 LEU A  93       6.968  16.982   5.809  1.00237.23           H  
ATOM   1294  HG  LEU A  93       8.578  18.018   4.702  1.00237.23           H  
ATOM   1295 HD11 LEU A  93      10.174  15.548   5.367  1.00237.23           H  
ATOM   1296 HD12 LEU A  93       9.768  16.881   6.474  1.00237.23           H  
ATOM   1297 HD13 LEU A  93      10.817  17.181   5.068  1.00237.23           H  
ATOM   1298 HD21 LEU A  93       9.086  15.772   2.816  1.00237.23           H  
ATOM   1299 HD22 LEU A  93       9.786  17.408   2.768  1.00237.23           H  
ATOM   1300 HD23 LEU A  93       8.032  17.184   2.563  1.00237.23           H  
ATOM   1301  N   VAL A  94       5.364  13.949   5.795  1.00203.84           N  
ATOM   1302  CA  VAL A  94       4.073  13.708   6.382  1.00203.84           C  
ATOM   1303  C   VAL A  94       4.227  12.791   7.558  1.00203.84           C  
ATOM   1304  O   VAL A  94       3.653  13.058   8.615  1.00203.84           O  
ATOM   1305  CB  VAL A  94       3.010  13.159   5.453  1.00203.84           C  
ATOM   1306  CG1 VAL A  94       2.875  14.114   4.256  1.00203.84           C  
ATOM   1307  CG2 VAL A  94       3.278  11.692   5.092  1.00203.84           C  
ATOM   1308  H   VAL A  94       5.587  13.614   4.868  1.00203.84           H  
ATOM   1309  HA  VAL A  94       3.708  14.694   6.672  1.00203.84           H  
ATOM   1310  HB  VAL A  94       2.039  13.125   5.946  1.00203.84           H  
ATOM   1311 HG11 VAL A  94       3.829  14.177   3.732  1.00203.84           H  
ATOM   1312 HG12 VAL A  94       2.589  15.104   4.611  1.00203.84           H  
ATOM   1313 HG13 VAL A  94       2.111  13.738   3.576  1.00203.84           H  
ATOM   1314 HG21 VAL A  94       4.240  11.612   4.586  1.00203.84           H  
ATOM   1315 HG22 VAL A  94       2.489  11.330   4.432  1.00203.84           H  
ATOM   1316 HG23 VAL A  94       3.295  11.091   6.001  1.00203.84           H  
ATOM   1317  N   LEU A  95       5.079  11.749   7.434  1.00251.01           N  
ATOM   1318  CA  LEU A  95       5.251  10.782   8.490  1.00251.01           C  
ATOM   1319  C   LEU A  95       5.778  11.515   9.698  1.00251.01           C  
ATOM   1320  O   LEU A  95       5.228  11.410  10.802  1.00251.01           O  
ATOM   1321  CB  LEU A  95       6.252   9.673   8.068  1.00251.01           C  
ATOM   1322  CG  LEU A  95       6.326   8.402   8.950  1.00251.01           C  
ATOM   1323  CD1 LEU A  95       6.969   8.640  10.329  1.00251.01           C  
ATOM   1324  CD2 LEU A  95       4.943   7.737   9.035  1.00251.01           C  
ATOM   1325  H   LEU A  95       5.609  11.645   6.580  1.00251.01           H  
ATOM   1326  HA  LEU A  95       4.298  10.301   8.711  1.00251.01           H  
ATOM   1327  HB2 LEU A  95       5.982   9.356   7.061  1.00251.01           H  
ATOM   1328  HB3 LEU A  95       7.246  10.119   8.054  1.00251.01           H  
ATOM   1329  HG  LEU A  95       7.007   7.705   8.460  1.00251.01           H  
ATOM   1330 HD11 LEU A  95       6.353   9.333  10.902  1.00251.01           H  
ATOM   1331 HD12 LEU A  95       7.965   9.062  10.197  1.00251.01           H  
ATOM   1332 HD13 LEU A  95       7.043   7.693  10.864  1.00251.01           H  
ATOM   1333 HD21 LEU A  95       4.243   8.416   9.522  1.00251.01           H  
ATOM   1334 HD22 LEU A  95       5.018   6.816   9.613  1.00251.01           H  
ATOM   1335 HD23 LEU A  95       4.588   7.508   8.030  1.00251.01           H  
ATOM   1336  N   HID A  96       6.840  12.360   9.449  1.00277.43           N  
ATOM   1337  CA  HID A  96       7.509  13.128  10.493  1.00277.43           C  
ATOM   1338  C   HID A  96       6.478  13.965  11.248  1.00277.43           C  
ATOM   1339  O   HID A  96       6.531  14.096  12.468  1.00277.43           O  
ATOM   1340  CB  HID A  96       8.573  14.072   9.903  1.00277.43           C  
ATOM   1341  CG  HID A  96       9.532  14.588  10.919  1.00277.43           C  
ATOM   1342  CD2 HID A  96       9.517  15.678  11.762  1.00277.43           C  
ATOM   1343  ND1 HID A  96      10.701  13.942  11.215  1.00277.43           N  
ATOM   1344  CE1 HID A  96      11.306  14.618  12.235  1.00277.43           C  
ATOM   1345  NE2 HID A  96      10.626  15.688  12.569  1.00277.43           N  
ATOM   1346  H   HID A  96       7.180  12.441   8.488  1.00277.43           H  
ATOM   1347  HA  HID A  96       7.945  12.400  11.184  1.00277.43           H  
ATOM   1348  HB2 HID A  96       8.101  14.926   9.404  1.00277.43           H  
ATOM   1349  HB3 HID A  96       9.145  13.544   9.132  1.00277.43           H  
ATOM   1350  HD1 HID A  96      11.032  13.087  10.778  1.00277.43           H  
ATOM   1351  HD2 HID A  96       8.756  16.443  11.843  1.00277.43           H  
ATOM   1352  HE1 HID A  96      12.209  14.265  12.711  1.00277.43           H  
ATOM   1353  N   PHE A  97       5.556  14.636  10.471  1.00217.90           N  
ATOM   1354  CA  PHE A  97       4.549  15.434  11.121  1.00217.90           C  
ATOM   1355  C   PHE A  97       3.630  14.547  11.908  1.00217.90           C  
ATOM   1356  O   PHE A  97       3.251  14.889  13.027  1.00217.90           O  
ATOM   1357  CB  PHE A  97       3.627  16.248  10.189  1.00217.90           C  
ATOM   1358  CG  PHE A  97       4.221  17.595   9.978  1.00217.90           C  
ATOM   1359  CD1 PHE A  97       4.093  18.549  10.963  1.00217.90           C  
ATOM   1360  CD2 PHE A  97       4.902  17.902   8.826  1.00217.90           C  
ATOM   1361  CE1 PHE A  97       4.634  19.800  10.799  1.00217.90           C  
ATOM   1362  CE2 PHE A  97       5.444  19.152   8.656  1.00217.90           C  
ATOM   1363  CZ  PHE A  97       5.309  20.099   9.641  1.00217.90           C  
ATOM   1364  H   PHE A  97       5.620  14.619   9.463  1.00217.90           H  
ATOM   1365  HA  PHE A  97       5.128  16.135  11.723  1.00217.90           H  
ATOM   1366  HB2 PHE A  97       3.531  15.736   9.231  1.00217.90           H  
ATOM   1367  HB3 PHE A  97       2.643  16.350  10.646  1.00217.90           H  
ATOM   1368  HD1 PHE A  97       3.562  18.311  11.873  1.00217.90           H  
ATOM   1369  HD2 PHE A  97       5.012  17.158   8.051  1.00217.90           H  
ATOM   1370  HE1 PHE A  97       4.530  20.544  11.575  1.00217.90           H  
ATOM   1371  HE2 PHE A  97       5.977  19.390   7.747  1.00217.90           H  
ATOM   1372  HZ  PHE A  97       5.735  21.082   9.505  1.00217.90           H  
ATOM   1373  N   ALA A  98       3.272  13.380  11.349  1.00105.02           N  
ATOM   1374  CA  ALA A  98       2.314  12.506  11.958  1.00105.02           C  
ATOM   1375  C   ALA A  98       2.808  12.025  13.283  1.00105.02           C  
ATOM   1376  O   ALA A  98       2.035  11.951  14.237  1.00105.02           O  
ATOM   1377  CB  ALA A  98       2.001  11.259  11.116  1.00105.02           C  
ATOM   1378  H   ALA A  98       3.692  13.110  10.471  1.00105.02           H  
ATOM   1379  HA  ALA A  98       1.407  13.103  12.056  1.00105.02           H  
ATOM   1380  HB1 ALA A  98       2.902  10.655  11.012  1.00105.02           H  
ATOM   1381  HB2 ALA A  98       1.653  11.565  10.129  1.00105.02           H  
ATOM   1382  HB3 ALA A  98       1.226  10.673  11.609  1.00105.02           H  
ATOM   1383  N   ALA A  99       4.113  11.713  13.409  1.00285.29           N  
ATOM   1384  CA  ALA A  99       4.491  11.097  14.657  1.00285.29           C  
ATOM   1385  C   ALA A  99       4.589  12.082  15.790  1.00285.29           C  
ATOM   1386  O   ALA A  99       5.384  13.017  15.716  1.00285.29           O  
ATOM   1387  CB  ALA A  99       5.812  10.315  14.582  1.00285.29           C  
ATOM   1388  H   ALA A  99       4.783  11.899  12.677  1.00285.29           H  
ATOM   1389  HA  ALA A  99       3.680  10.396  14.854  1.00285.29           H  
ATOM   1390  HB1 ALA A  99       6.632  11.005  14.385  1.00285.29           H  
ATOM   1391  HB2 ALA A  99       5.754   9.581  13.779  1.00285.29           H  
ATOM   1392  HB3 ALA A  99       5.986   9.804  15.529  1.00285.29           H  
ATOM   1393  N   VAL A 100       3.807  11.837  16.884  1.00347.88           N  
ATOM   1394  CA  VAL A 100       3.730  12.654  18.079  1.00347.88           C  
ATOM   1395  C   VAL A 100       4.860  12.247  18.980  1.00347.88           C  
ATOM   1396  O   VAL A 100       4.933  11.116  19.462  1.00347.88           O  
ATOM   1397  CB  VAL A 100       2.403  12.517  18.769  1.00347.88           C  
ATOM   1398  CG1 VAL A 100       2.166  11.031  19.076  1.00347.88           C  
ATOM   1399  CG2 VAL A 100       2.370  13.444  19.996  1.00347.88           C  
ATOM   1400  H   VAL A 100       3.229  11.009  16.857  1.00347.88           H  
ATOM   1401  HA  VAL A 100       3.818  13.707  17.812  1.00347.88           H  
ATOM   1402  HB  VAL A 100       1.574  12.838  18.138  1.00347.88           H  
ATOM   1403 HG11 VAL A 100       2.972  10.658  19.708  1.00347.88           H  
ATOM   1404 HG12 VAL A 100       2.144  10.466  18.144  1.00347.88           H  
ATOM   1405 HG13 VAL A 100       1.214  10.914  19.594  1.00347.88           H  
ATOM   1406 HG21 VAL A 100       3.180  13.177  20.675  1.00347.88           H  
ATOM   1407 HG22 VAL A 100       1.415  13.334  20.509  1.00347.88           H  
ATOM   1408 HG23 VAL A 100       2.492  14.478  19.674  1.00347.88           H  
ATOM   1409  N   PHE A 101       5.762  13.267  19.208  1.00204.63           N  
ATOM   1410  CA  PHE A 101       7.104  13.054  19.742  1.00204.63           C  
ATOM   1411  C   PHE A 101       7.191  12.663  21.226  1.00204.63           C  
ATOM   1412  O   PHE A 101       7.992  11.817  21.625  1.00204.63           O  
ATOM   1413  CB  PHE A 101       7.925  14.343  19.537  1.00204.63           C  
ATOM   1414  CG  PHE A 101       9.400  14.085  19.636  1.00204.63           C  
ATOM   1415  CD1 PHE A 101      10.057  13.466  18.567  1.00204.63           C  
ATOM   1416  CD2 PHE A 101      10.105  14.374  20.807  1.00204.63           C  
ATOM   1417  CE1 PHE A 101      11.398  13.126  18.677  1.00204.63           C  
ATOM   1418  CE2 PHE A 101      11.446  14.015  20.909  1.00204.63           C  
ATOM   1419  CZ  PHE A 101      12.093  13.392  19.850  1.00204.63           C  
ATOM   1420  H   PHE A 101       5.514  14.201  18.905  1.00204.63           H  
ATOM   1421  HA  PHE A 101       7.522  12.215  19.172  1.00204.63           H  
ATOM   1422  HB2 PHE A 101       7.721  14.772  18.547  1.00204.63           H  
ATOM   1423  HB3 PHE A 101       7.629  15.117  20.257  1.00204.63           H  
ATOM   1424  HD1 PHE A 101       9.522  13.222  17.653  1.00204.63           H  
ATOM   1425  HD2 PHE A 101       9.612  14.833  21.660  1.00204.63           H  
ATOM   1426  HE1 PHE A 101      11.896  12.633  17.850  1.00204.63           H  
ATOM   1427  HE2 PHE A 101      11.983  14.183  21.830  1.00204.63           H  
ATOM   1428  HZ  PHE A 101      13.134  13.103  19.942  1.00204.63           H  
ATOM   1429  N   CYS A 102       6.438  13.414  22.111  1.00258.14           N  
ATOM   1430  CA  CYS A 102       6.571  13.214  23.518  1.00258.14           C  
ATOM   1431  C   CYS A 102       6.223  11.804  23.830  1.00258.14           C  
ATOM   1432  O   CYS A 102       6.898  11.170  24.633  1.00258.14           O  
ATOM   1433  CB  CYS A 102       5.622  14.099  24.349  1.00258.14           C  
ATOM   1434  SG  CYS A 102       6.111  15.845  24.322  1.00258.14           S  
ATOM   1435  H   CYS A 102       5.804  14.123  21.771  1.00258.14           H  
ATOM   1436  HA  CYS A 102       7.599  13.470  23.776  1.00258.14           H  
ATOM   1437  HB2 CYS A 102       5.630  13.749  25.381  1.00258.14           H  
ATOM   1438  HB3 CYS A 102       4.614  14.011  23.943  1.00258.14           H  
ATOM   1439  HG  CYS A 102       7.345  15.969  24.818  1.00258.14           H  
ATOM   1440  N   ILE A 103       5.181  11.237  23.207  1.00424.27           N  
ATOM   1441  CA  ILE A 103       4.987   9.860  23.522  1.00424.27           C  
ATOM   1442  C   ILE A 103       5.578   9.052  22.404  1.00424.27           C  
ATOM   1443  O   ILE A 103       4.891   8.347  21.672  1.00424.27           O  
ATOM   1444  CB  ILE A 103       3.533   9.490  23.751  1.00424.27           C  
ATOM   1445  CG1 ILE A 103       2.635   9.721  22.528  1.00424.27           C  
ATOM   1446  CG2 ILE A 103       3.052  10.331  24.948  1.00424.27           C  
ATOM   1447  CD1 ILE A 103       2.384  11.199  22.256  1.00424.27           C  
ATOM   1448  H   ILE A 103       4.584  11.742  22.568  1.00424.27           H  
ATOM   1449  HA  ILE A 103       5.484   9.647  24.468  1.00424.27           H  
ATOM   1450  HB  ILE A 103       3.464   8.420  23.945  1.00424.27           H  
ATOM   1451 HG12 ILE A 103       3.116   9.282  21.654  1.00424.27           H  
ATOM   1452 HG13 ILE A 103       1.677   9.230  22.701  1.00424.27           H  
ATOM   1453 HG21 ILE A 103       3.140  11.390  24.706  1.00424.27           H  
ATOM   1454 HG22 ILE A 103       3.665  10.105  25.820  1.00424.27           H  
ATOM   1455 HG23 ILE A 103       2.011  10.093  25.164  1.00424.27           H  
ATOM   1456 HD11 ILE A 103       3.335  11.703  22.081  1.00424.27           H  
ATOM   1457 HD12 ILE A 103       1.888  11.648  23.117  1.00424.27           H  
ATOM   1458 HD13 ILE A 103       1.750  11.304  21.375  1.00424.27           H  
ATOM   1459  N   GLY A 104       6.917   9.090  22.284  1.00184.81           N  
ATOM   1460  CA  GLY A 104       7.521   8.340  21.233  1.00184.81           C  
ATOM   1461  C   GLY A 104       8.609   7.545  21.847  1.00184.81           C  
ATOM   1462  O   GLY A 104       9.220   7.962  22.831  1.00184.81           O  
ATOM   1463  H   GLY A 104       7.479   9.635  22.921  1.00184.81           H  
ATOM   1464  HA2 GLY A 104       6.786   7.679  20.773  1.00184.81           H  
ATOM   1465  HA3 GLY A 104       7.928   9.012  20.478  1.00184.81           H  
ATOM   1466  N   SER A 105       8.858   6.356  21.259  1.00280.72           N  
ATOM   1467  CA  SER A 105       9.931   5.501  21.669  1.00280.72           C  
ATOM   1468  C   SER A 105      11.155   5.942  20.928  1.00280.72           C  
ATOM   1469  O   SER A 105      11.064   6.534  19.849  1.00280.72           O  
ATOM   1470  CB  SER A 105       9.699   4.023  21.318  1.00280.72           C  
ATOM   1471  OG  SER A 105      10.835   3.256  21.684  1.00280.72           O  
ATOM   1472  H   SER A 105       8.264   6.057  20.499  1.00280.72           H  
ATOM   1473  HA  SER A 105      10.020   5.576  22.753  1.00280.72           H  
ATOM   1474  HB2 SER A 105       9.529   3.929  20.245  1.00280.72           H  
ATOM   1475  HB3 SER A 105       8.826   3.656  21.858  1.00280.72           H  
ATOM   1476  HG  SER A 105      11.587   3.600  21.196  1.00280.72           H  
ATOM   1477  N   ALA A 106      12.339   5.599  21.474  1.00122.41           N  
ATOM   1478  CA  ALA A 106      13.582   6.031  20.905  1.00122.41           C  
ATOM   1479  C   ALA A 106      13.666   5.511  19.507  1.00122.41           C  
ATOM   1480  O   ALA A 106      13.995   6.269  18.594  1.00122.41           O  
ATOM   1481  CB  ALA A 106      14.809   5.503  21.670  1.00122.41           C  
ATOM   1482  H   ALA A 106      12.351   5.024  22.304  1.00122.41           H  
ATOM   1483  HA  ALA A 106      13.597   7.120  20.951  1.00122.41           H  
ATOM   1484  HB1 ALA A 106      14.816   4.413  21.638  1.00122.41           H  
ATOM   1485  HB2 ALA A 106      14.762   5.836  22.707  1.00122.41           H  
ATOM   1486  HB3 ALA A 106      15.718   5.886  21.207  1.00122.41           H  
ATOM   1487  N   GLU A 107      13.270   4.237  19.301  1.00145.98           N  
ATOM   1488  CA  GLU A 107      13.370   3.609  18.013  1.00145.98           C  
ATOM   1489  C   GLU A 107      12.508   4.339  17.035  1.00145.98           C  
ATOM   1490  O   GLU A 107      12.982   4.745  15.973  1.00145.98           O  
ATOM   1491  CB  GLU A 107      12.913   2.140  18.025  1.00145.98           C  
ATOM   1492  CG  GLU A 107      13.218   1.390  16.726  1.00145.98           C  
ATOM   1493  CD  GLU A 107      12.718  -0.038  16.881  1.00145.98           C  
ATOM   1494  OE1 GLU A 107      11.578  -0.225  17.386  1.00145.98           O  
ATOM   1495  OE2 GLU A 107      13.479  -0.964  16.496  1.00145.98           O1-
ATOM   1496  H   GLU A 107      12.892   3.710  20.075  1.00145.98           H  
ATOM   1497  HA  GLU A 107      14.423   3.641  17.734  1.00145.98           H  
ATOM   1498  HB2 GLU A 107      13.419   1.629  18.844  1.00145.98           H  
ATOM   1499  HB3 GLU A 107      11.836   2.116  18.191  1.00145.98           H  
ATOM   1500  HG2 GLU A 107      14.293   1.388  16.543  1.00145.98           H  
ATOM   1501  HG3 GLU A 107      12.708   1.872  15.892  1.00145.98           H  
ATOM   1502  N   MET A 108      11.253   4.625  17.435  1.00107.02           N  
ATOM   1503  CA  MET A 108      10.283   5.248  16.585  1.00107.02           C  
ATOM   1504  C   MET A 108      10.809   6.587  16.196  1.00107.02           C  
ATOM   1505  O   MET A 108      10.777   6.954  15.021  1.00107.02           O  
ATOM   1506  CB  MET A 108       8.937   5.461  17.296  1.00107.02           C  
ATOM   1507  CG  MET A 108       8.213   4.159  17.646  1.00107.02           C  
ATOM   1508  SD  MET A 108       6.618   4.392  18.488  1.00107.02           S  
ATOM   1509  CE  MET A 108       5.771   5.094  17.043  1.00107.02           C  
ATOM   1510  H   MET A 108      10.984   4.389  18.379  1.00107.02           H  
ATOM   1511  HA  MET A 108      10.116   4.598  15.726  1.00107.02           H  
ATOM   1512  HB2 MET A 108       8.292   6.048  16.643  1.00107.02           H  
ATOM   1513  HB3 MET A 108       9.119   6.012  18.219  1.00107.02           H  
ATOM   1514  HG2 MET A 108       8.861   3.573  18.298  1.00107.02           H  
ATOM   1515  HG3 MET A 108       8.034   3.609  16.722  1.00107.02           H  
ATOM   1516  HE1 MET A 108       4.740   5.331  17.306  1.00107.02           H  
ATOM   1517  HE2 MET A 108       5.781   4.370  16.228  1.00107.02           H  
ATOM   1518  HE3 MET A 108       6.283   6.003  16.728  1.00107.02           H  
ATOM   1519  N   SER A 109      11.358   7.339  17.211  1.00225.84           N  
ATOM   1520  CA  SER A 109      11.874   8.688  17.025  1.00225.84           C  
ATOM   1521  C   SER A 109      12.897   8.719  15.890  1.00225.84           C  
ATOM   1522  O   SER A 109      12.981   9.665  15.112  1.00225.84           O  
ATOM   1523  CB  SER A 109      12.577   9.208  18.289  1.00225.84           C  
ATOM   1524  OG  SER A 109      13.110  10.521  18.142  1.00225.84           O  
ATOM   1525  H   SER A 109      11.392   6.936  18.150  1.00225.84           H  
ATOM   1526  HA  SER A 109      11.033   9.330  16.750  1.00225.84           H  
ATOM   1527  HB2 SER A 109      13.406   8.563  18.583  1.00225.84           H  
ATOM   1528  HB3 SER A 109      11.875   9.228  19.128  1.00225.84           H  
ATOM   1529  HG  SER A 109      13.671  10.545  17.346  1.00225.84           H  
ATOM   1530  N   LEU A 110      13.823   7.717  15.854  1.00247.31           N  
ATOM   1531  CA  LEU A 110      14.818   7.667  14.827  1.00247.31           C  
ATOM   1532  C   LEU A 110      14.151   7.431  13.496  1.00247.31           C  
ATOM   1533  O   LEU A 110      14.523   8.059  12.500  1.00247.31           O  
ATOM   1534  CB  LEU A 110      15.873   6.597  15.150  1.00247.31           C  
ATOM   1535  CG  LEU A 110      16.887   7.013  16.250  1.00247.31           C  
ATOM   1536  CD1 LEU A 110      16.229   7.550  17.524  1.00247.31           C  
ATOM   1537  CD2 LEU A 110      17.784   5.833  16.628  1.00247.31           C  
ATOM   1538  H   LEU A 110      13.837   7.017  16.582  1.00247.31           H  
ATOM   1539  HA  LEU A 110      15.344   8.620  14.775  1.00247.31           H  
ATOM   1540  HB2 LEU A 110      15.356   5.698  15.484  1.00247.31           H  
ATOM   1541  HB3 LEU A 110      16.429   6.379  14.238  1.00247.31           H  
ATOM   1542  HG  LEU A 110      17.471   7.823  15.814  1.00247.31           H  
ATOM   1543 HD11 LEU A 110      15.635   6.761  17.986  1.00247.31           H  
ATOM   1544 HD12 LEU A 110      15.583   8.391  17.272  1.00247.31           H  
ATOM   1545 HD13 LEU A 110      17.000   7.880  18.220  1.00247.31           H  
ATOM   1546 HD21 LEU A 110      17.176   5.039  17.061  1.00247.31           H  
ATOM   1547 HD22 LEU A 110      18.527   6.160  17.356  1.00247.31           H  
ATOM   1548 HD23 LEU A 110      18.288   5.460  15.737  1.00247.31           H  
ATOM   1549  N   VAL A 111      13.100   6.590  13.461  1.00139.46           N  
ATOM   1550  CA  VAL A 111      12.432   6.250  12.229  1.00139.46           C  
ATOM   1551  C   VAL A 111      11.825   7.481  11.616  1.00139.46           C  
ATOM   1552  O   VAL A 111      11.866   7.659  10.401  1.00139.46           O  
ATOM   1553  CB  VAL A 111      11.347   5.215  12.422  1.00139.46           C  
ATOM   1554  CG1 VAL A 111      10.647   4.905  11.086  1.00139.46           C  
ATOM   1555  CG2 VAL A 111      11.992   3.972  13.053  1.00139.46           C  
ATOM   1556  H   VAL A 111      12.769   6.185  14.325  1.00139.46           H  
ATOM   1557  HA  VAL A 111      13.188   5.825  11.569  1.00139.46           H  
ATOM   1558  HB  VAL A 111      10.568   5.587  13.088  1.00139.46           H  
ATOM   1559 HG11 VAL A 111      11.378   4.527  10.372  1.00139.46           H  
ATOM   1560 HG12 VAL A 111      10.193   5.815  10.694  1.00139.46           H  
ATOM   1561 HG13 VAL A 111       9.874   4.154  11.247  1.00139.46           H  
ATOM   1562 HG21 VAL A 111      12.772   3.593  12.393  1.00139.46           H  
ATOM   1563 HG22 VAL A 111      11.233   3.203  13.198  1.00139.46           H  
ATOM   1564 HG23 VAL A 111      12.428   4.238  14.016  1.00139.46           H  
ATOM   1565  N   LEU A 112      11.233   8.389  12.468  1.00302.82           N  
ATOM   1566  CA  LEU A 112      10.565   9.566  11.934  1.00302.82           C  
ATOM   1567  C   LEU A 112      11.548  10.552  11.261  1.00302.82           C  
ATOM   1568  O   LEU A 112      11.180  11.331  10.378  1.00302.82           O  
ATOM   1569  CB  LEU A 112       9.603  10.218  12.959  1.00302.82           C  
ATOM   1570  CG  LEU A 112       9.944  11.619  13.504  1.00302.82           C  
ATOM   1571  CD1 LEU A 112       8.780  12.244  14.260  1.00302.82           C  
ATOM   1572  CD2 LEU A 112      11.155  11.705  14.409  1.00302.82           C  
ATOM   1573  H   LEU A 112      11.262   8.200  13.471  1.00302.82           H  
ATOM   1574  HA  LEU A 112       9.954   9.179  11.109  1.00302.82           H  
ATOM   1575  HB2 LEU A 112       8.640  10.318  12.436  1.00302.82           H  
ATOM   1576  HB3 LEU A 112       9.408   9.533  13.792  1.00302.82           H  
ATOM   1577  HG  LEU A 112      10.113  12.246  12.644  1.00302.82           H  
ATOM   1578 HD11 LEU A 112       8.526  11.649  15.142  1.00302.82           H  
ATOM   1579 HD12 LEU A 112       7.914  12.329  13.605  1.00302.82           H  
ATOM   1580 HD13 LEU A 112       9.022  13.257  14.598  1.00302.82           H  
ATOM   1581 HD21 LEU A 112      11.014  11.090  15.298  1.00302.82           H  
ATOM   1582 HD22 LEU A 112      11.329  12.734  14.742  1.00302.82           H  
ATOM   1583 HD23 LEU A 112      12.060  11.404  13.900  1.00302.82           H  
ATOM   1584  N   VAL A 113      12.808  10.635  11.811  1.00266.55           N  
ATOM   1585  CA  VAL A 113      13.796  11.599  11.334  1.00266.55           C  
ATOM   1586  C   VAL A 113      14.643  11.015  10.204  1.00266.55           C  
ATOM   1587  O   VAL A 113      15.136  11.726   9.327  1.00266.55           O  
ATOM   1588  CB  VAL A 113      14.693  12.183  12.442  1.00266.55           C  
ATOM   1589  CG1 VAL A 113      15.472  11.140  13.233  1.00266.55           C  
ATOM   1590  CG2 VAL A 113      15.673  13.199  11.854  1.00266.55           C  
ATOM   1591  H   VAL A 113      13.041   9.990  12.565  1.00266.55           H  
ATOM   1592  HA  VAL A 113      13.245  12.430  10.879  1.00266.55           H  
ATOM   1593  HB  VAL A 113      14.050  12.716  13.154  1.00266.55           H  
ATOM   1594 HG11 VAL A 113      16.130  10.543  12.596  1.00266.55           H  
ATOM   1595 HG12 VAL A 113      14.786  10.470  13.744  1.00266.55           H  
ATOM   1596 HG13 VAL A 113      16.090  11.615  14.002  1.00266.55           H  
ATOM   1597 HG21 VAL A 113      16.389  12.736  11.167  1.00266.55           H  
ATOM   1598 HG22 VAL A 113      16.263  13.646  12.652  1.00266.55           H  
ATOM   1599 HG23 VAL A 113      15.139  13.988  11.315  1.00266.55           H  
ATOM   1600  N   GLY A 114      14.893   9.671  10.275  1.00102.98           N  
ATOM   1601  CA  GLY A 114      15.826   9.046   9.384  1.00102.98           C  
ATOM   1602  C   GLY A 114      15.445   9.279   7.954  1.00102.98           C  
ATOM   1603  O   GLY A 114      16.306   9.558   7.116  1.00102.98           O  
ATOM   1604  H   GLY A 114      14.394   9.094  10.937  1.00102.98           H  
ATOM   1605  HA2 GLY A 114      16.819   9.460   9.560  1.00102.98           H  
ATOM   1606  HA3 GLY A 114      15.840   7.974   9.578  1.00102.98           H  
ATOM   1607  N   VAL A 115      14.130   9.256   7.666  1.00134.92           N  
ATOM   1608  CA  VAL A 115      13.598   9.326   6.332  1.00134.92           C  
ATOM   1609  C   VAL A 115      14.068  10.604   5.685  1.00134.92           C  
ATOM   1610  O   VAL A 115      14.449  10.601   4.513  1.00134.92           O  
ATOM   1611  CB  VAL A 115      12.094   9.303   6.321  1.00134.92           C  
ATOM   1612  CG1 VAL A 115      11.599   9.382   4.869  1.00134.92           C  
ATOM   1613  CG2 VAL A 115      11.622   8.041   7.063  1.00134.92           C  
ATOM   1614  H   VAL A 115      13.478   9.185   8.434  1.00134.92           H  
ATOM   1615  HA  VAL A 115      13.952   8.453   5.785  1.00134.92           H  
ATOM   1616  HB  VAL A 115      11.671  10.163   6.841  1.00134.92           H  
ATOM   1617 HG11 VAL A 115      11.996   8.539   4.303  1.00134.92           H  
ATOM   1618 HG12 VAL A 115      11.940  10.315   4.419  1.00134.92           H  
ATOM   1619 HG13 VAL A 115      10.510   9.348   4.854  1.00134.92           H  
ATOM   1620 HG21 VAL A 115      12.027   7.157   6.570  1.00134.92           H  
ATOM   1621 HG22 VAL A 115      10.533   7.998   7.050  1.00134.92           H  
ATOM   1622 HG23 VAL A 115      11.972   8.074   8.095  1.00134.92           H  
ATOM   1623  N   LEU A 116      14.102  11.733   6.475  1.00162.18           N  
ATOM   1624  CA  LEU A 116      14.533  13.024   5.942  1.00162.18           C  
ATOM   1625  C   LEU A 116      15.950  12.855   5.367  1.00162.18           C  
ATOM   1626  O   LEU A 116      16.306  13.371   4.309  1.00162.18           O  
ATOM   1627  CB  LEU A 116      14.595  14.083   7.055  1.00162.18           C  
ATOM   1628  CG  LEU A 116      15.046  15.471   6.555  1.00162.18           C  
ATOM   1629  CD1 LEU A 116      13.892  16.216   5.892  1.00162.18           C  
ATOM   1630  CD2 LEU A 116      15.648  16.283   7.701  1.00162.18           C  
ATOM   1631  H   LEU A 116      13.856  11.652   7.457  1.00162.18           H  
ATOM   1632  HA  LEU A 116      13.844  13.300   5.138  1.00162.18           H  
ATOM   1633  HB2 LEU A 116      13.619  14.158   7.552  1.00162.18           H  
ATOM   1634  HB3 LEU A 116      15.299  13.746   7.827  1.00162.18           H  
ATOM   1635  HG  LEU A 116      15.842  15.365   5.810  1.00162.18           H  
ATOM   1636 HD11 LEU A 116      13.068  16.378   6.594  1.00162.18           H  
ATOM   1637 HD12 LEU A 116      13.506  15.656   5.035  1.00162.18           H  
ATOM   1638 HD13 LEU A 116      14.223  17.193   5.529  1.00162.18           H  
ATOM   1639 HD21 LEU A 116      14.928  16.440   8.508  1.00162.18           H  
ATOM   1640 HD22 LEU A 116      15.992  17.260   7.344  1.00162.18           H  
ATOM   1641 HD23 LEU A 116      16.519  15.762   8.116  1.00162.18           H  
ATOM   1642  N   ALA A 117      16.812  12.151   6.173  1.00151.93           N  
ATOM   1643  CA  ALA A 117      18.203  11.978   5.832  1.00151.93           C  
ATOM   1644  C   ALA A 117      18.395  11.169   4.590  1.00151.93           C  
ATOM   1645  O   ALA A 117      19.331  11.436   3.830  1.00151.93           O  
ATOM   1646  CB  ALA A 117      19.022  11.281   6.931  1.00151.93           C  
ATOM   1647  H   ALA A 117      16.473  11.697   7.009  1.00151.93           H  
ATOM   1648  HA  ALA A 117      18.557  12.999   5.692  1.00151.93           H  
ATOM   1649  HB1 ALA A 117      18.660  10.261   7.063  1.00151.93           H  
ATOM   1650  HB2 ALA A 117      18.914  11.829   7.867  1.00151.93           H  
ATOM   1651  HB3 ALA A 117      20.073  11.259   6.642  1.00151.93           H  
ATOM   1652  N   MET A 118      17.552  10.126   4.389  1.00305.71           N  
ATOM   1653  CA  MET A 118      17.663   9.263   3.244  1.00305.71           C  
ATOM   1654  C   MET A 118      17.360  10.036   1.991  1.00305.71           C  
ATOM   1655  O   MET A 118      18.188  10.094   1.078  1.00305.71           O  
ATOM   1656  CB  MET A 118      16.697   8.059   3.326  1.00305.71           C  
ATOM   1657  CG  MET A 118      17.014   6.881   2.390  1.00305.71           C  
ATOM   1658  SD  MET A 118      16.534   7.083   0.649  1.00305.71           S  
ATOM   1659  CE  MET A 118      17.101   5.455   0.078  1.00305.71           C  
ATOM   1660  H   MET A 118      16.823   9.950   5.065  1.00305.71           H  
ATOM   1661  HA  MET A 118      18.685   8.884   3.226  1.00305.71           H  
ATOM   1662  HB2 MET A 118      15.696   8.417   3.086  1.00305.71           H  
ATOM   1663  HB3 MET A 118      16.714   7.686   4.350  1.00305.71           H  
ATOM   1664  HG2 MET A 118      16.499   6.002   2.777  1.00305.71           H  
ATOM   1665  HG3 MET A 118      18.091   6.713   2.420  1.00305.71           H  
ATOM   1666  HE1 MET A 118      16.903   5.355  -0.989  1.00305.71           H  
ATOM   1667  HE2 MET A 118      16.569   4.674   0.621  1.00305.71           H  
ATOM   1668  HE3 MET A 118      18.172   5.359   0.259  1.00305.71           H  
ATOM   1669  N   ALA A 119      16.209  10.746   1.974  1.00163.80           N  
ATOM   1670  CA  ALA A 119      15.741  11.478   0.828  1.00163.80           C  
ATOM   1671  C   ALA A 119      16.715  12.558   0.504  1.00163.80           C  
ATOM   1672  O   ALA A 119      16.939  12.874  -0.667  1.00163.80           O  
ATOM   1673  CB  ALA A 119      14.390  12.161   1.074  1.00163.80           C  
ATOM   1674  H   ALA A 119      15.647  10.763   2.813  1.00163.80           H  
ATOM   1675  HA  ALA A 119      15.634  10.755   0.019  1.00163.80           H  
ATOM   1676  HB1 ALA A 119      14.491  12.885   1.882  1.00163.80           H  
ATOM   1677  HB2 ALA A 119      13.648  11.411   1.349  1.00163.80           H  
ATOM   1678  HB3 ALA A 119      14.071  12.672   0.166  1.00163.80           H  
ATOM   1679  N   PHE A 120      17.302  13.158   1.559  1.00240.41           N  
ATOM   1680  CA  PHE A 120      18.266  14.206   1.406  1.00240.41           C  
ATOM   1681  C   PHE A 120      19.520  13.674   0.761  1.00240.41           C  
ATOM   1682  O   PHE A 120      19.965  14.223  -0.249  1.00240.41           O  
ATOM   1683  CB  PHE A 120      18.589  14.910   2.746  1.00240.41           C  
ATOM   1684  CG  PHE A 120      19.398  16.136   2.479  1.00240.41           C  
ATOM   1685  CD1 PHE A 120      18.971  17.072   1.566  1.00240.41           C  
ATOM   1686  CD2 PHE A 120      20.558  16.377   3.174  1.00240.41           C  
ATOM   1687  CE1 PHE A 120      19.711  18.202   1.323  1.00240.41           C  
ATOM   1688  CE2 PHE A 120      21.296  17.512   2.933  1.00240.41           C  
ATOM   1689  CZ  PHE A 120      20.880  18.429   2.002  1.00240.41           C  
ATOM   1690  H   PHE A 120      17.053  12.858   2.491  1.00240.41           H  
ATOM   1691  HA  PHE A 120      17.826  14.960   0.754  1.00240.41           H  
ATOM   1692  HB2 PHE A 120      17.660  15.188   3.244  1.00240.41           H  
ATOM   1693  HB3 PHE A 120      19.155  14.233   3.386  1.00240.41           H  
ATOM   1694  HD1 PHE A 120      18.044  16.916   1.035  1.00240.41           H  
ATOM   1695  HD2 PHE A 120      20.894  15.668   3.917  1.00240.41           H  
ATOM   1696  HE1 PHE A 120      19.369  18.918   0.591  1.00240.41           H  
ATOM   1697  HE2 PHE A 120      22.211  17.683   3.481  1.00240.41           H  
ATOM   1698  HZ  PHE A 120      21.464  19.316   1.807  1.00240.41           H  
ATOM   1699  N   THR A 121      20.071  12.556   1.272  1.00152.63           N  
ATOM   1700  CA  THR A 121      21.282  12.000   0.747  1.00152.63           C  
ATOM   1701  C   THR A 121      21.049  11.608  -0.690  1.00152.63           C  
ATOM   1702  O   THR A 121      21.860  11.906  -1.572  1.00152.63           O  
ATOM   1703  CB  THR A 121      21.673  10.779   1.513  1.00152.63           C  
ATOM   1704  CG2 THR A 121      23.068  10.335   1.037  1.00152.63           C  
ATOM   1705  OG1 THR A 121      21.707  11.074   2.903  1.00152.63           O  
ATOM   1706  H   THR A 121      19.617  12.096   2.048  1.00152.63           H  
ATOM   1707  HA  THR A 121      22.077  12.742   0.826  1.00152.63           H  
ATOM   1708  HB  THR A 121      20.949   9.981   1.344  1.00152.63           H  
ATOM   1709  HG1 THR A 121      22.348  11.777   3.035  1.00152.63           H  
ATOM   1710 HG21 THR A 121      23.784  11.139   1.210  1.00152.63           H  
ATOM   1711 HG22 THR A 121      23.032  10.103  -0.027  1.00152.63           H  
ATOM   1712 HG23 THR A 121      23.376   9.449   1.592  1.00152.63           H  
ATOM   1713  N   ALA A 122      19.877  11.008  -0.966  1.00136.17           N  
ATOM   1714  CA  ALA A 122      19.527  10.535  -2.278  1.00136.17           C  
ATOM   1715  C   ALA A 122      19.506  11.691  -3.221  1.00136.17           C  
ATOM   1716  O   ALA A 122      19.999  11.585  -4.343  1.00136.17           O  
ATOM   1717  CB  ALA A 122      18.138   9.882  -2.325  1.00136.17           C  
ATOM   1718  H   ALA A 122      19.212  10.884  -0.216  1.00136.17           H  
ATOM   1719  HA  ALA A 122      20.271   9.787  -2.553  1.00136.17           H  
ATOM   1720  HB1 ALA A 122      17.381  10.618  -2.052  1.00136.17           H  
ATOM   1721  HB2 ALA A 122      18.104   9.048  -1.623  1.00136.17           H  
ATOM   1722  HB3 ALA A 122      17.942   9.516  -3.333  1.00136.17           H  
ATOM   1723  N   SER A 123      18.985  12.842  -2.765  1.00170.12           N  
ATOM   1724  CA  SER A 123      18.894  14.026  -3.567  1.00170.12           C  
ATOM   1725  C   SER A 123      20.272  14.475  -3.962  1.00170.12           C  
ATOM   1726  O   SER A 123      20.547  14.646  -5.152  1.00170.12           O  
ATOM   1727  CB  SER A 123      18.206  15.167  -2.800  1.00170.12           C  
ATOM   1728  OG  SER A 123      16.899  14.775  -2.403  1.00170.12           O  
ATOM   1729  H   SER A 123      18.642  12.874  -1.815  1.00170.12           H  
ATOM   1730  HA  SER A 123      18.302  13.787  -4.450  1.00170.12           H  
ATOM   1731  HB2 SER A 123      18.139  16.044  -3.444  1.00170.12           H  
ATOM   1732  HB3 SER A 123      18.793  15.411  -1.915  1.00170.12           H  
ATOM   1733  HG  SER A 123      16.404  14.567  -3.199  1.00170.12           H  
ATOM   1734  N   ILE A 124      21.194  14.612  -2.988  1.00224.00           N  
ATOM   1735  CA  ILE A 124      22.476  15.123  -3.345  1.00224.00           C  
ATOM   1736  C   ILE A 124      23.186  14.154  -4.246  1.00224.00           C  
ATOM   1737  O   ILE A 124      23.779  14.568  -5.244  1.00224.00           O  
ATOM   1738  CB  ILE A 124      23.304  15.551  -2.185  1.00224.00           C  
ATOM   1739  CG1 ILE A 124      24.225  16.669  -2.680  1.00224.00           C  
ATOM   1740  CG2 ILE A 124      24.037  14.334  -1.599  1.00224.00           C  
ATOM   1741  CD1 ILE A 124      24.703  17.585  -1.565  1.00224.00           C  
ATOM   1742  H   ILE A 124      20.983  14.360  -2.033  1.00224.00           H  
ATOM   1743  HA  ILE A 124      22.308  16.046  -3.899  1.00224.00           H  
ATOM   1744  HB  ILE A 124      22.709  15.949  -1.363  1.00224.00           H  
ATOM   1745 HG12 ILE A 124      25.096  16.217  -3.155  1.00224.00           H  
ATOM   1746 HG13 ILE A 124      23.682  17.267  -3.412  1.00224.00           H  
ATOM   1747 HG21 ILE A 124      24.659  13.878  -2.370  1.00224.00           H  
ATOM   1748 HG22 ILE A 124      23.307  13.607  -1.244  1.00224.00           H  
ATOM   1749 HG23 ILE A 124      24.665  14.654  -0.768  1.00224.00           H  
ATOM   1750 HD11 ILE A 124      25.249  17.001  -0.824  1.00224.00           H  
ATOM   1751 HD12 ILE A 124      23.844  18.061  -1.092  1.00224.00           H  
ATOM   1752 HD13 ILE A 124      25.359  18.350  -1.980  1.00224.00           H  
ATOM   1753  N   GLY A 125      23.074  12.838  -3.964  1.00143.96           N  
ATOM   1754  CA  GLY A 125      23.738  11.826  -4.748  1.00143.96           C  
ATOM   1755  C   GLY A 125      23.212  11.794  -6.156  1.00143.96           C  
ATOM   1756  O   GLY A 125      23.973  11.583  -7.103  1.00143.96           O  
ATOM   1757  H   GLY A 125      22.507  12.553  -3.178  1.00143.96           H  
ATOM   1758  HA2 GLY A 125      24.806  12.040  -4.773  1.00143.96           H  
ATOM   1759  HA3 GLY A 125      23.573  10.853  -4.285  1.00143.96           H  
ATOM   1760  N   SER A 126      21.893  11.990  -6.324  1.00225.98           N  
ATOM   1761  CA  SER A 126      21.252  11.929  -7.605  1.00225.98           C  
ATOM   1762  C   SER A 126      21.763  13.050  -8.445  1.00225.98           C  
ATOM   1763  O   SER A 126      22.154  12.841  -9.590  1.00225.98           O  
ATOM   1764  CB  SER A 126      19.721  12.048  -7.498  1.00225.98           C  
ATOM   1765  OG  SER A 126      19.120  11.979  -8.782  1.00225.98           O  
ATOM   1766  H   SER A 126      21.328  12.189  -5.511  1.00225.98           H  
ATOM   1767  HA  SER A 126      21.480  10.960  -8.049  1.00225.98           H  
ATOM   1768  HB2 SER A 126      19.468  13.002  -7.036  1.00225.98           H  
ATOM   1769  HB3 SER A 126      19.341  11.233  -6.881  1.00225.98           H  
ATOM   1770  HG  SER A 126      19.469  12.704  -9.305  1.00225.98           H  
ATOM   1771  N   LEU A 127      21.869  14.254  -7.865  1.00254.22           N  
ATOM   1772  CA  LEU A 127      22.291  15.430  -8.567  1.00254.22           C  
ATOM   1773  C   LEU A 127      23.722  15.226  -9.008  1.00254.22           C  
ATOM   1774  O   LEU A 127      24.109  15.613 -10.114  1.00254.22           O  
ATOM   1775  CB  LEU A 127      22.093  16.645  -7.646  1.00254.22           C  
ATOM   1776  CG  LEU A 127      22.106  17.998  -8.366  1.00254.22           C  
ATOM   1777  CD1 LEU A 127      21.055  18.014  -9.490  1.00254.22           C  
ATOM   1778  CD2 LEU A 127      21.872  19.152  -7.375  1.00254.22           C  
ATOM   1779  H   LEU A 127      21.640  14.336  -6.885  1.00254.22           H  
ATOM   1780  HA  LEU A 127      21.701  15.616  -9.465  1.00254.22           H  
ATOM   1781  HB2 LEU A 127      21.133  16.537  -7.142  1.00254.22           H  
ATOM   1782  HB3 LEU A 127      22.894  16.645  -6.906  1.00254.22           H  
ATOM   1783  HG  LEU A 127      23.090  18.141  -8.813  1.00254.22           H  
ATOM   1784 HD11 LEU A 127      20.063  17.872  -9.062  1.00254.22           H  
ATOM   1785 HD12 LEU A 127      21.265  17.210 -10.195  1.00254.22           H  
ATOM   1786 HD13 LEU A 127      21.093  18.972 -10.009  1.00254.22           H  
ATOM   1787 HD21 LEU A 127      20.893  19.038  -6.909  1.00254.22           H  
ATOM   1788 HD22 LEU A 127      21.913  20.102  -7.908  1.00254.22           H  
ATOM   1789 HD23 LEU A 127      22.645  19.133  -6.606  1.00254.22           H  
ATOM   1790  N   LEU A 128      24.535  14.558  -8.169  1.00266.18           N  
ATOM   1791  CA  LEU A 128      25.891  14.263  -8.531  1.00266.18           C  
ATOM   1792  C   LEU A 128      25.842  13.321  -9.705  1.00266.18           C  
ATOM   1793  O   LEU A 128      26.538  13.532 -10.701  1.00266.18           O  
ATOM   1794  CB  LEU A 128      26.676  13.628  -7.357  1.00266.18           C  
ATOM   1795  CG  LEU A 128      28.191  13.410  -7.589  1.00266.18           C  
ATOM   1796  CD1 LEU A 128      28.511  12.159  -8.417  1.00266.18           C  
ATOM   1797  CD2 LEU A 128      28.824  14.670  -8.194  1.00266.18           C  
ATOM   1798  H   LEU A 128      24.185  14.260  -7.270  1.00266.18           H  
ATOM   1799  HA  LEU A 128      26.414  15.184  -8.787  1.00266.18           H  
ATOM   1800  HB2 LEU A 128      26.562  14.279  -6.490  1.00266.18           H  
ATOM   1801  HB3 LEU A 128      26.229  12.657  -7.144  1.00266.18           H  
ATOM   1802  HG  LEU A 128      28.637  13.227  -6.611  1.00266.18           H  
ATOM   1803 HD11 LEU A 128      28.093  12.269  -9.418  1.00266.18           H  
ATOM   1804 HD12 LEU A 128      28.076  11.283  -7.936  1.00266.18           H  
ATOM   1805 HD13 LEU A 128      29.592  12.036  -8.486  1.00266.18           H  
ATOM   1806 HD21 LEU A 128      28.385  14.863  -9.173  1.00266.18           H  
ATOM   1807 HD22 LEU A 128      29.899  14.522  -8.300  1.00266.18           H  
ATOM   1808 HD23 LEU A 128      28.638  15.521  -7.539  1.00266.18           H  
ATOM   1809  N   ALA A 129      24.943  12.316  -9.654  1.00154.54           N  
ATOM   1810  CA  ALA A 129      24.866  11.314 -10.678  1.00154.54           C  
ATOM   1811  C   ALA A 129      24.516  11.962 -11.973  1.00154.54           C  
ATOM   1812  O   ALA A 129      25.098  11.616 -12.998  1.00154.54           O  
ATOM   1813  CB  ALA A 129      23.826  10.218 -10.383  1.00154.54           C  
ATOM   1814  H   ALA A 129      24.306  12.268  -8.872  1.00154.54           H  
ATOM   1815  HA  ALA A 129      25.843  10.833 -10.719  1.00154.54           H  
ATOM   1816  HB1 ALA A 129      22.832  10.664 -10.334  1.00154.54           H  
ATOM   1817  HB2 ALA A 129      24.058   9.744  -9.430  1.00154.54           H  
ATOM   1818  HB3 ALA A 129      23.851   9.471 -11.176  1.00154.54           H  
ATOM   1819  N   ILE A 130      23.611  12.959 -11.950  1.00269.86           N  
ATOM   1820  CA  ILE A 130      23.209  13.627 -13.147  1.00269.86           C  
ATOM   1821  C   ILE A 130      24.417  14.322 -13.679  1.00269.86           C  
ATOM   1822  O   ILE A 130      24.654  14.277 -14.879  1.00269.86           O  
ATOM   1823  CB  ILE A 130      22.062  14.611 -12.976  1.00269.86           C  
ATOM   1824  CG1 ILE A 130      21.342  14.837 -14.310  1.00269.86           C  
ATOM   1825  CG2 ILE A 130      22.551  15.934 -12.380  1.00269.86           C  
ATOM   1826  CD1 ILE A 130      20.324  13.755 -14.646  1.00269.86           C  
ATOM   1827  H   ILE A 130      23.208  13.240 -11.068  1.00269.86           H  
ATOM   1828  HA  ILE A 130      22.818  12.878 -13.836  1.00269.86           H  
ATOM   1829  HB  ILE A 130      21.348  14.180 -12.274  1.00269.86           H  
ATOM   1830 HG12 ILE A 130      20.824  15.795 -14.264  1.00269.86           H  
ATOM   1831 HG13 ILE A 130      22.089  14.866 -15.104  1.00269.86           H  
ATOM   1832 HG21 ILE A 130      23.269  16.394 -13.058  1.00269.86           H  
ATOM   1833 HG22 ILE A 130      23.029  15.745 -11.419  1.00269.86           H  
ATOM   1834 HG23 ILE A 130      21.703  16.604 -12.239  1.00269.86           H  
ATOM   1835 HD11 ILE A 130      19.568  13.711 -13.862  1.00269.86           H  
ATOM   1836 HD12 ILE A 130      20.828  12.791 -14.718  1.00269.86           H  
ATOM   1837 HD13 ILE A 130      19.847  13.988 -15.598  1.00269.86           H  
ATOM   1838  N   THR A 131      25.256  14.908 -12.810  1.00189.18           N  
ATOM   1839  CA  THR A 131      26.392  15.657 -13.245  1.00189.18           C  
ATOM   1840  C   THR A 131      27.350  14.720 -13.930  1.00189.18           C  
ATOM   1841  O   THR A 131      27.825  15.009 -15.032  1.00189.18           O  
ATOM   1842  CB  THR A 131      27.044  16.314 -12.078  1.00189.18           C  
ATOM   1843  CG2 THR A 131      27.897  17.462 -12.630  1.00189.18           C  
ATOM   1844  OG1 THR A 131      26.039  16.883 -11.250  1.00189.18           O  
ATOM   1845  H   THR A 131      25.079  14.817 -11.820  1.00189.18           H  
ATOM   1846  HA  THR A 131      26.084  16.436 -13.943  1.00189.18           H  
ATOM   1847  HB  THR A 131      27.639  15.598 -11.511  1.00189.18           H  
ATOM   1848  HG1 THR A 131      25.540  17.505 -11.785  1.00189.18           H  
ATOM   1849 HG21 THR A 131      27.262  18.151 -13.188  1.00189.18           H  
ATOM   1850 HG22 THR A 131      28.665  17.059 -13.291  1.00189.18           H  
ATOM   1851 HG23 THR A 131      28.371  17.992 -11.804  1.00189.18           H  
ATOM   1852  N   VAL A 132      27.597  13.533 -13.324  1.00226.22           N  
ATOM   1853  CA  VAL A 132      28.518  12.593 -13.909  1.00226.22           C  
ATOM   1854  C   VAL A 132      27.974  12.043 -15.191  1.00226.22           C  
ATOM   1855  O   VAL A 132      28.697  11.993 -16.182  1.00226.22           O  
ATOM   1856  CB  VAL A 132      28.923  11.446 -13.024  1.00226.22           C  
ATOM   1857  CG1 VAL A 132      29.641  12.016 -11.792  1.00226.22           C  
ATOM   1858  CG2 VAL A 132      27.701  10.586 -12.698  1.00226.22           C  
ATOM   1859  H   VAL A 132      27.132  13.306 -12.456  1.00226.22           H  
ATOM   1860  HA  VAL A 132      29.421  13.180 -14.079  1.00226.22           H  
ATOM   1861  HB  VAL A 132      29.625  10.778 -13.523  1.00226.22           H  
ATOM   1862 HG11 VAL A 132      28.971  12.692 -11.261  1.00226.22           H  
ATOM   1863 HG12 VAL A 132      30.530  12.561 -12.109  1.00226.22           H  
ATOM   1864 HG13 VAL A 132      29.932  11.200 -11.131  1.00226.22           H  
ATOM   1865 HG21 VAL A 132      26.952  11.196 -12.193  1.00226.22           H  
ATOM   1866 HG22 VAL A 132      27.999   9.763 -12.048  1.00226.22           H  
ATOM   1867 HG23 VAL A 132      27.282  10.186 -13.621  1.00226.22           H  
ATOM   1868  N   ASP A 133      26.678  11.681 -15.256  1.00319.06           N  
ATOM   1869  CA  ASP A 133      26.169  11.124 -16.464  1.00319.06           C  
ATOM   1870  C   ASP A 133      26.161  12.211 -17.483  1.00319.06           C  
ATOM   1871  O   ASP A 133      26.386  11.911 -18.634  1.00319.06           O  
ATOM   1872  CB  ASP A 133      24.798  10.402 -16.394  1.00319.06           C  
ATOM   1873  CG  ASP A 133      25.010   9.088 -17.184  1.00319.06           C  
ATOM   1874  OD1 ASP A 133      26.217   8.746 -17.298  1.00319.06           O  
ATOM   1875  OD2 ASP A 133      24.059   8.407 -17.671  1.00319.06           O1-
ATOM   1876  H   ASP A 133      26.073  11.803 -14.456  1.00319.06           H  
ATOM   1877  HA  ASP A 133      26.836  10.303 -16.726  1.00319.06           H  
ATOM   1878  HB2 ASP A 133      24.019  11.008 -16.857  1.00319.06           H  
ATOM   1879  HB3 ASP A 133      24.527  10.190 -15.360  1.00319.06           H  
ATOM   1880  N   ARG A 134      26.020  13.501 -17.131  1.00293.29           N  
ATOM   1881  CA  ARG A 134      26.084  14.614 -18.047  1.00293.29           C  
ATOM   1882  C   ARG A 134      27.458  14.672 -18.671  1.00293.29           C  
ATOM   1883  O   ARG A 134      27.588  15.066 -19.827  1.00293.29           O  
ATOM   1884  CB  ARG A 134      25.793  15.980 -17.405  1.00293.29           C  
ATOM   1885  CG  ARG A 134      24.307  16.303 -17.240  1.00293.29           C  
ATOM   1886  CD  ARG A 134      23.772  17.228 -18.333  1.00293.29           C  
ATOM   1887  NE  ARG A 134      22.840  16.464 -19.210  1.00293.29           N  
ATOM   1888  CZ  ARG A 134      23.252  15.887 -20.376  1.00293.29           C  
ATOM   1889  NH1 ARG A 134      24.576  15.785 -20.692  1.00293.29           N1+
ATOM   1890  NH2 ARG A 134      22.304  15.433 -21.245  1.00293.29           N1+
ATOM   1891  H   ARG A 134      25.858  13.706 -16.155  1.00293.29           H  
ATOM   1892  HA  ARG A 134      25.303  14.434 -18.786  1.00293.29           H  
ATOM   1893  HB2 ARG A 134      26.256  15.997 -16.418  1.00293.29           H  
ATOM   1894  HB3 ARG A 134      26.241  16.752 -18.031  1.00293.29           H  
ATOM   1895  HG2 ARG A 134      24.162  16.787 -16.274  1.00293.29           H  
ATOM   1896  HG3 ARG A 134      23.744  15.370 -17.268  1.00293.29           H  
ATOM   1897  HD2 ARG A 134      24.603  17.608 -18.928  1.00293.29           H  
ATOM   1898  HD3 ARG A 134      23.240  18.063 -17.876  1.00293.29           H  
ATOM   1899  HE  ARG A 134      21.873  16.370 -18.933  1.00293.29           H  
ATOM   1900 HH11 ARG A 134      24.855  15.373 -21.571  1.00293.29           H  
ATOM   1901 HH12 ARG A 134      25.277  16.122 -20.047  1.00293.29           H  
ATOM   1902 HH21 ARG A 134      21.324  15.528 -21.018  1.00293.29           H  
ATOM   1903 HH22 ARG A 134      22.582  15.002 -22.115  1.00293.29           H  
ATOM   1904  N   TYR A 135      28.494  14.199 -17.939  1.00325.93           N  
ATOM   1905  CA  TYR A 135      29.908  14.024 -18.234  1.00325.93           C  
ATOM   1906  C   TYR A 135      30.021  12.932 -19.286  1.00325.93           C  
ATOM   1907  O   TYR A 135      31.086  12.439 -19.646  1.00325.93           O  
ATOM   1908  CB  TYR A 135      30.751  13.722 -16.964  1.00325.93           C  
ATOM   1909  CG  TYR A 135      32.211  13.541 -17.250  1.00325.93           C  
ATOM   1910  CD1 TYR A 135      32.981  14.586 -17.707  1.00325.93           C  
ATOM   1911  CD2 TYR A 135      32.819  12.326 -17.013  1.00325.93           C  
ATOM   1912  CE1 TYR A 135      34.322  14.409 -17.958  1.00325.93           C  
ATOM   1913  CE2 TYR A 135      34.158  12.144 -17.263  1.00325.93           C  
ATOM   1914  CZ  TYR A 135      34.912  13.188 -17.740  1.00325.93           C  
ATOM   1915  OH  TYR A 135      36.287  13.009 -18.000  1.00325.93           O  
ATOM   1916  H   TYR A 135      28.235  13.912 -17.006  1.00325.93           H  
ATOM   1917  HA  TYR A 135      30.325  14.954 -18.619  1.00325.93           H  
ATOM   1918  HB2 TYR A 135      30.635  14.552 -16.267  1.00325.93           H  
ATOM   1919  HB3 TYR A 135      30.372  12.808 -16.507  1.00325.93           H  
ATOM   1920  HD1 TYR A 135      32.529  15.553 -17.870  1.00325.93           H  
ATOM   1921  HD2 TYR A 135      32.234  11.505 -16.625  1.00325.93           H  
ATOM   1922  HE1 TYR A 135      34.913  15.234 -18.328  1.00325.93           H  
ATOM   1923  HE2 TYR A 135      34.616  11.182 -17.085  1.00325.93           H  
ATOM   1924  HH  TYR A 135      36.623  12.128 -17.818  1.00325.93           H  
ATOM   1925  N   LEU A 136      28.849  12.540 -19.796  1.00425.80           N  
ATOM   1926  CA  LEU A 136      28.320  11.447 -20.555  1.00425.80           C  
ATOM   1927  C   LEU A 136      29.165  10.954 -21.657  1.00425.80           C  
ATOM   1928  O   LEU A 136      29.373   9.740 -21.681  1.00425.80           O  
ATOM   1929  CB  LEU A 136      27.039  12.008 -21.268  1.00425.80           C  
ATOM   1930  CG  LEU A 136      25.881  11.092 -21.738  1.00425.80           C  
ATOM   1931  CD1 LEU A 136      25.016  10.550 -20.593  1.00425.80           C  
ATOM   1932  CD2 LEU A 136      25.040  11.792 -22.816  1.00425.80           C  
ATOM   1933  H   LEU A 136      28.125  13.211 -19.584  1.00425.80           H  
ATOM   1934  HA  LEU A 136      28.187  10.625 -19.852  1.00425.80           H  
ATOM   1935  HB2 LEU A 136      26.597  12.725 -20.576  1.00425.80           H  
ATOM   1936  HB3 LEU A 136      27.392  12.531 -22.157  1.00425.80           H  
ATOM   1937  HG  LEU A 136      26.344  10.210 -22.180  1.00425.80           H  
ATOM   1938 HD11 LEU A 136      24.513  11.378 -20.094  1.00425.80           H  
ATOM   1939 HD12 LEU A 136      25.648  10.024 -19.877  1.00425.80           H  
ATOM   1940 HD13 LEU A 136      24.272   9.862 -20.994  1.00425.80           H  
ATOM   1941 HD21 LEU A 136      24.569  12.678 -22.391  1.00425.80           H  
ATOM   1942 HD22 LEU A 136      24.271  11.109 -23.177  1.00425.80           H  
ATOM   1943 HD23 LEU A 136      25.684  12.086 -23.645  1.00425.80           H  
ATOM   1944  N   SER A 137      29.699  11.824 -22.546  1.00320.06           N  
ATOM   1945  CA  SER A 137      30.050  11.227 -23.799  1.00320.06           C  
ATOM   1946  C   SER A 137      28.669  10.738 -24.139  1.00320.06           C  
ATOM   1947  O   SER A 137      27.822  11.620 -24.312  1.00320.06           O  
ATOM   1948  CB  SER A 137      31.086  10.077 -23.782  1.00320.06           C  
ATOM   1949  OG  SER A 137      32.340  10.553 -23.317  1.00320.06           O  
ATOM   1950  H   SER A 137      29.837  12.804 -22.344  1.00320.06           H  
ATOM   1951  HA  SER A 137      30.563  11.902 -24.484  1.00320.06           H  
ATOM   1952  HB2 SER A 137      31.203   9.683 -24.791  1.00320.06           H  
ATOM   1953  HB3 SER A 137      30.734   9.285 -23.121  1.00320.06           H  
ATOM   1954  HG  SER A 137      32.627  11.247 -23.915  1.00320.06           H  
ATOM   1955  N   LEU A 138      28.452   9.383 -24.287  1.00392.83           N  
ATOM   1956  CA  LEU A 138      27.212   8.603 -24.343  1.00392.83           C  
ATOM   1957  C   LEU A 138      26.625   8.101 -23.026  1.00392.83           C  
ATOM   1958  O   LEU A 138      25.394   8.144 -22.899  1.00392.83           O  
ATOM   1959  CB  LEU A 138      27.379   7.389 -25.283  1.00392.83           C  
ATOM   1960  CG  LEU A 138      26.082   6.635 -25.639  1.00392.83           C  
ATOM   1961  CD1 LEU A 138      25.126   7.514 -26.461  1.00392.83           C  
ATOM   1962  CD2 LEU A 138      26.385   5.289 -26.314  1.00392.83           C  
ATOM   1963  H   LEU A 138      29.295   8.833 -24.371  1.00392.83           H  
ATOM   1964  HA  LEU A 138      26.495   9.337 -24.711  1.00392.83           H  
ATOM   1965  HB2 LEU A 138      27.826   7.744 -26.212  1.00392.83           H  
ATOM   1966  HB3 LEU A 138      28.055   6.683 -24.801  1.00392.83           H  
ATOM   1967  HG  LEU A 138      25.561   6.404 -24.710  1.00392.83           H  
ATOM   1968 HD11 LEU A 138      25.598   7.777 -27.408  1.00392.83           H  
ATOM   1969 HD12 LEU A 138      24.898   8.423 -25.904  1.00392.83           H  
ATOM   1970 HD13 LEU A 138      24.204   6.966 -26.654  1.00392.83           H  
ATOM   1971 HD21 LEU A 138      26.909   5.464 -27.254  1.00392.83           H  
ATOM   1972 HD22 LEU A 138      25.451   4.763 -26.511  1.00392.83           H  
ATOM   1973 HD23 LEU A 138      27.010   4.685 -25.656  1.00392.83           H  
ATOM   1974  N   TYR A 139      27.492   7.664 -22.040  1.00379.44           N  
ATOM   1975  CA  TYR A 139      27.178   6.829 -20.870  1.00379.44           C  
ATOM   1976  C   TYR A 139      25.705   6.750 -20.641  1.00379.44           C  
ATOM   1977  O   TYR A 139      25.091   7.446 -19.828  1.00379.44           O  
ATOM   1978  CB  TYR A 139      27.891   7.210 -19.553  1.00379.44           C  
ATOM   1979  CG  TYR A 139      29.279   6.643 -19.516  1.00379.44           C  
ATOM   1980  CD1 TYR A 139      29.485   5.365 -19.050  1.00379.44           C  
ATOM   1981  CD2 TYR A 139      30.374   7.365 -19.932  1.00379.44           C  
ATOM   1982  CE1 TYR A 139      30.745   4.820 -19.001  1.00379.44           C  
ATOM   1983  CE2 TYR A 139      31.639   6.831 -19.888  1.00379.44           C  
ATOM   1984  CZ  TYR A 139      31.827   5.553 -19.421  1.00379.44           C  
ATOM   1985  OH  TYR A 139      33.123   4.998 -19.373  1.00379.44           O  
ATOM   1986  H   TYR A 139      28.455   7.953 -22.135  1.00379.44           H  
ATOM   1987  HA  TYR A 139      27.578   5.852 -21.140  1.00379.44           H  
ATOM   1988  HB2 TYR A 139      27.946   8.296 -19.478  1.00379.44           H  
ATOM   1989  HB3 TYR A 139      27.321   6.816 -18.711  1.00379.44           H  
ATOM   1990  HD1 TYR A 139      28.641   4.780 -18.717  1.00379.44           H  
ATOM   1991  HD2 TYR A 139      30.236   8.371 -20.300  1.00379.44           H  
ATOM   1992  HE1 TYR A 139      30.884   3.815 -18.632  1.00379.44           H  
ATOM   1993  HE2 TYR A 139      32.484   7.415 -20.220  1.00379.44           H  
ATOM   1994  HH  TYR A 139      33.824   5.576 -19.684  1.00379.44           H  
ATOM   1995  N   ASN A 140      25.148   5.777 -21.391  1.00382.33           N  
ATOM   1996  CA  ASN A 140      23.756   5.641 -21.686  1.00382.33           C  
ATOM   1997  C   ASN A 140      22.949   4.816 -20.751  1.00382.33           C  
ATOM   1998  O   ASN A 140      23.401   4.324 -19.713  1.00382.33           O  
ATOM   1999  CB  ASN A 140      23.491   5.146 -23.122  1.00382.33           C  
ATOM   2000  CG  ASN A 140      24.179   3.804 -23.350  1.00382.33           C  
ATOM   2001  ND2 ASN A 140      23.379   2.773 -23.733  1.00382.33           N  
ATOM   2002  OD1 ASN A 140      25.394   3.679 -23.203  1.00382.33           O  
ATOM   2003  H   ASN A 140      25.770   5.082 -21.779  1.00382.33           H  
ATOM   2004  HA  ASN A 140      23.416   6.669 -21.560  1.00382.33           H  
ATOM   2005  HB2 ASN A 140      23.880   5.876 -23.832  1.00382.33           H  
ATOM   2006  HB3 ASN A 140      22.417   5.031 -23.271  1.00382.33           H  
ATOM   2007 HD21 ASN A 140      23.778   1.862 -23.908  1.00382.33           H  
ATOM   2008 HD22 ASN A 140      22.385   2.918 -23.842  1.00382.33           H  
ATOM   2009  N   ALA A 141      21.644   4.799 -21.114  1.00386.75           N  
ATOM   2010  CA  ALA A 141      20.603   4.043 -20.499  1.00386.75           C  
ATOM   2011  C   ALA A 141      19.394   4.110 -21.386  1.00386.75           C  
ATOM   2012  O   ALA A 141      19.064   5.155 -21.945  1.00386.75           O  
ATOM   2013  CB  ALA A 141      20.183   4.562 -19.113  1.00386.75           C  
ATOM   2014  H   ALA A 141      21.382   5.379 -21.898  1.00386.75           H  
ATOM   2015  HA  ALA A 141      20.989   3.033 -20.365  1.00386.75           H  
ATOM   2016  HB1 ALA A 141      19.790   5.574 -19.208  1.00386.75           H  
ATOM   2017  HB2 ALA A 141      21.048   4.569 -18.450  1.00386.75           H  
ATOM   2018  HB3 ALA A 141      19.413   3.911 -18.699  1.00386.75           H  
ATOM   2019  N   LEU A 142      18.721   2.963 -21.562  1.00356.57           N  
ATOM   2020  CA  LEU A 142      17.483   2.829 -22.265  1.00356.57           C  
ATOM   2021  C   LEU A 142      16.738   1.866 -21.416  1.00356.57           C  
ATOM   2022  O   LEU A 142      17.348   0.958 -20.857  1.00356.57           O  
ATOM   2023  CB  LEU A 142      17.583   2.183 -23.664  1.00356.57           C  
ATOM   2024  CG  LEU A 142      18.200   3.062 -24.773  1.00356.57           C  
ATOM   2025  CD1 LEU A 142      18.248   2.317 -26.117  1.00356.57           C  
ATOM   2026  CD2 LEU A 142      17.474   4.415 -24.881  1.00356.57           C  
ATOM   2027  H   LEU A 142      19.122   2.125 -21.165  1.00356.57           H  
ATOM   2028  HA  LEU A 142      17.049   3.816 -22.425  1.00356.57           H  
ATOM   2029  HB2 LEU A 142      18.193   1.284 -23.573  1.00356.57           H  
ATOM   2030  HB3 LEU A 142      16.576   1.909 -23.977  1.00356.57           H  
ATOM   2031  HG  LEU A 142      19.232   3.277 -24.495  1.00356.57           H  
ATOM   2032 HD11 LEU A 142      17.234   2.079 -26.437  1.00356.57           H  
ATOM   2033 HD12 LEU A 142      18.818   1.395 -26.001  1.00356.57           H  
ATOM   2034 HD13 LEU A 142      18.727   2.948 -26.866  1.00356.57           H  
ATOM   2035 HD21 LEU A 142      16.433   4.248 -25.158  1.00356.57           H  
ATOM   2036 HD22 LEU A 142      17.958   5.028 -25.641  1.00356.57           H  
ATOM   2037 HD23 LEU A 142      17.516   4.928 -23.920  1.00356.57           H  
ATOM   2038  N   THR A 143      15.418   2.041 -21.263  1.00285.28           N  
ATOM   2039  CA  THR A 143      14.705   1.113 -20.442  1.00285.28           C  
ATOM   2040  C   THR A 143      13.861   0.286 -21.349  1.00285.28           C  
ATOM   2041  O   THR A 143      13.194   0.814 -22.233  1.00285.28           O  
ATOM   2042  CB  THR A 143      13.838   1.800 -19.411  1.00285.28           C  
ATOM   2043  CG2 THR A 143      12.958   0.800 -18.640  1.00285.28           C  
ATOM   2044  OG1 THR A 143      14.664   2.514 -18.503  1.00285.28           O  
ATOM   2045  H   THR A 143      14.940   2.807 -21.715  1.00285.28           H  
ATOM   2046  HA  THR A 143      15.417   0.504 -19.885  1.00285.28           H  
ATOM   2047  HB  THR A 143      13.172   2.486 -19.934  1.00285.28           H  
ATOM   2048  HG1 THR A 143      15.232   1.876 -18.065  1.00285.28           H  
ATOM   2049 HG21 THR A 143      13.593   0.096 -18.103  1.00285.28           H  
ATOM   2050 HG22 THR A 143      12.326   0.256 -19.342  1.00285.28           H  
ATOM   2051 HG23 THR A 143      12.332   1.340 -17.929  1.00285.28           H  
ATOM   2052  N   TYR A 144      13.899  -1.051 -21.182  1.00396.82           N  
ATOM   2053  CA  TYR A 144      13.049  -1.875 -21.986  1.00396.82           C  
ATOM   2054  C   TYR A 144      12.048  -2.358 -20.992  1.00396.82           C  
ATOM   2055  O   TYR A 144      12.416  -2.612 -19.844  1.00396.82           O  
ATOM   2056  CB  TYR A 144      13.788  -3.073 -22.629  1.00396.82           C  
ATOM   2057  CG  TYR A 144      12.920  -3.745 -23.646  1.00396.82           C  
ATOM   2058  CD1 TYR A 144      12.660  -3.128 -24.849  1.00396.82           C  
ATOM   2059  CD2 TYR A 144      12.394  -4.997 -23.413  1.00396.82           C  
ATOM   2060  CE1 TYR A 144      11.869  -3.739 -25.794  1.00396.82           C  
ATOM   2061  CE2 TYR A 144      11.602  -5.612 -24.355  1.00396.82           C  
ATOM   2062  CZ  TYR A 144      11.337  -4.981 -25.547  1.00396.82           C  
ATOM   2063  OH  TYR A 144      10.525  -5.609 -26.515  1.00396.82           O  
ATOM   2064  H   TYR A 144      14.518  -1.465 -20.500  1.00396.82           H  
ATOM   2065  HA  TYR A 144      12.632  -1.331 -22.833  1.00396.82           H  
ATOM   2066  HB2 TYR A 144      14.696  -2.715 -23.114  1.00396.82           H  
ATOM   2067  HB3 TYR A 144      14.050  -3.791 -21.852  1.00396.82           H  
ATOM   2068  HD1 TYR A 144      13.081  -2.155 -25.053  1.00396.82           H  
ATOM   2069  HD2 TYR A 144      12.606  -5.501 -22.481  1.00396.82           H  
ATOM   2070  HE1 TYR A 144      11.666  -3.242 -26.731  1.00396.82           H  
ATOM   2071  HE2 TYR A 144      11.189  -6.590 -24.158  1.00396.82           H  
ATOM   2072  HH  TYR A 144      10.195  -6.476 -26.267  1.00396.82           H  
ATOM   2073  N   TYR A 145      10.758  -2.462 -21.396  1.00334.93           N  
ATOM   2074  CA  TYR A 145       9.694  -2.803 -20.488  1.00334.93           C  
ATOM   2075  C   TYR A 145      10.034  -4.110 -19.845  1.00334.93           C  
ATOM   2076  O   TYR A 145       9.984  -5.167 -20.474  1.00334.93           O  
ATOM   2077  CB  TYR A 145       8.331  -2.922 -21.214  1.00334.93           C  
ATOM   2078  CG  TYR A 145       7.215  -3.106 -20.237  1.00334.93           C  
ATOM   2079  CD1 TYR A 145       6.791  -2.050 -19.462  1.00334.93           C  
ATOM   2080  CD2 TYR A 145       6.569  -4.318 -20.115  1.00334.93           C  
ATOM   2081  CE1 TYR A 145       5.761  -2.205 -18.564  1.00334.93           C  
ATOM   2082  CE2 TYR A 145       5.538  -4.479 -19.219  1.00334.93           C  
ATOM   2083  CZ  TYR A 145       5.135  -3.422 -18.440  1.00334.93           C  
ATOM   2084  OH  TYR A 145       4.079  -3.585 -17.519  1.00334.93           O  
ATOM   2085  H   TYR A 145      10.536  -2.295 -22.367  1.00334.93           H  
ATOM   2086  HA  TYR A 145       9.598  -2.011 -19.745  1.00334.93           H  
ATOM   2087  HB2 TYR A 145       8.154  -2.014 -21.790  1.00334.93           H  
ATOM   2088  HB3 TYR A 145       8.360  -3.779 -21.887  1.00334.93           H  
ATOM   2089  HD1 TYR A 145       7.273  -1.089 -19.560  1.00334.93           H  
ATOM   2090  HD2 TYR A 145       6.876  -5.151 -20.730  1.00334.93           H  
ATOM   2091  HE1 TYR A 145       5.444  -1.370 -17.956  1.00334.93           H  
ATOM   2092  HE2 TYR A 145       5.046  -5.436 -19.128  1.00334.93           H  
ATOM   2093  HH  TYR A 145       3.693  -4.464 -17.495  1.00334.93           H  
ATOM   2094  N   SER A 146      10.377  -3.998 -18.543  1.00295.99           N  
ATOM   2095  CA  SER A 146      10.817  -4.980 -17.599  1.00295.99           C  
ATOM   2096  C   SER A 146      11.606  -4.140 -16.660  1.00295.99           C  
ATOM   2097  O   SER A 146      11.567  -2.914 -16.763  1.00295.99           O  
ATOM   2098  CB  SER A 146      11.804  -6.041 -18.127  1.00295.99           C  
ATOM   2099  OG  SER A 146      11.154  -6.932 -19.021  1.00295.99           O  
ATOM   2100  H   SER A 146      10.312  -3.061 -18.172  1.00295.99           H  
ATOM   2101  HA  SER A 146       9.958  -5.540 -17.231  1.00295.99           H  
ATOM   2102  HB2 SER A 146      12.204  -6.607 -17.286  1.00295.99           H  
ATOM   2103  HB3 SER A 146      12.620  -5.542 -18.650  1.00295.99           H  
ATOM   2104  HG  SER A 146      10.442  -7.358 -18.539  1.00295.99           H  
ATOM   2105  N   GLU A 147      12.333  -4.753 -15.709  1.00229.41           N  
ATOM   2106  CA  GLU A 147      13.172  -3.927 -14.891  1.00229.41           C  
ATOM   2107  C   GLU A 147      14.524  -3.982 -15.524  1.00229.41           C  
ATOM   2108  O   GLU A 147      15.443  -4.623 -15.017  1.00229.41           O  
ATOM   2109  CB  GLU A 147      13.307  -4.428 -13.437  1.00229.41           C  
ATOM   2110  CG  GLU A 147      12.084  -4.173 -12.543  1.00229.41           C  
ATOM   2111  CD  GLU A 147      11.057  -5.293 -12.698  1.00229.41           C  
ATOM   2112  OE1 GLU A 147      11.279  -6.195 -13.550  1.00229.41           O  
ATOM   2113  OE2 GLU A 147      10.032  -5.255 -11.966  1.00229.41           O1-
ATOM   2114  H   GLU A 147      12.290  -5.753 -15.577  1.00229.41           H  
ATOM   2115  HA  GLU A 147      12.738  -2.929 -14.835  1.00229.41           H  
ATOM   2116  HB2 GLU A 147      13.486  -5.503 -13.466  1.00229.41           H  
ATOM   2117  HB3 GLU A 147      14.165  -3.929 -12.986  1.00229.41           H  
ATOM   2118  HG2 GLU A 147      11.625  -3.226 -12.826  1.00229.41           H  
ATOM   2119  HG3 GLU A 147      12.406  -4.124 -11.503  1.00229.41           H  
ATOM   2120  N   THR A 148      14.659  -3.302 -16.682  1.00359.44           N  
ATOM   2121  CA  THR A 148      15.894  -3.291 -17.411  1.00359.44           C  
ATOM   2122  C   THR A 148      16.178  -1.886 -17.823  1.00359.44           C  
ATOM   2123  O   THR A 148      15.362  -1.248 -18.484  1.00359.44           O  
ATOM   2124  CB  THR A 148      15.838  -4.054 -18.705  1.00359.44           C  
ATOM   2125  CG2 THR A 148      15.625  -5.555 -18.444  1.00359.44           C  
ATOM   2126  OG1 THR A 148      14.799  -3.529 -19.522  1.00359.44           O  
ATOM   2127  H   THR A 148      13.869  -2.787 -17.045  1.00359.44           H  
ATOM   2128  HA  THR A 148      16.637  -3.739 -16.751  1.00359.44           H  
ATOM   2129  HB  THR A 148      16.789  -3.941 -19.226  1.00359.44           H  
ATOM   2130  HG1 THR A 148      13.972  -3.638 -19.046  1.00359.44           H  
ATOM   2131 HG21 THR A 148      14.679  -5.702 -17.922  1.00359.44           H  
ATOM   2132 HG22 THR A 148      16.442  -5.937 -17.831  1.00359.44           H  
ATOM   2133 HG23 THR A 148      15.603  -6.089 -19.394  1.00359.44           H  
ATOM   2134  N   THR A 149      17.348  -1.358 -17.436  1.00296.49           N  
ATOM   2135  CA  THR A 149      17.721  -0.061 -17.908  1.00296.49           C  
ATOM   2136  C   THR A 149      19.191  -0.167 -18.160  1.00296.49           C  
ATOM   2137  O   THR A 149      19.815  -1.133 -17.720  1.00296.49           O  
ATOM   2138  CB  THR A 149      17.361   1.056 -16.961  1.00296.49           C  
ATOM   2139  CG2 THR A 149      17.753   2.408 -17.579  1.00296.49           C  
ATOM   2140  OG1 THR A 149      15.953   1.062 -16.759  1.00296.49           O  
ATOM   2141  H   THR A 149      17.960  -1.871 -16.817  1.00296.49           H  
ATOM   2142  HA  THR A 149      17.170   0.210 -18.808  1.00296.49           H  
ATOM   2143  HB  THR A 149      17.888   0.904 -16.019  1.00296.49           H  
ATOM   2144  HG1 THR A 149      15.538   1.198 -17.614  1.00296.49           H  
ATOM   2145 HG21 THR A 149      17.220   2.546 -18.519  1.00296.49           H  
ATOM   2146 HG22 THR A 149      18.827   2.425 -17.765  1.00296.49           H  
ATOM   2147 HG23 THR A 149      17.490   3.212 -16.891  1.00296.49           H  
ATOM   2148  N   VAL A 150      19.804   0.792 -18.891  1.00383.86           N  
ATOM   2149  CA  VAL A 150      21.185   0.569 -19.195  1.00383.86           C  
ATOM   2150  C   VAL A 150      22.058   0.713 -18.006  1.00383.86           C  
ATOM   2151  O   VAL A 150      22.051   1.692 -17.247  1.00383.86           O  
ATOM   2152  CB  VAL A 150      21.754   1.190 -20.439  1.00383.86           C  
ATOM   2153  CG1 VAL A 150      23.283   1.027 -20.475  1.00383.86           C  
ATOM   2154  CG2 VAL A 150      21.079   0.500 -21.638  1.00383.86           C  
ATOM   2155  H   VAL A 150      19.315   1.618 -19.204  1.00383.86           H  
ATOM   2156  HA  VAL A 150      21.180  -0.481 -19.489  1.00383.86           H  
ATOM   2157  HB  VAL A 150      21.558   2.262 -20.467  1.00383.86           H  
ATOM   2158 HG11 VAL A 150      23.536  -0.033 -20.448  1.00383.86           H  
ATOM   2159 HG12 VAL A 150      23.722   1.527 -19.612  1.00383.86           H  
ATOM   2160 HG13 VAL A 150      23.674   1.471 -21.390  1.00383.86           H  
ATOM   2161 HG21 VAL A 150      21.280  -0.571 -21.601  1.00383.86           H  
ATOM   2162 HG22 VAL A 150      21.476   0.913 -22.565  1.00383.86           H  
ATOM   2163 HG23 VAL A 150      20.003   0.669 -21.596  1.00383.86           H  
ATOM   2164  N   THR A 151      22.891  -0.340 -17.912  1.00166.95           N  
ATOM   2165  CA  THR A 151      23.666  -0.758 -16.799  1.00166.95           C  
ATOM   2166  C   THR A 151      24.440   0.359 -16.205  1.00166.95           C  
ATOM   2167  O   THR A 151      24.169   0.655 -15.048  1.00166.95           O  
ATOM   2168  CB  THR A 151      24.631  -1.852 -17.167  1.00166.95           C  
ATOM   2169  CG2 THR A 151      25.385  -2.306 -15.905  1.00166.95           C  
ATOM   2170  OG1 THR A 151      23.927  -2.955 -17.720  1.00166.95           O  
ATOM   2171  H   THR A 151      22.976  -0.908 -18.743  1.00166.95           H  
ATOM   2172  HA  THR A 151      22.948  -1.131 -16.068  1.00166.95           H  
ATOM   2173  HB  THR A 151      25.338  -1.475 -17.906  1.00166.95           H  
ATOM   2174  HG1 THR A 151      23.311  -3.270 -17.054  1.00166.95           H  
ATOM   2175 HG21 THR A 151      24.672  -2.681 -15.171  1.00166.95           H  
ATOM   2176 HG22 THR A 151      25.930  -1.461 -15.484  1.00166.95           H  
ATOM   2177 HG23 THR A 151      26.088  -3.097 -16.166  1.00166.95           H  
ATOM   2178  N   ARG A 152      25.295   1.084 -16.954  1.00359.47           N  
ATOM   2179  CA  ARG A 152      26.143   2.050 -16.306  1.00359.47           C  
ATOM   2180  C   ARG A 152      25.319   3.079 -15.585  1.00359.47           C  
ATOM   2181  O   ARG A 152      25.536   3.334 -14.396  1.00359.47           O  
ATOM   2182  CB  ARG A 152      27.120   2.750 -17.281  1.00359.47           C  
ATOM   2183  CG  ARG A 152      26.472   3.504 -18.449  1.00359.47           C  
ATOM   2184  CD  ARG A 152      26.535   2.822 -19.822  1.00359.47           C  
ATOM   2185  NE  ARG A 152      27.918   2.969 -20.366  1.00359.47           N  
ATOM   2186  CZ  ARG A 152      28.805   1.931 -20.327  1.00359.47           C  
ATOM   2187  NH1 ARG A 152      28.438   0.732 -19.789  1.00359.47           N1+
ATOM   2188  NH2 ARG A 152      30.059   2.084 -20.845  1.00359.47           N1+
ATOM   2189  H   ARG A 152      25.340   0.951 -17.954  1.00359.47           H  
ATOM   2190  HA  ARG A 152      26.747   1.494 -15.589  1.00359.47           H  
ATOM   2191  HB2 ARG A 152      27.710   3.465 -16.707  1.00359.47           H  
ATOM   2192  HB3 ARG A 152      27.778   1.988 -17.699  1.00359.47           H  
ATOM   2193  HG2 ARG A 152      26.969   4.470 -18.536  1.00359.47           H  
ATOM   2194  HG3 ARG A 152      25.421   3.657 -18.203  1.00359.47           H  
ATOM   2195  HD2 ARG A 152      25.822   3.293 -20.499  1.00359.47           H  
ATOM   2196  HD3 ARG A 152      26.292   1.765 -19.718  1.00359.47           H  
ATOM   2197  HE  ARG A 152      28.202   3.850 -20.769  1.00359.47           H  
ATOM   2198 HH11 ARG A 152      29.093  -0.037 -19.775  1.00359.47           H  
ATOM   2199 HH12 ARG A 152      27.512   0.613 -19.404  1.00359.47           H  
ATOM   2200 HH21 ARG A 152      30.331   2.965 -21.257  1.00359.47           H  
ATOM   2201 HH22 ARG A 152      30.715   1.316 -20.816  1.00359.47           H  
ATOM   2202  N   THR A 153      24.279   3.606 -16.251  1.00191.71           N  
ATOM   2203  CA  THR A 153      23.484   4.622 -15.639  1.00191.71           C  
ATOM   2204  C   THR A 153      22.748   4.002 -14.480  1.00191.71           C  
ATOM   2205  O   THR A 153      22.675   4.588 -13.397  1.00191.71           O  
ATOM   2206  CB  THR A 153      22.578   5.307 -16.642  1.00191.71           C  
ATOM   2207  CG2 THR A 153      21.741   6.380 -15.928  1.00191.71           C  
ATOM   2208  OG1 THR A 153      23.352   5.919 -17.676  1.00191.71           O  
ATOM   2209  H   THR A 153      24.059   3.284 -17.183  1.00191.71           H  
ATOM   2210  HA  THR A 153      24.116   5.423 -15.256  1.00191.71           H  
ATOM   2211  HB  THR A 153      21.920   4.561 -17.088  1.00191.71           H  
ATOM   2212  HG1 THR A 153      23.923   6.571 -17.264  1.00191.71           H  
ATOM   2213 HG21 THR A 153      22.404   7.123 -15.484  1.00191.71           H  
ATOM   2214 HG22 THR A 153      21.143   5.913 -15.145  1.00191.71           H  
ATOM   2215 HG23 THR A 153      21.082   6.865 -16.648  1.00191.71           H  
ATOM   2216  N   TYR A 154      22.296   2.746 -14.651  1.00182.01           N  
ATOM   2217  CA  TYR A 154      21.503   2.075 -13.655  1.00182.01           C  
ATOM   2218  C   TYR A 154      22.303   1.927 -12.385  1.00182.01           C  
ATOM   2219  O   TYR A 154      21.812   2.217 -11.292  1.00182.01           O  
ATOM   2220  CB  TYR A 154      21.044   0.676 -14.138  1.00182.01           C  
ATOM   2221  CG  TYR A 154      20.041   0.051 -13.220  1.00182.01           C  
ATOM   2222  CD1 TYR A 154      18.726   0.461 -13.244  1.00182.01           C  
ATOM   2223  CD2 TYR A 154      20.398  -0.965 -12.361  1.00182.01           C  
ATOM   2224  CE1 TYR A 154      17.794  -0.111 -12.409  1.00182.01           C  
ATOM   2225  CE2 TYR A 154      19.472  -1.540 -11.524  1.00182.01           C  
ATOM   2226  CZ  TYR A 154      18.167  -1.112 -11.545  1.00182.01           C  
ATOM   2227  OH  TYR A 154      17.214  -1.701 -10.687  1.00182.01           O  
ATOM   2228  H   TYR A 154      22.521   2.258 -15.506  1.00182.01           H  
ATOM   2229  HA  TYR A 154      20.615   2.680 -13.472  1.00182.01           H  
ATOM   2230  HB2 TYR A 154      20.597   0.777 -15.127  1.00182.01           H  
ATOM   2231  HB3 TYR A 154      21.916   0.024 -14.199  1.00182.01           H  
ATOM   2232  HD1 TYR A 154      18.423   1.241 -13.927  1.00182.01           H  
ATOM   2233  HD2 TYR A 154      21.420  -1.315 -12.345  1.00182.01           H  
ATOM   2234  HE1 TYR A 154      16.769   0.227 -12.433  1.00182.01           H  
ATOM   2235  HE2 TYR A 154      19.771  -2.329 -10.849  1.00182.01           H  
ATOM   2236  HH  TYR A 154      17.555  -2.395 -10.118  1.00182.01           H  
ATOM   2237  N   VAL A 155      23.589   1.556 -12.516  1.00128.95           N  
ATOM   2238  CA  VAL A 155      24.410   1.238 -11.385  1.00128.95           C  
ATOM   2239  C   VAL A 155      24.481   2.427 -10.495  1.00128.95           C  
ATOM   2240  O   VAL A 155      24.228   2.308  -9.294  1.00128.95           O  
ATOM   2241  CB  VAL A 155      25.817   0.834 -11.754  1.00128.95           C  
ATOM   2242  CG1 VAL A 155      26.669   0.699 -10.479  1.00128.95           C  
ATOM   2243  CG2 VAL A 155      25.748  -0.484 -12.540  1.00128.95           C  
ATOM   2244  H   VAL A 155      23.989   1.500 -13.442  1.00128.95           H  
ATOM   2245  HA  VAL A 155      23.948   0.383 -10.892  1.00128.95           H  
ATOM   2246  HB  VAL A 155      26.290   1.591 -12.380  1.00128.95           H  
ATOM   2247 HG11 VAL A 155      26.227  -0.052  -9.824  1.00128.95           H  
ATOM   2248 HG12 VAL A 155      26.703   1.658  -9.961  1.00128.95           H  
ATOM   2249 HG13 VAL A 155      27.681   0.396 -10.748  1.00128.95           H  
ATOM   2250 HG21 VAL A 155      25.277  -1.250 -11.924  1.00128.95           H  
ATOM   2251 HG22 VAL A 155      26.756  -0.801 -12.806  1.00128.95           H  
ATOM   2252 HG23 VAL A 155      25.162  -0.336 -13.447  1.00128.95           H  
ATOM   2253  N   MET A 156      24.688   3.616 -11.094  1.00154.05           N  
ATOM   2254  CA  MET A 156      24.909   4.782 -10.292  1.00154.05           C  
ATOM   2255  C   MET A 156      23.716   5.023  -9.419  1.00154.05           C  
ATOM   2256  O   MET A 156      23.860   5.208  -8.203  1.00154.05           O  
ATOM   2257  CB  MET A 156      25.157   6.029 -11.156  1.00154.05           C  
ATOM   2258  CG  MET A 156      26.363   5.844 -12.082  1.00154.05           C  
ATOM   2259  SD  MET A 156      26.971   7.351 -12.894  1.00154.05           S  
ATOM   2260  CE  MET A 156      25.538   7.612 -13.977  1.00154.05           C  
ATOM   2261  H   MET A 156      24.687   3.685 -12.102  1.00154.05           H  
ATOM   2262  HA  MET A 156      25.797   4.604  -9.686  1.00154.05           H  
ATOM   2263  HB2 MET A 156      25.341   6.881 -10.502  1.00154.05           H  
ATOM   2264  HB3 MET A 156      24.272   6.221 -11.762  1.00154.05           H  
ATOM   2265  HG2 MET A 156      26.082   5.134 -12.860  1.00154.05           H  
ATOM   2266  HG3 MET A 156      27.179   5.430 -11.490  1.00154.05           H  
ATOM   2267  HE1 MET A 156      25.697   8.505 -14.581  1.00154.05           H  
ATOM   2268  HE2 MET A 156      24.642   7.739 -13.370  1.00154.05           H  
ATOM   2269  HE3 MET A 156      25.414   6.748 -14.630  1.00154.05           H  
ATOM   2270  N   LEU A 157      22.503   4.925 -10.004  1.00296.44           N  
ATOM   2271  CA  LEU A 157      21.360   5.188  -9.181  1.00296.44           C  
ATOM   2272  C   LEU A 157      21.253   4.134  -8.127  1.00296.44           C  
ATOM   2273  O   LEU A 157      20.925   4.456  -6.986  1.00296.44           O  
ATOM   2274  CB  LEU A 157      19.986   5.427  -9.880  1.00296.44           C  
ATOM   2275  CG  LEU A 157      18.915   4.308  -9.925  1.00296.44           C  
ATOM   2276  CD1 LEU A 157      17.552   4.908 -10.308  1.00296.44           C  
ATOM   2277  CD2 LEU A 157      19.245   3.180 -10.905  1.00296.44           C  
ATOM   2278  H   LEU A 157      22.406   4.677 -10.978  1.00296.44           H  
ATOM   2279  HA  LEU A 157      21.567   6.171  -8.757  1.00296.44           H  
ATOM   2280  HB2 LEU A 157      19.526   6.278  -9.378  1.00296.44           H  
ATOM   2281  HB3 LEU A 157      20.205   5.690 -10.915  1.00296.44           H  
ATOM   2282  HG  LEU A 157      18.891   3.872  -8.926  1.00296.44           H  
ATOM   2283 HD11 LEU A 157      17.611   5.334 -11.310  1.00296.44           H  
ATOM   2284 HD12 LEU A 157      17.286   5.689  -9.596  1.00296.44           H  
ATOM   2285 HD13 LEU A 157      16.793   4.126 -10.290  1.00296.44           H  
ATOM   2286 HD21 LEU A 157      19.278   3.578 -11.919  1.00296.44           H  
ATOM   2287 HD22 LEU A 157      18.478   2.408 -10.842  1.00296.44           H  
ATOM   2288 HD23 LEU A 157      20.214   2.751 -10.652  1.00296.44           H  
ATOM   2289  N   ALA A 158      21.593   2.871  -8.445  1.00113.55           N  
ATOM   2290  CA  ALA A 158      21.447   1.842  -7.450  1.00113.55           C  
ATOM   2291  C   ALA A 158      22.338   2.153  -6.282  1.00113.55           C  
ATOM   2292  O   ALA A 158      21.902   2.147  -5.125  1.00113.55           O  
ATOM   2293  CB  ALA A 158      21.837   0.451  -7.978  1.00113.55           C  
ATOM   2294  H   ALA A 158      21.944   2.650  -9.366  1.00113.55           H  
ATOM   2295  HA  ALA A 158      20.395   1.822  -7.165  1.00113.55           H  
ATOM   2296  HB1 ALA A 158      22.888   0.454  -8.268  1.00113.55           H  
ATOM   2297  HB2 ALA A 158      21.222   0.205  -8.844  1.00113.55           H  
ATOM   2298  HB3 ALA A 158      21.678  -0.292  -7.197  1.00113.55           H  
ATOM   2299  N   LEU A 159      23.587   2.543  -6.595  1.00239.28           N  
ATOM   2300  CA  LEU A 159      24.600   2.787  -5.615  1.00239.28           C  
ATOM   2301  C   LEU A 159      24.158   3.926  -4.751  1.00239.28           C  
ATOM   2302  O   LEU A 159      24.138   3.777  -3.526  1.00239.28           O  
ATOM   2303  CB  LEU A 159      25.956   3.124  -6.285  1.00239.28           C  
ATOM   2304  CG  LEU A 159      27.210   3.154  -5.372  1.00239.28           C  
ATOM   2305  CD1 LEU A 159      27.275   4.385  -4.453  1.00239.28           C  
ATOM   2306  CD2 LEU A 159      27.362   1.829  -4.606  1.00239.28           C  
ATOM   2307  H   LEU A 159      23.821   2.670  -7.569  1.00239.28           H  
ATOM   2308  HA  LEU A 159      24.743   1.889  -5.015  1.00239.28           H  
ATOM   2309  HB2 LEU A 159      26.133   2.379  -7.060  1.00239.28           H  
ATOM   2310  HB3 LEU A 159      25.860   4.109  -6.743  1.00239.28           H  
ATOM   2311  HG  LEU A 159      28.074   3.258  -6.029  1.00239.28           H  
ATOM   2312 HD11 LEU A 159      26.438   4.362  -3.755  1.00239.28           H  
ATOM   2313 HD12 LEU A 159      27.221   5.292  -5.056  1.00239.28           H  
ATOM   2314 HD13 LEU A 159      28.212   4.374  -3.897  1.00239.28           H  
ATOM   2315 HD21 LEU A 159      26.511   1.696  -3.938  1.00239.28           H  
ATOM   2316 HD22 LEU A 159      28.282   1.850  -4.022  1.00239.28           H  
ATOM   2317 HD23 LEU A 159      27.401   1.002  -5.315  1.00239.28           H  
ATOM   2318  N   VAL A 160      23.677   5.034  -5.365  1.00218.06           N  
ATOM   2319  CA  VAL A 160      23.377   6.186  -4.556  1.00218.06           C  
ATOM   2320  C   VAL A 160      22.307   5.847  -3.562  1.00218.06           C  
ATOM   2321  O   VAL A 160      22.404   6.213  -2.387  1.00218.06           O  
ATOM   2322  CB  VAL A 160      23.000   7.438  -5.312  1.00218.06           C  
ATOM   2323  CG1 VAL A 160      21.572   7.344  -5.864  1.00218.06           C  
ATOM   2324  CG2 VAL A 160      23.207   8.632  -4.366  1.00218.06           C  
ATOM   2325  H   VAL A 160      23.533   5.051  -6.364  1.00218.06           H  
ATOM   2326  HA  VAL A 160      24.316   6.432  -4.059  1.00218.06           H  
ATOM   2327  HB  VAL A 160      23.634   7.570  -6.189  1.00218.06           H  
ATOM   2328 HG11 VAL A 160      20.872   7.210  -5.039  1.00218.06           H  
ATOM   2329 HG12 VAL A 160      21.500   6.495  -6.543  1.00218.06           H  
ATOM   2330 HG13 VAL A 160      21.329   8.261  -6.402  1.00218.06           H  
ATOM   2331 HG21 VAL A 160      22.577   8.511  -3.485  1.00218.06           H  
ATOM   2332 HG22 VAL A 160      22.938   9.554  -4.881  1.00218.06           H  
ATOM   2333 HG23 VAL A 160      24.253   8.677  -4.062  1.00218.06           H  
ATOM   2334  N   TRP A 161      21.299   5.072  -4.000  1.00215.44           N  
ATOM   2335  CA  TRP A 161      20.227   4.693  -3.134  1.00215.44           C  
ATOM   2336  C   TRP A 161      20.771   3.801  -2.062  1.00215.44           C  
ATOM   2337  O   TRP A 161      20.439   3.976  -0.888  1.00215.44           O  
ATOM   2338  CB  TRP A 161      19.051   4.041  -3.892  1.00215.44           C  
ATOM   2339  CG  TRP A 161      18.302   5.047  -4.752  1.00215.44           C  
ATOM   2340  CD1 TRP A 161      18.484   5.368  -6.069  1.00215.44           C  
ATOM   2341  CD2 TRP A 161      17.253   5.906  -4.274  1.00215.44           C  
ATOM   2342  CE2 TRP A 161      16.869   6.723  -5.341  1.00215.44           C  
ATOM   2343  CE3 TRP A 161      16.663   6.013  -3.043  1.00215.44           C  
ATOM   2344  NE1 TRP A 161      17.636   6.385  -6.436  1.00215.44           N  
ATOM   2345  CZ2 TRP A 161      15.892   7.663  -5.192  1.00215.44           C  
ATOM   2346  CZ3 TRP A 161      15.668   6.956  -2.907  1.00215.44           C  
ATOM   2347  CH2 TRP A 161      15.293   7.765  -3.956  1.00215.44           C  
ATOM   2348  H   TRP A 161      21.300   4.752  -4.958  1.00215.44           H  
ATOM   2349  HA  TRP A 161      19.808   5.591  -2.680  1.00215.44           H  
ATOM   2350  HB2 TRP A 161      19.440   3.250  -4.533  1.00215.44           H  
ATOM   2351  HB3 TRP A 161      18.359   3.613  -3.167  1.00215.44           H  
ATOM   2352  HD1 TRP A 161      19.194   4.890  -6.727  1.00215.44           H  
ATOM   2353  HE1 TRP A 161      17.584   6.811  -7.350  1.00215.44           H  
ATOM   2354  HE3 TRP A 161      16.964   5.387  -2.216  1.00215.44           H  
ATOM   2355  HZ2 TRP A 161      15.599   8.303  -6.012  1.00215.44           H  
ATOM   2356  HZ3 TRP A 161      15.170   7.063  -1.955  1.00215.44           H  
ATOM   2357  HH2 TRP A 161      14.512   8.496  -3.806  1.00215.44           H  
ATOM   2358  N   GLY A 162      21.692   2.887  -2.425  1.00 95.03           N  
ATOM   2359  CA  GLY A 162      22.227   1.964  -1.464  1.00 95.03           C  
ATOM   2360  C   GLY A 162      22.913   2.730  -0.374  1.00 95.03           C  
ATOM   2361  O   GLY A 162      22.755   2.415   0.807  1.00 95.03           O  
ATOM   2362  H   GLY A 162      22.009   2.851  -3.383  1.00 95.03           H  
ATOM   2363  HA2 GLY A 162      21.418   1.371  -1.039  1.00 95.03           H  
ATOM   2364  HA3 GLY A 162      22.944   1.304  -1.952  1.00 95.03           H  
ATOM   2365  N   GLY A 163      23.677   3.772  -0.764  1.00 99.72           N  
ATOM   2366  CA  GLY A 163      24.412   4.585   0.163  1.00 99.72           C  
ATOM   2367  C   GLY A 163      23.481   5.373   1.032  1.00 99.72           C  
ATOM   2368  O   GLY A 163      23.637   5.381   2.256  1.00 99.72           O  
ATOM   2369  H   GLY A 163      23.734   3.989  -1.749  1.00 99.72           H  
ATOM   2370  HA2 GLY A 163      25.029   3.942   0.791  1.00 99.72           H  
ATOM   2371  HA3 GLY A 163      25.050   5.272  -0.392  1.00 99.72           H  
ATOM   2372  N   ALA A 164      22.439   5.977   0.424  1.00132.76           N  
ATOM   2373  CA  ALA A 164      21.567   6.877   1.124  1.00132.76           C  
ATOM   2374  C   ALA A 164      20.965   6.187   2.300  1.00132.76           C  
ATOM   2375  O   ALA A 164      20.998   6.718   3.416  1.00132.76           O  
ATOM   2376  CB  ALA A 164      20.407   7.372   0.246  1.00132.76           C  
ATOM   2377  H   ALA A 164      22.267   5.790  -0.554  1.00132.76           H  
ATOM   2378  HA  ALA A 164      22.178   7.728   1.423  1.00132.76           H  
ATOM   2379  HB1 ALA A 164      19.792   6.524  -0.056  1.00132.76           H  
ATOM   2380  HB2 ALA A 164      20.807   7.865  -0.640  1.00132.76           H  
ATOM   2381  HB3 ALA A 164      19.799   8.078   0.811  1.00132.76           H  
ATOM   2382  N   LEU A 165      20.500   4.943   2.086  1.00157.08           N  
ATOM   2383  CA  LEU A 165      19.865   4.201   3.133  1.00157.08           C  
ATOM   2384  C   LEU A 165      20.875   3.991   4.220  1.00157.08           C  
ATOM   2385  O   LEU A 165      20.607   4.294   5.390  1.00157.08           O  
ATOM   2386  CB  LEU A 165      19.381   2.828   2.632  1.00157.08           C  
ATOM   2387  CG  LEU A 165      18.682   1.973   3.703  1.00157.08           C  
ATOM   2388  CD1 LEU A 165      17.382   2.635   4.188  1.00157.08           C  
ATOM   2389  CD2 LEU A 165      18.468   0.533   3.213  1.00157.08           C  
ATOM   2390  H   LEU A 165      20.600   4.526   1.172  1.00157.08           H  
ATOM   2391  HA  LEU A 165      18.998   4.756   3.491  1.00157.08           H  
ATOM   2392  HB2 LEU A 165      18.679   2.991   1.814  1.00157.08           H  
ATOM   2393  HB3 LEU A 165      20.245   2.275   2.264  1.00157.08           H  
ATOM   2394  HG  LEU A 165      19.340   1.912   4.570  1.00157.08           H  
ATOM   2395 HD11 LEU A 165      16.685   2.720   3.354  1.00157.08           H  
ATOM   2396 HD12 LEU A 165      17.604   3.628   4.579  1.00157.08           H  
ATOM   2397 HD13 LEU A 165      16.936   2.026   4.974  1.00157.08           H  
ATOM   2398 HD21 LEU A 165      17.813   0.539   2.342  1.00157.08           H  
ATOM   2399 HD22 LEU A 165      18.010  -0.057   4.007  1.00157.08           H  
ATOM   2400 HD23 LEU A 165      19.429   0.095   2.942  1.00157.08           H  
ATOM   2401  N   GLY A 166      22.103   3.603   3.815  1.00115.88           N  
ATOM   2402  CA  GLY A 166      23.126   3.260   4.761  1.00115.88           C  
ATOM   2403  C   GLY A 166      23.368   4.431   5.655  1.00115.88           C  
ATOM   2404  O   GLY A 166      23.400   4.283   6.876  1.00115.88           O  
ATOM   2405  H   GLY A 166      22.306   3.553   2.827  1.00115.88           H  
ATOM   2406  HA2 GLY A 166      22.803   2.406   5.356  1.00115.88           H  
ATOM   2407  HA3 GLY A 166      24.045   3.008   4.231  1.00115.88           H  
ATOM   2408  N   LEU A 167      23.473   5.632   5.057  1.00181.65           N  
ATOM   2409  CA  LEU A 167      23.707   6.825   5.819  1.00181.65           C  
ATOM   2410  C   LEU A 167      22.544   7.116   6.712  1.00181.65           C  
ATOM   2411  O   LEU A 167      22.736   7.481   7.870  1.00181.65           O  
ATOM   2412  CB  LEU A 167      23.934   8.101   4.981  1.00181.65           C  
ATOM   2413  CG  LEU A 167      25.386   8.363   4.526  1.00181.65           C  
ATOM   2414  CD1 LEU A 167      25.923   7.322   3.533  1.00181.65           C  
ATOM   2415  CD2 LEU A 167      25.533   9.804   4.011  1.00181.65           C  
ATOM   2416  H   LEU A 167      23.385   5.695   4.053  1.00181.65           H  
ATOM   2417  HA  LEU A 167      24.622   6.606   6.369  1.00181.65           H  
ATOM   2418  HB2 LEU A 167      23.313   8.029   4.088  1.00181.65           H  
ATOM   2419  HB3 LEU A 167      23.613   8.954   5.579  1.00181.65           H  
ATOM   2420  HG  LEU A 167      26.020   8.248   5.405  1.00181.65           H  
ATOM   2421 HD11 LEU A 167      25.342   7.365   2.612  1.00181.65           H  
ATOM   2422 HD12 LEU A 167      25.839   6.327   3.969  1.00181.65           H  
ATOM   2423 HD13 LEU A 167      26.969   7.535   3.313  1.00181.65           H  
ATOM   2424 HD21 LEU A 167      24.906   9.941   3.130  1.00181.65           H  
ATOM   2425 HD22 LEU A 167      26.574   9.992   3.749  1.00181.65           H  
ATOM   2426 HD23 LEU A 167      25.223  10.501   4.789  1.00181.65           H  
ATOM   2427  N   GLY A 168      21.312   6.931   6.211  1.00102.15           N  
ATOM   2428  CA  GLY A 168      20.136   7.306   6.951  1.00102.15           C  
ATOM   2429  C   GLY A 168      19.991   6.519   8.220  1.00102.15           C  
ATOM   2430  O   GLY A 168      19.511   7.047   9.223  1.00102.15           O  
ATOM   2431  H   GLY A 168      21.208   6.520   5.294  1.00102.15           H  
ATOM   2432  HA2 GLY A 168      20.201   8.365   7.200  1.00102.15           H  
ATOM   2433  HA3 GLY A 168      19.259   7.132   6.328  1.00102.15           H  
ATOM   2434  N   LEU A 169      20.387   5.230   8.172  1.00194.60           N  
ATOM   2435  CA  LEU A 169      20.265   4.214   9.199  1.00194.60           C  
ATOM   2436  C   LEU A 169      21.182   4.365  10.394  1.00194.60           C  
ATOM   2437  O   LEU A 169      20.832   3.938  11.503  1.00194.60           O  
ATOM   2438  CB  LEU A 169      20.514   2.799   8.653  1.00194.60           C  
ATOM   2439  CG  LEU A 169      19.451   2.307   7.656  1.00194.60           C  
ATOM   2440  CD1 LEU A 169      19.770   0.878   7.187  1.00194.60           C  
ATOM   2441  CD2 LEU A 169      18.029   2.446   8.229  1.00194.60           C  
ATOM   2442  H   LEU A 169      20.824   4.935   7.311  1.00194.60           H  
ATOM   2443  HA  LEU A 169      19.237   4.359   9.530  1.00194.60           H  
ATOM   2444  HB2 LEU A 169      21.481   2.793   8.151  1.00194.60           H  
ATOM   2445  HB3 LEU A 169      20.537   2.108   9.495  1.00194.60           H  
ATOM   2446  HG  LEU A 169      19.482   2.947   6.774  1.00194.60           H  
ATOM   2447 HD11 LEU A 169      19.749   0.202   8.042  1.00194.60           H  
ATOM   2448 HD12 LEU A 169      20.760   0.858   6.731  1.00194.60           H  
ATOM   2449 HD13 LEU A 169      19.027   0.561   6.455  1.00194.60           H  
ATOM   2450 HD21 LEU A 169      17.934   1.825   9.120  1.00194.60           H  
ATOM   2451 HD22 LEU A 169      17.303   2.124   7.482  1.00194.60           H  
ATOM   2452 HD23 LEU A 169      17.843   3.488   8.491  1.00194.60           H  
ATOM   2453  N   LEU A 170      22.353   5.015  10.207  1.00194.44           N  
ATOM   2454  CA  LEU A 170      23.420   4.996  11.176  1.00194.44           C  
ATOM   2455  C   LEU A 170      22.980   5.438  12.552  1.00194.44           C  
ATOM   2456  O   LEU A 170      23.377   4.763  13.511  1.00194.44           O  
ATOM   2457  CB  LEU A 170      24.653   5.825  10.740  1.00194.44           C  
ATOM   2458  CG  LEU A 170      25.377   5.272   9.494  1.00194.44           C  
ATOM   2459  CD1 LEU A 170      26.588   6.141   9.117  1.00194.44           C  
ATOM   2460  CD2 LEU A 170      25.741   3.786   9.659  1.00194.44           C  
ATOM   2461  H   LEU A 170      22.486   5.536   9.352  1.00194.44           H  
ATOM   2462  HA  LEU A 170      23.713   3.948  11.230  1.00194.44           H  
ATOM   2463  HB2 LEU A 170      24.323   6.840  10.521  1.00194.44           H  
ATOM   2464  HB3 LEU A 170      25.362   5.844  11.567  1.00194.44           H  
ATOM   2465  HG  LEU A 170      24.682   5.325   8.656  1.00194.44           H  
ATOM   2466 HD11 LEU A 170      27.316   6.121   9.928  1.00194.44           H  
ATOM   2467 HD12 LEU A 170      26.261   7.167   8.948  1.00194.44           H  
ATOM   2468 HD13 LEU A 170      27.046   5.751   8.208  1.00194.44           H  
ATOM   2469 HD21 LEU A 170      26.439   3.673  10.489  1.00194.44           H  
ATOM   2470 HD22 LEU A 170      26.205   3.421   8.742  1.00194.44           H  
ATOM   2471 HD23 LEU A 170      24.838   3.211   9.863  1.00194.44           H  
ATOM   2472  N   PRO A 171      22.180   6.470  12.750  1.00297.52           N  
ATOM   2473  CA  PRO A 171      21.758   6.815  14.080  1.00297.52           C  
ATOM   2474  C   PRO A 171      21.010   5.700  14.740  1.00297.52           C  
ATOM   2475  O   PRO A 171      21.342   5.365  15.880  1.00297.52           O  
ATOM   2476  CB  PRO A 171      20.972   8.125  13.953  1.00297.52           C  
ATOM   2477  CG  PRO A 171      20.723   8.295  12.438  1.00297.52           C  
ATOM   2478  CD  PRO A 171      21.883   7.525  11.786  1.00297.52           C  
ATOM   2479  HA  PRO A 171      22.605   6.969  14.748  1.00297.52           H  
ATOM   2480  HB2 PRO A 171      20.027   8.059  14.492  1.00297.52           H  
ATOM   2481  HB3 PRO A 171      21.554   8.961  14.342  1.00297.52           H  
ATOM   2482  HG2 PRO A 171      20.749   9.348  12.156  1.00297.52           H  
ATOM   2483  HG3 PRO A 171      19.763   7.866  12.152  1.00297.52           H  
ATOM   2484  HD2 PRO A 171      22.747   8.173  11.640  1.00297.52           H  
ATOM   2485  HD3 PRO A 171      21.580   7.103  10.828  1.00297.52           H  
ATOM   2486  N   VAL A 172      20.098   5.047  13.991  1.00120.17           N  
ATOM   2487  CA  VAL A 172      19.242   3.999  14.472  1.00120.17           C  
ATOM   2488  C   VAL A 172      20.133   2.876  14.867  1.00120.17           C  
ATOM   2489  O   VAL A 172      19.914   2.220  15.885  1.00120.17           O  
ATOM   2490  CB  VAL A 172      18.329   3.476  13.392  1.00120.17           C  
ATOM   2491  CG1 VAL A 172      17.429   2.358  13.949  1.00120.17           C  
ATOM   2492  CG2 VAL A 172      17.587   4.656  12.751  1.00120.17           C  
ATOM   2493  H   VAL A 172      20.011   5.315  13.021  1.00120.17           H  
ATOM   2494  HA  VAL A 172      18.630   4.385  15.287  1.00120.17           H  
ATOM   2495  HB  VAL A 172      18.892   3.002  12.588  1.00120.17           H  
ATOM   2496 HG11 VAL A 172      16.825   2.751  14.766  1.00120.17           H  
ATOM   2497 HG12 VAL A 172      18.050   1.541  14.317  1.00120.17           H  
ATOM   2498 HG13 VAL A 172      16.775   1.990  13.158  1.00120.17           H  
ATOM   2499 HG21 VAL A 172      17.002   5.173  13.511  1.00120.17           H  
ATOM   2500 HG22 VAL A 172      16.922   4.286  11.970  1.00120.17           H  
ATOM   2501 HG23 VAL A 172      18.310   5.347  12.316  1.00120.17           H  
ATOM   2502  N   LEU A 173      21.178   2.651  14.046  1.00117.88           N  
ATOM   2503  CA  LEU A 173      22.112   1.595  14.295  1.00117.88           C  
ATOM   2504  C   LEU A 173      22.889   1.843  15.549  1.00117.88           C  
ATOM   2505  O   LEU A 173      22.943   0.959  16.403  1.00117.88           O  
ATOM   2506  CB  LEU A 173      23.128   1.404  13.155  1.00117.88           C  
ATOM   2507  CG  LEU A 173      22.521   0.864  11.848  1.00117.88           C  
ATOM   2508  CD1 LEU A 173      23.602   0.684  10.771  1.00117.88           C  
ATOM   2509  CD2 LEU A 173      21.734  -0.432  12.092  1.00117.88           C  
ATOM   2510  H   LEU A 173      21.305   3.241  13.236  1.00117.88           H  
ATOM   2511  HA  LEU A 173      21.503   0.695  14.383  1.00117.88           H  
ATOM   2512  HB2 LEU A 173      23.589   2.369  12.944  1.00117.88           H  
ATOM   2513  HB3 LEU A 173      23.891   0.702  13.492  1.00117.88           H  
ATOM   2514  HG  LEU A 173      21.812   1.603  11.476  1.00117.88           H  
ATOM   2515 HD11 LEU A 173      24.333  -0.051  11.109  1.00117.88           H  
ATOM   2516 HD12 LEU A 173      24.101   1.637  10.594  1.00117.88           H  
ATOM   2517 HD13 LEU A 173      23.140   0.338   9.846  1.00117.88           H  
ATOM   2518 HD21 LEU A 173      22.409  -1.202  12.467  1.00117.88           H  
ATOM   2519 HD22 LEU A 173      21.285  -0.766  11.157  1.00117.88           H  
ATOM   2520 HD23 LEU A 173      20.949  -0.248  12.826  1.00117.88           H  
ATOM   2521  N   ALA A 174      23.497   3.036  15.736  1.00193.93           N  
ATOM   2522  CA  ALA A 174      24.243   3.112  16.955  1.00193.93           C  
ATOM   2523  C   ALA A 174      24.829   4.470  17.121  1.00193.93           C  
ATOM   2524  O   ALA A 174      25.006   4.926  18.251  1.00193.93           O  
ATOM   2525  CB  ALA A 174      25.414   2.116  16.990  1.00193.93           C  
ATOM   2526  H   ALA A 174      23.431   3.800  15.079  1.00193.93           H  
ATOM   2527  HA  ALA A 174      23.538   2.877  17.753  1.00193.93           H  
ATOM   2528  HB1 ALA A 174      26.117   2.354  16.192  1.00193.93           H  
ATOM   2529  HB2 ALA A 174      25.034   1.104  16.851  1.00193.93           H  
ATOM   2530  HB3 ALA A 174      25.921   2.185  17.953  1.00193.93           H  
ATOM   2531  N   TRP A 175      25.152   5.145  16.001  1.00208.67           N  
ATOM   2532  CA  TRP A 175      25.869   6.384  16.081  1.00208.67           C  
ATOM   2533  C   TRP A 175      24.896   7.453  16.477  1.00208.67           C  
ATOM   2534  O   TRP A 175      24.276   8.112  15.642  1.00208.67           O  
ATOM   2535  CB  TRP A 175      26.507   6.723  14.721  1.00208.67           C  
ATOM   2536  CG  TRP A 175      27.533   7.828  14.693  1.00208.67           C  
ATOM   2537  CD1 TRP A 175      28.000   8.635  15.686  1.00208.67           C  
ATOM   2538  CD2 TRP A 175      28.244   8.192  13.503  1.00208.67           C  
ATOM   2539  CE2 TRP A 175      29.122   9.219  13.845  1.00208.67           C  
ATOM   2540  CE3 TRP A 175      28.175   7.703  12.231  1.00208.67           C  
ATOM   2541  NE1 TRP A 175      28.963   9.483  15.189  1.00208.67           N  
ATOM   2542  CZ2 TRP A 175      29.951   9.772  12.913  1.00208.67           C  
ATOM   2543  CZ3 TRP A 175      29.004   8.271  11.293  1.00208.67           C  
ATOM   2544  CH2 TRP A 175      29.875   9.286  11.630  1.00208.67           C  
ATOM   2545  H   TRP A 175      24.887   4.776  15.099  1.00208.67           H  
ATOM   2546  HA  TRP A 175      26.670   6.309  16.816  1.00208.67           H  
ATOM   2547  HB2 TRP A 175      26.990   5.818  14.352  1.00208.67           H  
ATOM   2548  HB3 TRP A 175      25.702   7.007  14.044  1.00208.67           H  
ATOM   2549  HD1 TRP A 175      27.664   8.613  16.712  1.00208.67           H  
ATOM   2550  HE1 TRP A 175      29.467  10.180  15.718  1.00208.67           H  
ATOM   2551  HE3 TRP A 175      27.497   6.903  11.972  1.00208.67           H  
ATOM   2552  HZ2 TRP A 175      30.640  10.561  13.174  1.00208.67           H  
ATOM   2553  HZ3 TRP A 175      28.973   7.916  10.273  1.00208.67           H  
ATOM   2554  HH2 TRP A 175      30.512   9.709  10.867  1.00208.67           H  
ATOM   2555  N   ASN A 176      24.746   7.649  17.800  1.00266.08           N  
ATOM   2556  CA  ASN A 176      23.807   8.606  18.292  1.00266.08           C  
ATOM   2557  C   ASN A 176      24.351   9.197  19.551  1.00266.08           C  
ATOM   2558  O   ASN A 176      25.505   8.964  19.905  1.00266.08           O  
ATOM   2559  CB  ASN A 176      22.396   8.026  18.530  1.00266.08           C  
ATOM   2560  CG  ASN A 176      22.451   6.849  19.495  1.00266.08           C  
ATOM   2561  ND2 ASN A 176      22.085   5.644  18.976  1.00266.08           N  
ATOM   2562  OD1 ASN A 176      22.802   7.001  20.666  1.00266.08           O  
ATOM   2563  H   ASN A 176      25.303   7.114  18.451  1.00266.08           H  
ATOM   2564  HA  ASN A 176      23.680   9.370  17.525  1.00266.08           H  
ATOM   2565  HB2 ASN A 176      21.983   7.690  17.579  1.00266.08           H  
ATOM   2566  HB3 ASN A 176      21.756   8.803  18.950  1.00266.08           H  
ATOM   2567 HD21 ASN A 176      22.093   4.819  19.559  1.00266.08           H  
ATOM   2568 HD22 ASN A 176      21.805   5.575  18.008  1.00266.08           H  
ATOM   2569  N   CYX A 177      23.515   9.966  20.278  1.00291.89           N  
ATOM   2570  CA  CYX A 177      23.987  10.708  21.409  1.00291.89           C  
ATOM   2571  C   CYX A 177      23.379  10.201  22.691  1.00291.89           C  
ATOM   2572  O   CYX A 177      23.532  10.835  23.737  1.00291.89           O  
ATOM   2573  CB  CYX A 177      23.540  12.164  21.221  1.00291.89           C  
ATOM   2574  SG  CYX A 177      24.054  13.276  22.537  1.00291.89           S  
ATOM   2575  H   CYX A 177      22.540  10.020  20.021  1.00291.89           H  
ATOM   2576  HA  CYX A 177      25.070  10.608  21.474  1.00291.89           H  
ATOM   2577  HB2 CYX A 177      22.452  12.182  21.166  1.00291.89           H  
ATOM   2578  HB3 CYX A 177      23.958  12.530  20.283  1.00291.89           H  
ATOM   2579  N   LEU A 178      22.769   8.999  22.701  1.00144.25           N  
ATOM   2580  CA  LEU A 178      22.107   8.541  23.896  1.00144.25           C  
ATOM   2581  C   LEU A 178      23.098   8.439  25.021  1.00144.25           C  
ATOM   2582  O   LEU A 178      22.757   8.721  26.168  1.00144.25           O  
ATOM   2583  CB  LEU A 178      21.407   7.179  23.735  1.00144.25           C  
ATOM   2584  CG  LEU A 178      20.186   7.231  22.795  1.00144.25           C  
ATOM   2585  CD1 LEU A 178      19.522   5.851  22.668  1.00144.25           C  
ATOM   2586  CD2 LEU A 178      19.190   8.321  23.233  1.00144.25           C  
ATOM   2587  H   LEU A 178      22.776   8.421  21.873  1.00144.25           H  
ATOM   2588  HA  LEU A 178      21.334   9.279  24.111  1.00144.25           H  
ATOM   2589  HB2 LEU A 178      22.125   6.466  23.331  1.00144.25           H  
ATOM   2590  HB3 LEU A 178      21.074   6.842  24.717  1.00144.25           H  
ATOM   2591  HG  LEU A 178      20.538   7.506  21.800  1.00144.25           H  
ATOM   2592 HD11 LEU A 178      19.153   5.534  23.644  1.00144.25           H  
ATOM   2593 HD12 LEU A 178      20.252   5.129  22.303  1.00144.25           H  
ATOM   2594 HD13 LEU A 178      18.690   5.911  21.967  1.00144.25           H  
ATOM   2595 HD21 LEU A 178      18.810   8.087  24.228  1.00144.25           H  
ATOM   2596 HD22 LEU A 178      18.360   8.360  22.527  1.00144.25           H  
ATOM   2597 HD23 LEU A 178      19.695   9.287  23.255  1.00144.25           H  
ATOM   2598  N   ASP A 179      24.354   8.042  24.721  1.00129.40           N  
ATOM   2599  CA  ASP A 179      25.385   7.942  25.715  1.00129.40           C  
ATOM   2600  C   ASP A 179      25.812   9.278  26.282  1.00129.40           C  
ATOM   2601  O   ASP A 179      25.989   9.357  27.496  1.00129.40           O  
ATOM   2602  CB  ASP A 179      26.659   7.239  25.208  1.00129.40           C  
ATOM   2603  CG  ASP A 179      27.565   6.876  26.390  1.00129.40           C  
ATOM   2604  OD1 ASP A 179      27.154   7.055  27.571  1.00129.40           O  
ATOM   2605  OD2 ASP A 179      28.697   6.398  26.112  1.00129.40           O1-
ATOM   2606  H   ASP A 179      24.575   7.807  23.764  1.00129.40           H  
ATOM   2607  HA  ASP A 179      24.914   7.343  26.495  1.00129.40           H  
ATOM   2608  HB2 ASP A 179      27.196   7.907  24.534  1.00129.40           H  
ATOM   2609  HB3 ASP A 179      26.381   6.330  24.674  1.00129.40           H  
ATOM   2610  N   GLY A 180      26.018  10.346  25.481  1.00146.13           N  
ATOM   2611  CA  GLY A 180      26.523  11.526  26.132  1.00146.13           C  
ATOM   2612  C   GLY A 180      25.735  12.733  25.747  1.00146.13           C  
ATOM   2613  O   GLY A 180      25.862  13.223  24.627  1.00146.13           O  
ATOM   2614  H   GLY A 180      25.830  10.318  24.489  1.00146.13           H  
ATOM   2615  HA2 GLY A 180      26.461  11.390  27.212  1.00146.13           H  
ATOM   2616  HA3 GLY A 180      27.564  11.674  25.843  1.00146.13           H  
ATOM   2617  N   LEU A 181      25.053  13.343  26.742  1.00122.93           N  
ATOM   2618  CA  LEU A 181      24.133  14.441  26.569  1.00122.93           C  
ATOM   2619  C   LEU A 181      24.811  15.582  25.886  1.00122.93           C  
ATOM   2620  O   LEU A 181      24.254  16.190  24.973  1.00122.93           O  
ATOM   2621  CB  LEU A 181      23.620  15.009  27.906  1.00122.93           C  
ATOM   2622  CG  LEU A 181      22.738  14.046  28.718  1.00122.93           C  
ATOM   2623  CD1 LEU A 181      22.274  14.695  30.032  1.00122.93           C  
ATOM   2624  CD2 LEU A 181      21.565  13.522  27.877  1.00122.93           C  
ATOM   2625  H   LEU A 181      25.199  13.003  27.682  1.00122.93           H  
ATOM   2626  HA  LEU A 181      23.304  14.034  25.990  1.00122.93           H  
ATOM   2627  HB2 LEU A 181      24.484  15.274  28.516  1.00122.93           H  
ATOM   2628  HB3 LEU A 181      23.037  15.905  27.693  1.00122.93           H  
ATOM   2629  HG  LEU A 181      23.341  13.179  28.989  1.00122.93           H  
ATOM   2630 HD11 LEU A 181      21.664  15.571  29.809  1.00122.93           H  
ATOM   2631 HD12 LEU A 181      23.144  14.997  30.615  1.00122.93           H  
ATOM   2632 HD13 LEU A 181      21.685  13.978  30.603  1.00122.93           H  
ATOM   2633 HD21 LEU A 181      20.929  14.356  27.580  1.00122.93           H  
ATOM   2634 HD22 LEU A 181      20.983  12.814  28.467  1.00122.93           H  
ATOM   2635 HD23 LEU A 181      21.950  13.024  26.987  1.00122.93           H  
ATOM   2636  N   THR A 182      26.067  15.857  26.257  1.00220.36           N  
ATOM   2637  CA  THR A 182      26.786  16.962  25.700  1.00220.36           C  
ATOM   2638  C   THR A 182      26.985  16.824  24.232  1.00220.36           C  
ATOM   2639  O   THR A 182      27.111  17.853  23.572  1.00220.36           O  
ATOM   2640  CB  THR A 182      28.158  17.160  26.228  1.00220.36           C  
ATOM   2641  CG2 THR A 182      28.993  15.903  25.931  1.00220.36           C  
ATOM   2642  OG1 THR A 182      28.708  18.286  25.561  1.00220.36           O  
ATOM   2643  H   THR A 182      26.518  15.272  26.946  1.00220.36           H  
ATOM   2644  HA  THR A 182      26.148  17.801  25.977  1.00220.36           H  
ATOM   2645  HB  THR A 182      28.152  17.327  27.305  1.00220.36           H  
ATOM   2646  HG1 THR A 182      28.695  18.100  24.619  1.00220.36           H  
ATOM   2647 HG21 THR A 182      29.008  15.723  24.856  1.00220.36           H  
ATOM   2648 HG22 THR A 182      28.551  15.045  26.437  1.00220.36           H  
ATOM   2649 HG23 THR A 182      30.012  16.051  26.289  1.00220.36           H  
ATOM   2650  N   THR A 183      27.057  15.595  23.670  1.00338.70           N  
ATOM   2651  CA  THR A 183      27.327  15.545  22.255  1.00338.70           C  
ATOM   2652  C   THR A 183      26.065  15.434  21.447  1.00338.70           C  
ATOM   2653  O   THR A 183      26.079  14.982  20.297  1.00338.70           O  
ATOM   2654  CB  THR A 183      28.300  14.463  21.838  1.00338.70           C  
ATOM   2655  CG2 THR A 183      27.751  13.059  22.146  1.00338.70           C  
ATOM   2656  OG1 THR A 183      28.607  14.588  20.455  1.00338.70           O  
ATOM   2657  H   THR A 183      26.928  14.755  24.215  1.00338.70           H  
ATOM   2658  HA  THR A 183      27.813  16.497  22.042  1.00338.70           H  
ATOM   2659  HB  THR A 183      29.214  14.591  22.418  1.00338.70           H  
ATOM   2660  HG1 THR A 183      27.790  14.472  19.965  1.00338.70           H  
ATOM   2661 HG21 THR A 183      26.833  12.896  21.581  1.00338.70           H  
ATOM   2662 HG22 THR A 183      27.541  12.977  23.212  1.00338.70           H  
ATOM   2663 HG23 THR A 183      28.490  12.310  21.863  1.00338.70           H  
ATOM   2664  N   CYX A 184      24.957  15.980  21.995  1.00193.71           N  
ATOM   2665  CA  CYX A 184      23.689  15.896  21.324  1.00193.71           C  
ATOM   2666  C   CYX A 184      23.499  17.147  20.542  1.00193.71           C  
ATOM   2667  O   CYX A 184      23.976  18.213  20.938  1.00193.71           O  
ATOM   2668  CB  CYX A 184      22.467  15.792  22.256  1.00193.71           C  
ATOM   2669  SG  CYX A 184      22.377  14.216  23.150  1.00193.71           S  
ATOM   2670  H   CYX A 184      25.021  16.452  22.886  1.00193.71           H  
ATOM   2671  HA  CYX A 184      23.731  14.986  20.726  1.00193.71           H  
ATOM   2672  HB2 CYX A 184      21.564  15.901  21.656  1.00193.71           H  
ATOM   2673  HB3 CYX A 184      22.518  16.601  22.985  1.00193.71           H  
ATOM   2674  N   GLY A 185      22.839  17.013  19.370  1.00155.46           N  
ATOM   2675  CA  GLY A 185      22.512  18.132  18.539  1.00155.46           C  
ATOM   2676  C   GLY A 185      21.250  18.752  19.053  1.00155.46           C  
ATOM   2677  O   GLY A 185      20.369  18.073  19.581  1.00155.46           O  
ATOM   2678  H   GLY A 185      22.566  16.088  19.069  1.00155.46           H  
ATOM   2679  HA2 GLY A 185      23.320  18.863  18.571  1.00155.46           H  
ATOM   2680  HA3 GLY A 185      22.366  17.797  17.512  1.00155.46           H  
ATOM   2681  N   VAL A 186      21.154  20.104  18.806  1.00244.24           N  
ATOM   2682  CA  VAL A 186      20.021  20.869  19.286  1.00244.24           C  
ATOM   2683  C   VAL A 186      18.807  20.487  18.433  1.00244.24           C  
ATOM   2684  O   VAL A 186      17.680  20.358  18.913  1.00244.24           O  
ATOM   2685  CB  VAL A 186      20.232  22.398  19.376  1.00244.24           C  
ATOM   2686  CG1 VAL A 186      20.753  23.018  18.090  1.00244.24           C  
ATOM   2687  CG2 VAL A 186      18.961  23.163  19.769  1.00244.24           C  
ATOM   2688  H   VAL A 186      21.868  20.562  18.243  1.00244.24           H  
ATOM   2689  HA  VAL A 186      19.853  20.485  20.289  1.00244.24           H  
ATOM   2690  HB  VAL A 186      20.990  22.579  20.150  1.00244.24           H  
ATOM   2691 HG11 VAL A 186      20.058  22.856  17.263  1.00244.24           H  
ATOM   2692 HG12 VAL A 186      21.725  22.600  17.844  1.00244.24           H  
ATOM   2693 HG13 VAL A 186      20.890  24.098  18.198  1.00244.24           H  
ATOM   2694 HG21 VAL A 186      18.154  23.014  19.046  1.00244.24           H  
ATOM   2695 HG22 VAL A 186      19.158  24.237  19.832  1.00244.24           H  
ATOM   2696 HG23 VAL A 186      18.589  22.866  20.744  1.00244.24           H  
ATOM   2697  N   VAL A 187      19.049  20.394  17.081  1.00192.53           N  
ATOM   2698  CA  VAL A 187      17.948  20.180  16.163  1.00192.53           C  
ATOM   2699  C   VAL A 187      17.355  18.796  16.393  1.00192.53           C  
ATOM   2700  O   VAL A 187      16.151  18.562  16.287  1.00192.53           O  
ATOM   2701  CB  VAL A 187      18.404  20.291  14.707  1.00192.53           C  
ATOM   2702  CG1 VAL A 187      17.287  19.925  13.735  1.00192.53           C  
ATOM   2703  CG2 VAL A 187      18.792  21.723  14.428  1.00192.53           C  
ATOM   2704  H   VAL A 187      20.014  20.521  16.723  1.00192.53           H  
ATOM   2705  HA  VAL A 187      17.177  20.918  16.399  1.00192.53           H  
ATOM   2706  HB  VAL A 187      19.269  19.641  14.524  1.00192.53           H  
ATOM   2707 HG11 VAL A 187      16.417  20.569  13.886  1.00192.53           H  
ATOM   2708 HG12 VAL A 187      16.965  18.891  13.857  1.00192.53           H  
ATOM   2709 HG13 VAL A 187      17.627  20.044  12.708  1.00192.53           H  
ATOM   2710 HG21 VAL A 187      17.911  22.353  14.567  1.00192.53           H  
ATOM   2711 HG22 VAL A 187      19.172  21.838  13.409  1.00192.53           H  
ATOM   2712 HG23 VAL A 187      19.546  22.086  15.120  1.00192.53           H  
ATOM   2713  N   TYR A 188      18.292  17.803  16.556  1.00229.91           N  
ATOM   2714  CA  TYR A 188      17.893  16.422  16.688  1.00229.91           C  
ATOM   2715  C   TYR A 188      18.465  15.939  18.018  1.00229.91           C  
ATOM   2716  O   TYR A 188      19.556  15.360  18.054  1.00229.91           O  
ATOM   2717  CB  TYR A 188      18.457  15.533  15.579  1.00229.91           C  
ATOM   2718  CG  TYR A 188      18.226  16.033  14.186  1.00229.91           C  
ATOM   2719  CD1 TYR A 188      16.954  15.989  13.613  1.00229.91           C  
ATOM   2720  CD2 TYR A 188      19.301  16.559  13.454  1.00229.91           C  
ATOM   2721  CE1 TYR A 188      16.769  16.424  12.304  1.00229.91           C  
ATOM   2722  CE2 TYR A 188      19.114  16.999  12.147  1.00229.91           C  
ATOM   2723  CZ  TYR A 188      17.850  16.907  11.578  1.00229.91           C  
ATOM   2724  OH  TYR A 188      17.626  17.289  10.290  1.00229.91           O  
ATOM   2725  H   TYR A 188      19.271  18.075  16.612  1.00229.91           H  
ATOM   2726  HA  TYR A 188      16.803  16.336  16.688  1.00229.91           H  
ATOM   2727  HB2 TYR A 188      19.534  15.420  15.708  1.00229.91           H  
ATOM   2728  HB3 TYR A 188      18.041  14.521  15.677  1.00229.91           H  
ATOM   2729  HD1 TYR A 188      16.107  15.603  14.176  1.00229.91           H  
ATOM   2730  HD2 TYR A 188      20.290  16.638  13.902  1.00229.91           H  
ATOM   2731  HE1 TYR A 188      15.786  16.372  11.847  1.00229.91           H  
ATOM   2732  HE2 TYR A 188      19.960  17.410  11.606  1.00229.91           H  
ATOM   2733  HH  TYR A 188      18.472  17.575   9.912  1.00229.91           H  
ATOM   2734  N   PRO A 189      17.732  16.161  19.157  1.00176.51           N  
ATOM   2735  CA  PRO A 189      18.259  15.856  20.484  1.00176.51           C  
ATOM   2736  C   PRO A 189      18.790  14.440  20.744  1.00176.51           C  
ATOM   2737  O   PRO A 189      19.385  14.173  21.785  1.00176.51           O  
ATOM   2738  CB  PRO A 189      17.088  16.155  21.424  1.00176.51           C  
ATOM   2739  CG  PRO A 189      16.284  17.214  20.690  1.00176.51           C  
ATOM   2740  CD  PRO A 189      16.449  16.834  19.233  1.00176.51           C  
ATOM   2741  HA  PRO A 189      19.085  16.540  20.681  1.00176.51           H  
ATOM   2742  HB2 PRO A 189      16.469  15.265  21.587  1.00176.51           H  
ATOM   2743  HB3 PRO A 189      17.431  16.510  22.399  1.00176.51           H  
ATOM   2744  HG2 PRO A 189      16.718  18.204  20.872  1.00176.51           H  
ATOM   2745  HG3 PRO A 189      15.234  17.242  20.992  1.00176.51           H  
ATOM   2746  HD2 PRO A 189      16.418  17.717  18.601  1.00176.51           H  
ATOM   2747  HD3 PRO A 189      15.690  16.123  18.907  1.00176.51           H  
ATOM   2748  N   LEU A 190      18.477  13.474  19.816  1.00232.71           N  
ATOM   2749  CA  LEU A 190      19.017  12.128  19.918  1.00232.71           C  
ATOM   2750  C   LEU A 190      20.310  11.932  19.082  1.00232.71           C  
ATOM   2751  O   LEU A 190      21.072  10.984  19.296  1.00232.71           O  
ATOM   2752  CB  LEU A 190      17.967  11.069  19.537  1.00232.71           C  
ATOM   2753  CG  LEU A 190      16.893  10.868  20.632  1.00232.71           C  
ATOM   2754  CD1 LEU A 190      15.908  12.032  20.722  1.00232.71           C  
ATOM   2755  CD2 LEU A 190      16.114   9.575  20.395  1.00232.71           C  
ATOM   2756  H   LEU A 190      17.880  13.731  19.044  1.00232.71           H  
ATOM   2757  HA  LEU A 190      19.328  11.954  20.955  1.00232.71           H  
ATOM   2758  HB2 LEU A 190      17.493  11.327  18.581  1.00232.71           H  
ATOM   2759  HB3 LEU A 190      18.480  10.111  19.375  1.00232.71           H  
ATOM   2760  HG  LEU A 190      17.398  10.768  21.600  1.00232.71           H  
ATOM   2761 HD11 LEU A 190      15.428  12.221  19.756  1.00232.71           H  
ATOM   2762 HD12 LEU A 190      16.398  12.950  21.047  1.00232.71           H  
ATOM   2763 HD13 LEU A 190      15.125  11.825  21.459  1.00232.71           H  
ATOM   2764 HD21 LEU A 190      15.581   9.607  19.441  1.00232.71           H  
ATOM   2765 HD22 LEU A 190      15.377   9.412  21.189  1.00232.71           H  
ATOM   2766 HD23 LEU A 190      16.787   8.711  20.392  1.00232.71           H  
ATOM   2767  N   SER A 191      20.509  12.772  18.007  1.00201.49           N  
ATOM   2768  CA  SER A 191      21.657  12.628  17.134  1.00201.49           C  
ATOM   2769  C   SER A 191      22.908  13.168  17.769  1.00201.49           C  
ATOM   2770  O   SER A 191      22.879  14.090  18.586  1.00201.49           O  
ATOM   2771  CB  SER A 191      21.522  13.377  15.792  1.00201.49           C  
ATOM   2772  OG  SER A 191      22.729  13.282  15.045  1.00201.49           O  
ATOM   2773  H   SER A 191      19.852  13.517  17.824  1.00201.49           H  
ATOM   2774  HA  SER A 191      21.711  11.554  16.958  1.00201.49           H  
ATOM   2775  HB2 SER A 191      21.303  14.427  15.987  1.00201.49           H  
ATOM   2776  HB3 SER A 191      20.708  12.937  15.216  1.00201.49           H  
ATOM   2777  HG  SER A 191      23.428  13.675  15.572  1.00201.49           H  
ATOM   2778  N   LYS A 192      24.055  12.568  17.375  1.00259.79           N  
ATOM   2779  CA  LYS A 192      25.364  12.943  17.831  1.00259.79           C  
ATOM   2780  C   LYS A 192      25.836  14.041  16.918  1.00259.79           C  
ATOM   2781  O   LYS A 192      25.597  14.000  15.708  1.00259.79           O  
ATOM   2782  CB  LYS A 192      26.340  11.744  17.750  1.00259.79           C  
ATOM   2783  CG  LYS A 192      27.712  11.876  18.425  1.00259.79           C  
ATOM   2784  CD  LYS A 192      28.389  10.521  18.654  1.00259.79           C  
ATOM   2785  CE  LYS A 192      29.914  10.577  18.794  1.00259.79           C  
ATOM   2786  NZ  LYS A 192      30.560  10.422  17.465  1.00259.79           N1+
ATOM   2787  H   LYS A 192      23.986  11.806  16.716  1.00259.79           H  
ATOM   2788  HA  LYS A 192      25.329  13.268  18.871  1.00259.79           H  
ATOM   2789  HB2 LYS A 192      25.839  10.889  18.203  1.00259.79           H  
ATOM   2790  HB3 LYS A 192      26.518  11.544  16.693  1.00259.79           H  
ATOM   2791  HG2 LYS A 192      28.356  12.485  17.791  1.00259.79           H  
ATOM   2792  HG3 LYS A 192      27.581  12.368  19.389  1.00259.79           H  
ATOM   2793  HD2 LYS A 192      28.150   9.876  17.808  1.00259.79           H  
ATOM   2794  HD3 LYS A 192      27.981  10.089  19.568  1.00259.79           H  
ATOM   2795  HE2 LYS A 192      30.245   9.772  19.451  1.00259.79           H  
ATOM   2796  HE3 LYS A 192      30.201  11.537  19.223  1.00259.79           H  
ATOM   2797  HZ1 LYS A 192      30.296   9.533  17.064  1.00259.79           H  
ATOM   2798  HZ2 LYS A 192      31.564  10.459  17.572  1.00259.79           H  
ATOM   2799  HZ3 LYS A 192      30.259  11.169  16.855  1.00259.79           H  
ATOM   2800  N   ASN A 193      26.539  15.045  17.489  1.00272.47           N  
ATOM   2801  CA  ASN A 193      26.999  16.168  16.722  1.00272.47           C  
ATOM   2802  C   ASN A 193      27.927  15.713  15.633  1.00272.47           C  
ATOM   2803  O   ASN A 193      27.820  16.157  14.489  1.00272.47           O  
ATOM   2804  CB  ASN A 193      27.721  17.191  17.605  1.00272.47           C  
ATOM   2805  CG  ASN A 193      26.614  17.761  18.468  1.00272.47           C  
ATOM   2806  ND2 ASN A 193      26.891  17.998  19.777  1.00272.47           N  
ATOM   2807  OD1 ASN A 193      25.502  17.959  17.987  1.00272.47           O  
ATOM   2808  H   ASN A 193      26.745  15.004  18.477  1.00272.47           H  
ATOM   2809  HA  ASN A 193      26.122  16.644  16.283  1.00272.47           H  
ATOM   2810  HB2 ASN A 193      28.183  17.971  16.999  1.00272.47           H  
ATOM   2811  HB3 ASN A 193      28.482  16.708  18.217  1.00272.47           H  
ATOM   2812 HD21 ASN A 193      26.169  18.349  20.390  1.00272.47           H  
ATOM   2813 HD22 ASN A 193      27.818  17.823  20.137  1.00272.47           H  
ATOM   2814  N   HIP A 194      28.783  14.728  15.942  1.00213.07           N  
ATOM   2815  CA  HIP A 194      29.787  14.237  15.041  1.00213.07           C  
ATOM   2816  C   HIP A 194      29.114  13.733  13.790  1.00213.07           C  
ATOM   2817  O   HIP A 194      29.561  14.025  12.676  1.00213.07           O  
ATOM   2818  CB  HIP A 194      30.612  13.135  15.735  1.00213.07           C  
ATOM   2819  CG  HIP A 194      31.744  12.555  14.948  1.00213.07           C  
ATOM   2820  CD2 HIP A 194      32.452  13.222  13.975  1.00213.07           C  
ATOM   2821  ND1 HIP A 194      32.311  11.324  15.054  1.00213.07           N1+
ATOM   2822  CE1 HIP A 194      33.366  11.202  14.167  1.00213.07           C  
ATOM   2823  NE2 HIP A 194      33.412  12.366  13.541  1.00213.07           N  
ATOM   2824  H   HIP A 194      28.718  14.309  16.859  1.00213.07           H  
ATOM   2825  HA  HIP A 194      30.476  15.034  14.762  1.00213.07           H  
ATOM   2826  HB2 HIP A 194      29.932  12.321  15.987  1.00213.07           H  
ATOM   2827  HB3 HIP A 194      31.027  13.558  16.650  1.00213.07           H  
ATOM   2828  HD1 HIP A 194      32.006  10.601  15.690  1.00213.07           H  
ATOM   2829  HD2 HIP A 194      32.278  14.229  13.625  1.00213.07           H  
ATOM   2830  HE1 HIP A 194      34.009  10.347  14.019  1.00213.07           H  
ATOM   2831  HE2 HIP A 194      34.084  12.592  12.822  1.00213.07           H  
ATOM   2832  N   LEU A 195      27.962  13.051  13.962  1.00194.06           N  
ATOM   2833  CA  LEU A 195      27.202  12.504  12.878  1.00194.06           C  
ATOM   2834  C   LEU A 195      26.787  13.656  12.017  1.00194.06           C  
ATOM   2835  O   LEU A 195      27.014  13.618  10.803  1.00194.06           O  
ATOM   2836  CB  LEU A 195      25.940  11.788  13.412  1.00194.06           C  
ATOM   2837  CG  LEU A 195      25.118  10.872  12.470  1.00194.06           C  
ATOM   2838  CD1 LEU A 195      23.933  10.299  13.256  1.00194.06           C  
ATOM   2839  CD2 LEU A 195      24.639  11.525  11.163  1.00194.06           C  
ATOM   2840  H   LEU A 195      27.618  12.920  14.903  1.00194.06           H  
ATOM   2841  HA  LEU A 195      27.796  11.778  12.322  1.00194.06           H  
ATOM   2842  HB2 LEU A 195      26.259  11.172  14.253  1.00194.06           H  
ATOM   2843  HB3 LEU A 195      25.263  12.565  13.767  1.00194.06           H  
ATOM   2844  HG  LEU A 195      25.797  10.086  12.139  1.00194.06           H  
ATOM   2845 HD11 LEU A 195      23.278  11.112  13.570  1.00194.06           H  
ATOM   2846 HD12 LEU A 195      24.302   9.770  14.135  1.00194.06           H  
ATOM   2847 HD13 LEU A 195      23.377   9.608  12.622  1.00194.06           H  
ATOM   2848 HD21 LEU A 195      23.946  12.334  11.394  1.00194.06           H  
ATOM   2849 HD22 LEU A 195      24.135  10.780  10.548  1.00194.06           H  
ATOM   2850 HD23 LEU A 195      25.496  11.924  10.621  1.00194.06           H  
ATOM   2851  N   VAL A 196      26.254  14.740  12.629  1.00240.57           N  
ATOM   2852  CA  VAL A 196      25.769  15.812  11.803  1.00240.57           C  
ATOM   2853  C   VAL A 196      26.919  16.401  11.052  1.00240.57           C  
ATOM   2854  O   VAL A 196      26.806  16.605   9.843  1.00240.57           O  
ATOM   2855  CB  VAL A 196      24.998  16.909  12.505  1.00240.57           C  
ATOM   2856  CG1 VAL A 196      23.838  16.258  13.279  1.00240.57           C  
ATOM   2857  CG2 VAL A 196      25.923  17.810  13.330  1.00240.57           C  
ATOM   2858  H   VAL A 196      26.199  14.794  13.636  1.00240.57           H  
ATOM   2859  HA  VAL A 196      25.033  15.352  11.143  1.00240.57           H  
ATOM   2860  HB  VAL A 196      24.553  17.602  11.790  1.00240.57           H  
ATOM   2861 HG11 VAL A 196      24.238  15.554  14.009  1.00240.57           H  
ATOM   2862 HG12 VAL A 196      23.188  15.729  12.582  1.00240.57           H  
ATOM   2863 HG13 VAL A 196      23.267  17.030  13.794  1.00240.57           H  
ATOM   2864 HG21 VAL A 196      26.429  17.213  14.089  1.00240.57           H  
ATOM   2865 HG22 VAL A 196      25.334  18.590  13.813  1.00240.57           H  
ATOM   2866 HG23 VAL A 196      26.664  18.268  12.674  1.00240.57           H  
ATOM   2867  N   VAL A 197      28.081  16.572  11.718  1.00119.08           N  
ATOM   2868  CA  VAL A 197      29.220  17.180  11.081  1.00119.08           C  
ATOM   2869  C   VAL A 197      29.575  16.365   9.879  1.00119.08           C  
ATOM   2870  O   VAL A 197      29.738  16.915   8.789  1.00119.08           O  
ATOM   2871  CB  VAL A 197      30.436  17.259  11.968  1.00119.08           C  
ATOM   2872  CG1 VAL A 197      31.610  17.868  11.181  1.00119.08           C  
ATOM   2873  CG2 VAL A 197      30.072  18.076  13.217  1.00119.08           C  
ATOM   2874  H   VAL A 197      28.152  16.268  12.679  1.00119.08           H  
ATOM   2875  HA  VAL A 197      28.937  18.202  10.828  1.00119.08           H  
ATOM   2876  HB  VAL A 197      30.754  16.268  12.293  1.00119.08           H  
ATOM   2877 HG11 VAL A 197      31.337  18.865  10.834  1.00119.08           H  
ATOM   2878 HG12 VAL A 197      31.840  17.235  10.324  1.00119.08           H  
ATOM   2879 HG13 VAL A 197      32.485  17.935  11.828  1.00119.08           H  
ATOM   2880 HG21 VAL A 197      29.750  19.073  12.918  1.00119.08           H  
ATOM   2881 HG22 VAL A 197      30.944  18.155  13.866  1.00119.08           H  
ATOM   2882 HG23 VAL A 197      29.264  17.579  13.753  1.00119.08           H  
ATOM   2883  N   LEU A 198      29.603  15.027  10.024  1.00128.06           N  
ATOM   2884  CA  LEU A 198      29.962  14.204   8.904  1.00128.06           C  
ATOM   2885  C   LEU A 198      28.946  14.393   7.816  1.00128.06           C  
ATOM   2886  O   LEU A 198      29.306  14.584   6.651  1.00128.06           O  
ATOM   2887  CB  LEU A 198      29.988  12.702   9.227  1.00128.06           C  
ATOM   2888  CG  LEU A 198      30.379  11.853   8.000  1.00128.06           C  
ATOM   2889  CD1 LEU A 198      31.839  12.104   7.588  1.00128.06           C  
ATOM   2890  CD2 LEU A 198      30.063  10.365   8.210  1.00128.06           C  
ATOM   2891  H   LEU A 198      29.373  14.606  10.913  1.00128.06           H  
ATOM   2892  HA  LEU A 198      30.966  14.511   8.611  1.00128.06           H  
ATOM   2893  HB2 LEU A 198      30.712  12.526  10.022  1.00128.06           H  
ATOM   2894  HB3 LEU A 198      28.997  12.397   9.564  1.00128.06           H  
ATOM   2895  HG  LEU A 198      29.761  12.175   7.162  1.00128.06           H  
ATOM   2896 HD11 LEU A 198      32.503  11.797   8.396  1.00128.06           H  
ATOM   2897 HD12 LEU A 198      31.982  13.165   7.384  1.00128.06           H  
ATOM   2898 HD13 LEU A 198      32.068  11.528   6.691  1.00128.06           H  
ATOM   2899 HD21 LEU A 198      30.655   9.982   9.041  1.00128.06           H  
ATOM   2900 HD22 LEU A 198      30.307   9.810   7.304  1.00128.06           H  
ATOM   2901 HD23 LEU A 198      29.003  10.247   8.434  1.00128.06           H  
ATOM   2902  N   ALA A 199      27.656  14.463   8.199  1.00175.35           N  
ATOM   2903  CA  ALA A 199      26.559  14.521   7.273  1.00175.35           C  
ATOM   2904  C   ALA A 199      26.690  15.714   6.400  1.00175.35           C  
ATOM   2905  O   ALA A 199      26.305  15.633   5.238  1.00175.35           O  
ATOM   2906  CB  ALA A 199      25.177  14.580   7.948  1.00175.35           C  
ATOM   2907  H   ALA A 199      27.450  14.475   9.188  1.00175.35           H  
ATOM   2908  HA  ALA A 199      26.612  13.595   6.701  1.00175.35           H  
ATOM   2909  HB1 ALA A 199      25.095  15.499   8.529  1.00175.35           H  
ATOM   2910  HB2 ALA A 199      25.058  13.721   8.609  1.00175.35           H  
ATOM   2911  HB3 ALA A 199      24.399  14.562   7.185  1.00175.35           H  
ATOM   2912  N   ILE A 200      27.232  16.859   6.882  1.00331.95           N  
ATOM   2913  CA  ILE A 200      27.328  17.909   5.909  1.00331.95           C  
ATOM   2914  C   ILE A 200      28.616  17.733   5.091  1.00331.95           C  
ATOM   2915  O   ILE A 200      29.397  18.658   4.880  1.00331.95           O  
ATOM   2916  CB  ILE A 200      27.232  19.327   6.461  1.00331.95           C  
ATOM   2917  CG1 ILE A 200      25.909  19.543   7.220  1.00331.95           C  
ATOM   2918  CG2 ILE A 200      27.265  20.327   5.285  1.00331.95           C  
ATOM   2919  CD1 ILE A 200      25.817  18.861   8.577  1.00331.95           C  
ATOM   2920  H   ILE A 200      27.540  16.963   7.838  1.00331.95           H  
ATOM   2921  HA  ILE A 200      26.446  17.805   5.277  1.00331.95           H  
ATOM   2922  HB  ILE A 200      28.069  19.481   7.143  1.00331.95           H  
ATOM   2923 HG12 ILE A 200      25.780  20.615   7.373  1.00331.95           H  
ATOM   2924 HG13 ILE A 200      25.098  19.164   6.598  1.00331.95           H  
ATOM   2925 HG21 ILE A 200      26.416  20.143   4.627  1.00331.95           H  
ATOM   2926 HG22 ILE A 200      28.192  20.200   4.726  1.00331.95           H  
ATOM   2927 HG23 ILE A 200      27.211  21.345   5.672  1.00331.95           H  
ATOM   2928 HD11 ILE A 200      26.619  19.223   9.221  1.00331.95           H  
ATOM   2929 HD12 ILE A 200      25.913  17.783   8.449  1.00331.95           H  
ATOM   2930 HD13 ILE A 200      24.854  19.089   9.033  1.00331.95           H  
ATOM   2931  N   ALA A 201      28.815  16.489   4.571  1.00136.87           N  
ATOM   2932  CA  ALA A 201      29.696  15.955   3.560  1.00136.87           C  
ATOM   2933  C   ALA A 201      29.155  16.467   2.261  1.00136.87           C  
ATOM   2934  O   ALA A 201      29.863  16.660   1.267  1.00136.87           O  
ATOM   2935  CB  ALA A 201      29.665  14.420   3.479  1.00136.87           C  
ATOM   2936  H   ALA A 201      28.215  15.788   4.983  1.00136.87           H  
ATOM   2937  HA  ALA A 201      30.720  16.251   3.787  1.00136.87           H  
ATOM   2938  HB1 ALA A 201      28.652  14.089   3.253  1.00136.87           H  
ATOM   2939  HB2 ALA A 201      29.980  13.999   4.434  1.00136.87           H  
ATOM   2940  HB3 ALA A 201      30.341  14.084   2.693  1.00136.87           H  
ATOM   2941  N   PHE A 202      27.835  16.733   2.284  1.00213.69           N  
ATOM   2942  CA  PHE A 202      27.059  17.171   1.173  1.00213.69           C  
ATOM   2943  C   PHE A 202      27.697  18.400   0.602  1.00213.69           C  
ATOM   2944  O   PHE A 202      27.809  18.498  -0.617  1.00213.69           O  
ATOM   2945  CB  PHE A 202      25.593  17.494   1.527  1.00213.69           C  
ATOM   2946  CG  PHE A 202      24.989  16.261   2.116  1.00213.69           C  
ATOM   2947  CD1 PHE A 202      24.972  15.073   1.421  1.00213.69           C  
ATOM   2948  CD2 PHE A 202      24.395  16.303   3.355  1.00213.69           C  
ATOM   2949  CE1 PHE A 202      24.412  13.944   1.971  1.00213.69           C  
ATOM   2950  CE2 PHE A 202      23.833  15.177   3.910  1.00213.69           C  
ATOM   2951  CZ  PHE A 202      23.845  13.992   3.220  1.00213.69           C  
ATOM   2952  H   PHE A 202      27.354  16.612   3.164  1.00213.69           H  
ATOM   2953  HA  PHE A 202      27.036  16.349   0.458  1.00213.69           H  
ATOM   2954  HB2 PHE A 202      25.556  18.308   2.251  1.00213.69           H  
ATOM   2955  HB3 PHE A 202      25.048  17.782   0.628  1.00213.69           H  
ATOM   2956  HD1 PHE A 202      25.404  15.027   0.432  1.00213.69           H  
ATOM   2957  HD2 PHE A 202      24.369  17.234   3.901  1.00213.69           H  
ATOM   2958  HE1 PHE A 202      24.418  13.016   1.418  1.00213.69           H  
ATOM   2959  HE2 PHE A 202      23.382  15.226   4.890  1.00213.69           H  
ATOM   2960  HZ  PHE A 202      23.412  13.104   3.656  1.00213.69           H  
ATOM   2961  N   PHE A 203      28.219  19.315   1.447  1.00149.69           N  
ATOM   2962  CA  PHE A 203      28.837  20.529   0.983  1.00149.69           C  
ATOM   2963  C   PHE A 203      29.922  20.153   0.011  1.00149.69           C  
ATOM   2964  O   PHE A 203      29.991  20.712  -1.088  1.00149.69           O  
ATOM   2965  CB  PHE A 203      29.459  21.332   2.148  1.00149.69           C  
ATOM   2966  CG  PHE A 203      29.828  22.707   1.689  1.00149.69           C  
ATOM   2967  CD1 PHE A 203      28.849  23.652   1.482  1.00149.69           C  
ATOM   2968  CD2 PHE A 203      31.143  23.068   1.494  1.00149.69           C  
ATOM   2969  CE1 PHE A 203      29.170  24.923   1.066  1.00149.69           C  
ATOM   2970  CE2 PHE A 203      31.470  24.337   1.078  1.00149.69           C  
ATOM   2971  CZ  PHE A 203      30.483  25.268   0.860  1.00149.69           C  
ATOM   2972  H   PHE A 203      28.174  19.141   2.441  1.00149.69           H  
ATOM   2973  HA  PHE A 203      28.079  21.156   0.513  1.00149.69           H  
ATOM   2974  HB2 PHE A 203      28.736  21.406   2.961  1.00149.69           H  
ATOM   2975  HB3 PHE A 203      30.353  20.819   2.502  1.00149.69           H  
ATOM   2976  HD1 PHE A 203      27.814  23.392   1.649  1.00149.69           H  
ATOM   2977  HD2 PHE A 203      31.926  22.346   1.670  1.00149.69           H  
ATOM   2978  HE1 PHE A 203      28.389  25.650   0.901  1.00149.69           H  
ATOM   2979  HE2 PHE A 203      32.505  24.603   0.922  1.00149.69           H  
ATOM   2980  HZ  PHE A 203      30.738  26.264   0.529  1.00149.69           H  
ATOM   2981  N   MET A 204      30.747  19.151   0.364  1.00196.33           N  
ATOM   2982  CA  MET A 204      31.815  18.740  -0.496  1.00196.33           C  
ATOM   2983  C   MET A 204      31.240  18.236  -1.786  1.00196.33           C  
ATOM   2984  O   MET A 204      31.697  18.645  -2.858  1.00196.33           O  
ATOM   2985  CB  MET A 204      32.690  17.627   0.111  1.00196.33           C  
ATOM   2986  CG  MET A 204      33.987  17.324  -0.652  1.00196.33           C  
ATOM   2987  SD  MET A 204      35.305  18.572  -0.488  1.00196.33           S  
ATOM   2988  CE  MET A 204      35.013  19.425  -2.066  1.00196.33           C  
ATOM   2989  H   MET A 204      30.611  18.682   1.248  1.00196.33           H  
ATOM   2990  HA  MET A 204      32.450  19.613  -0.648  1.00196.33           H  
ATOM   2991  HB2 MET A 204      32.097  16.713   0.144  1.00196.33           H  
ATOM   2992  HB3 MET A 204      32.957  17.924   1.125  1.00196.33           H  
ATOM   2993  HG2 MET A 204      33.741  17.233  -1.710  1.00196.33           H  
ATOM   2994  HG3 MET A 204      34.377  16.374  -0.287  1.00196.33           H  
ATOM   2995  HE1 MET A 204      35.725  20.243  -2.174  1.00196.33           H  
ATOM   2996  HE2 MET A 204      33.998  19.822  -2.082  1.00196.33           H  
ATOM   2997  HE3 MET A 204      35.141  18.721  -2.889  1.00196.33           H  
ATOM   2998  N   VAL A 205      30.161  17.422  -1.728  1.00228.29           N  
ATOM   2999  CA  VAL A 205      29.664  16.854  -2.953  1.00228.29           C  
ATOM   3000  C   VAL A 205      29.109  17.942  -3.841  1.00228.29           C  
ATOM   3001  O   VAL A 205      29.224  17.854  -5.065  1.00228.29           O  
ATOM   3002  CB  VAL A 205      28.762  15.645  -2.803  1.00228.29           C  
ATOM   3003  CG1 VAL A 205      27.332  16.033  -2.452  1.00228.29           C  
ATOM   3004  CG2 VAL A 205      28.873  14.800  -4.079  1.00228.29           C  
ATOM   3005  H   VAL A 205      29.715  17.218  -0.845  1.00228.29           H  
ATOM   3006  HA  VAL A 205      30.523  16.412  -3.457  1.00228.29           H  
ATOM   3007  HB  VAL A 205      29.090  15.039  -1.958  1.00228.29           H  
ATOM   3008 HG11 VAL A 205      26.916  16.648  -3.250  1.00228.29           H  
ATOM   3009 HG12 VAL A 205      27.327  16.596  -1.519  1.00228.29           H  
ATOM   3010 HG13 VAL A 205      26.729  15.132  -2.336  1.00228.29           H  
ATOM   3011 HG21 VAL A 205      28.548  15.391  -4.935  1.00228.29           H  
ATOM   3012 HG22 VAL A 205      28.241  13.917  -3.986  1.00228.29           H  
ATOM   3013 HG23 VAL A 205      29.909  14.492  -4.222  1.00228.29           H  
ATOM   3014  N   PHE A 206      28.573  19.036  -3.248  1.00220.30           N  
ATOM   3015  CA  PHE A 206      28.127  20.156  -4.038  1.00220.30           C  
ATOM   3016  C   PHE A 206      29.294  20.650  -4.838  1.00220.30           C  
ATOM   3017  O   PHE A 206      29.173  20.869  -6.047  1.00220.30           O  
ATOM   3018  CB  PHE A 206      27.714  21.430  -3.267  1.00220.30           C  
ATOM   3019  CG  PHE A 206      26.304  21.439  -2.789  1.00220.30           C  
ATOM   3020  CD1 PHE A 206      25.297  21.804  -3.652  1.00220.30           C  
ATOM   3021  CD2 PHE A 206      25.983  21.111  -1.493  1.00220.30           C  
ATOM   3022  CE1 PHE A 206      23.991  21.833  -3.231  1.00220.30           C  
ATOM   3023  CE2 PHE A 206      24.678  21.138  -1.063  1.00220.30           C  
ATOM   3024  CZ  PHE A 206      23.683  21.500  -1.935  1.00220.30           C  
ATOM   3025  H   PHE A 206      28.485  19.067  -2.242  1.00220.30           H  
ATOM   3026  HA  PHE A 206      27.266  19.760  -4.576  1.00220.30           H  
ATOM   3027  HB2 PHE A 206      28.367  21.529  -2.400  1.00220.30           H  
ATOM   3028  HB3 PHE A 206      27.854  22.286  -3.927  1.00220.30           H  
ATOM   3029  HD1 PHE A 206      25.536  22.070  -4.671  1.00220.30           H  
ATOM   3030  HD2 PHE A 206      26.766  20.829  -0.805  1.00220.30           H  
ATOM   3031  HE1 PHE A 206      23.207  22.117  -3.918  1.00220.30           H  
ATOM   3032  HE2 PHE A 206      24.437  20.875  -0.043  1.00220.30           H  
ATOM   3033  HZ  PHE A 206      22.656  21.523  -1.602  1.00220.30           H  
ATOM   3034  N   GLY A 207      30.469  20.770  -4.190  1.00 90.49           N  
ATOM   3035  CA  GLY A 207      31.620  21.330  -4.839  1.00 90.49           C  
ATOM   3036  C   GLY A 207      31.934  20.536  -6.068  1.00 90.49           C  
ATOM   3037  O   GLY A 207      32.103  21.111  -7.151  1.00 90.49           O  
ATOM   3038  H   GLY A 207      30.541  20.461  -3.231  1.00 90.49           H  
ATOM   3039  HA2 GLY A 207      31.414  22.364  -5.117  1.00 90.49           H  
ATOM   3040  HA3 GLY A 207      32.471  21.300  -4.159  1.00 90.49           H  
ATOM   3041  N   ILE A 208      31.905  19.192  -5.954  1.00184.76           N  
ATOM   3042  CA  ILE A 208      32.254  18.386  -7.088  1.00184.76           C  
ATOM   3043  C   ILE A 208      31.268  18.645  -8.180  1.00184.76           C  
ATOM   3044  O   ILE A 208      31.671  18.774  -9.335  1.00184.76           O  
ATOM   3045  CB  ILE A 208      32.376  16.908  -6.819  1.00184.76           C  
ATOM   3046  CG1 ILE A 208      33.127  16.216  -7.971  1.00184.76           C  
ATOM   3047  CG2 ILE A 208      30.985  16.330  -6.574  1.00184.76           C  
ATOM   3048  CD1 ILE A 208      33.560  14.786  -7.651  1.00184.76           C  
ATOM   3049  H   ILE A 208      31.641  18.759  -5.081  1.00184.76           H  
ATOM   3050  HA  ILE A 208      33.261  18.686  -7.379  1.00184.76           H  
ATOM   3051  HB  ILE A 208      32.967  16.729  -5.921  1.00184.76           H  
ATOM   3052 HG12 ILE A 208      32.472  16.190  -8.842  1.00184.76           H  
ATOM   3053 HG13 ILE A 208      34.017  16.801  -8.202  1.00184.76           H  
ATOM   3054 HG21 ILE A 208      30.364  16.491  -7.455  1.00184.76           H  
ATOM   3055 HG22 ILE A 208      30.532  16.825  -5.715  1.00184.76           H  
ATOM   3056 HG23 ILE A 208      31.065  15.261  -6.377  1.00184.76           H  
ATOM   3057 HD11 ILE A 208      32.682  14.184  -7.417  1.00184.76           H  
ATOM   3058 HD12 ILE A 208      34.234  14.794  -6.795  1.00184.76           H  
ATOM   3059 HD13 ILE A 208      34.073  14.360  -8.513  1.00184.76           H  
ATOM   3060  N   MET A 209      29.974  18.818  -7.843  1.00183.59           N  
ATOM   3061  CA  MET A 209      28.989  19.081  -8.847  1.00183.59           C  
ATOM   3062  C   MET A 209      29.361  20.344  -9.554  1.00183.59           C  
ATOM   3063  O   MET A 209      29.321  20.384 -10.787  1.00183.59           O  
ATOM   3064  CB  MET A 209      27.593  19.318  -8.284  1.00183.59           C  
ATOM   3065  CG  MET A 209      26.950  18.081  -7.683  1.00183.59           C  
ATOM   3066  SD  MET A 209      25.218  18.407  -7.305  1.00183.59           S  
ATOM   3067  CE  MET A 209      24.990  19.107  -8.967  1.00183.59           C  
ATOM   3068  H   MET A 209      29.697  18.761  -6.873  1.00183.59           H  
ATOM   3069  HA  MET A 209      28.966  18.202  -9.491  1.00183.59           H  
ATOM   3070  HB2 MET A 209      26.955  19.678  -9.091  1.00183.59           H  
ATOM   3071  HB3 MET A 209      27.662  20.080  -7.508  1.00183.59           H  
ATOM   3072  HG2 MET A 209      27.475  17.811  -6.767  1.00183.59           H  
ATOM   3073  HG3 MET A 209      27.015  17.258  -8.395  1.00183.59           H  
ATOM   3074  HE1 MET A 209      23.957  19.433  -9.085  1.00183.59           H  
ATOM   3075  HE2 MET A 209      25.219  18.348  -9.715  1.00183.59           H  
ATOM   3076  HE3 MET A 209      25.657  19.959  -9.097  1.00183.59           H  
ATOM   3077  N   LEU A 210      29.793  21.378  -8.798  1.00181.94           N  
ATOM   3078  CA  LEU A 210      30.151  22.617  -9.441  1.00181.94           C  
ATOM   3079  C   LEU A 210      31.304  22.388 -10.374  1.00181.94           C  
ATOM   3080  O   LEU A 210      31.227  22.746 -11.555  1.00181.94           O  
ATOM   3081  CB  LEU A 210      30.557  23.763  -8.484  1.00181.94           C  
ATOM   3082  CG  LEU A 210      29.408  24.628  -7.907  1.00181.94           C  
ATOM   3083  CD1 LEU A 210      28.677  25.376  -9.033  1.00181.94           C  
ATOM   3084  CD2 LEU A 210      28.457  23.863  -6.976  1.00181.94           C  
ATOM   3085  H   LEU A 210      29.864  21.283  -7.795  1.00181.94           H  
ATOM   3086  HA  LEU A 210      29.243  22.932  -9.955  1.00181.94           H  
ATOM   3087  HB2 LEU A 210      31.090  23.318  -7.643  1.00181.94           H  
ATOM   3088  HB3 LEU A 210      31.228  24.427  -9.029  1.00181.94           H  
ATOM   3089  HG  LEU A 210      29.869  25.371  -7.257  1.00181.94           H  
ATOM   3090 HD11 LEU A 210      28.205  24.656  -9.701  1.00181.94           H  
ATOM   3091 HD12 LEU A 210      29.393  25.977  -9.594  1.00181.94           H  
ATOM   3092 HD13 LEU A 210      27.915  26.026  -8.603  1.00181.94           H  
ATOM   3093 HD21 LEU A 210      27.941  23.087  -7.541  1.00181.94           H  
ATOM   3094 HD22 LEU A 210      27.725  24.554  -6.557  1.00181.94           H  
ATOM   3095 HD23 LEU A 210      29.029  23.405  -6.169  1.00181.94           H  
ATOM   3096  N   GLN A 211      32.341  21.674  -9.898  1.00188.56           N  
ATOM   3097  CA  GLN A 211      33.527  21.484 -10.685  1.00188.56           C  
ATOM   3098  C   GLN A 211      33.156  20.788 -11.959  1.00188.56           C  
ATOM   3099  O   GLN A 211      33.552  21.211 -13.048  1.00188.56           O  
ATOM   3100  CB  GLN A 211      34.587  20.637  -9.954  1.00188.56           C  
ATOM   3101  CG  GLN A 211      35.873  20.414 -10.758  1.00188.56           C  
ATOM   3102  CD  GLN A 211      36.555  21.763 -10.945  1.00188.56           C  
ATOM   3103  NE2 GLN A 211      37.298  22.222  -9.903  1.00188.56           N  
ATOM   3104  OE1 GLN A 211      36.414  22.397 -11.990  1.00188.56           O  
ATOM   3105  H   GLN A 211      32.284  21.267  -8.976  1.00188.56           H  
ATOM   3106  HA  GLN A 211      33.957  22.467 -10.877  1.00188.56           H  
ATOM   3107  HB2 GLN A 211      34.848  21.143  -9.024  1.00188.56           H  
ATOM   3108  HB3 GLN A 211      34.151  19.664  -9.728  1.00188.56           H  
ATOM   3109  HG2 GLN A 211      35.631  19.985 -11.730  1.00188.56           H  
ATOM   3110  HG3 GLN A 211      36.534  19.738 -10.217  1.00188.56           H  
ATOM   3111 HE21 GLN A 211      37.761  23.117  -9.969  1.00188.56           H  
ATOM   3112 HE22 GLN A 211      37.387  21.668  -9.063  1.00188.56           H  
ATOM   3113  N   LEU A 212      32.295  19.765 -11.846  1.00143.79           N  
ATOM   3114  CA  LEU A 212      31.875  18.980 -12.958  1.00143.79           C  
ATOM   3115  C   LEU A 212      31.110  19.849 -13.906  1.00143.79           C  
ATOM   3116  O   LEU A 212      31.320  19.751 -15.116  1.00143.79           O  
ATOM   3117  CB  LEU A 212      31.037  17.773 -12.527  1.00143.79           C  
ATOM   3118  CG  LEU A 212      31.857  16.708 -11.772  1.00143.79           C  
ATOM   3119  CD1 LEU A 212      30.981  15.520 -11.353  1.00143.79           C  
ATOM   3120  CD2 LEU A 212      33.077  16.258 -12.595  1.00143.79           C  
ATOM   3121  H   LEU A 212      31.928  19.542 -10.932  1.00143.79           H  
ATOM   3122  HA  LEU A 212      32.760  18.582 -13.455  1.00143.79           H  
ATOM   3123  HB2 LEU A 212      30.236  18.121 -11.875  1.00143.79           H  
ATOM   3124  HB3 LEU A 212      30.607  17.313 -13.417  1.00143.79           H  
ATOM   3125  HG  LEU A 212      32.234  17.165 -10.857  1.00143.79           H  
ATOM   3126 HD11 LEU A 212      30.582  15.032 -12.242  1.00143.79           H  
ATOM   3127 HD12 LEU A 212      30.158  15.876 -10.733  1.00143.79           H  
ATOM   3128 HD13 LEU A 212      31.581  14.808 -10.786  1.00143.79           H  
ATOM   3129 HD21 LEU A 212      32.739  15.794 -13.521  1.00143.79           H  
ATOM   3130 HD22 LEU A 212      33.659  15.538 -12.019  1.00143.79           H  
ATOM   3131 HD23 LEU A 212      33.698  17.123 -12.828  1.00143.79           H  
ATOM   3132  N   TYR A 213      30.301  20.793 -13.374  1.00174.10           N  
ATOM   3133  CA  TYR A 213      29.430  21.612 -14.176  1.00174.10           C  
ATOM   3134  C   TYR A 213      30.297  22.366 -15.142  1.00174.10           C  
ATOM   3135  O   TYR A 213      30.003  22.420 -16.338  1.00174.10           O  
ATOM   3136  CB  TYR A 213      28.632  22.628 -13.325  1.00174.10           C  
ATOM   3137  CG  TYR A 213      27.413  23.099 -14.048  1.00174.10           C  
ATOM   3138  CD1 TYR A 213      27.410  24.176 -14.909  1.00174.10           C  
ATOM   3139  CD2 TYR A 213      26.232  22.433 -13.826  1.00174.10           C  
ATOM   3140  CE1 TYR A 213      26.251  24.564 -15.543  1.00174.10           C  
ATOM   3141  CE2 TYR A 213      25.075  22.817 -14.453  1.00174.10           C  
ATOM   3142  CZ  TYR A 213      25.078  23.882 -15.315  1.00174.10           C  
ATOM   3143  OH  TYR A 213      23.882  24.264 -15.954  1.00174.10           O  
ATOM   3144  H   TYR A 213      30.308  20.929 -12.373  1.00174.10           H  
ATOM   3145  HA  TYR A 213      28.706  20.971 -14.679  1.00174.10           H  
ATOM   3146  HB2 TYR A 213      28.330  22.151 -12.392  1.00174.10           H  
ATOM   3147  HB3 TYR A 213      29.268  23.485 -13.105  1.00174.10           H  
ATOM   3148  HD1 TYR A 213      28.325  24.720 -15.088  1.00174.10           H  
ATOM   3149  HD2 TYR A 213      26.215  21.594 -13.147  1.00174.10           H  
ATOM   3150  HE1 TYR A 213      26.263  25.405 -16.220  1.00174.10           H  
ATOM   3151  HE2 TYR A 213      24.158  22.278 -14.267  1.00174.10           H  
ATOM   3152  HH  TYR A 213      23.115  23.730 -15.733  1.00174.10           H  
ATOM   3153  N   ALA A 214      31.428  22.905 -14.655  1.00106.54           N  
ATOM   3154  CA  ALA A 214      32.295  23.664 -15.507  1.00106.54           C  
ATOM   3155  C   ALA A 214      32.818  22.788 -16.607  1.00106.54           C  
ATOM   3156  O   ALA A 214      32.774  23.181 -17.776  1.00106.54           O  
ATOM   3157  CB  ALA A 214      33.508  24.240 -14.757  1.00106.54           C  
ATOM   3158  H   ALA A 214      31.668  22.774 -13.683  1.00106.54           H  
ATOM   3159  HA  ALA A 214      31.700  24.490 -15.897  1.00106.54           H  
ATOM   3160  HB1 ALA A 214      34.112  23.423 -14.361  1.00106.54           H  
ATOM   3161  HB2 ALA A 214      33.163  24.868 -13.935  1.00106.54           H  
ATOM   3162  HB3 ALA A 214      34.109  24.837 -15.443  1.00106.54           H  
ATOM   3163  N   GLN A 215      33.214  21.541 -16.269  1.00251.01           N  
ATOM   3164  CA  GLN A 215      33.880  20.694 -17.225  1.00251.01           C  
ATOM   3165  C   GLN A 215      32.953  20.472 -18.382  1.00251.01           C  
ATOM   3166  O   GLN A 215      33.351  20.625 -19.541  1.00251.01           O  
ATOM   3167  CB  GLN A 215      34.251  19.317 -16.629  1.00251.01           C  
ATOM   3168  CG  GLN A 215      35.446  18.608 -17.290  1.00251.01           C  
ATOM   3169  CD  GLN A 215      35.150  18.252 -18.740  1.00251.01           C  
ATOM   3170  NE2 GLN A 215      35.895  18.623 -19.644  1.00251.01           N  
ATOM   3171  OE1 GLN A 215      34.014  17.546 -18.981  1.00251.01           O  
ATOM   3172  H   GLN A 215      33.041  21.199 -15.335  1.00251.01           H  
ATOM   3173  HA  GLN A 215      34.802  21.189 -17.529  1.00251.01           H  
ATOM   3174  HB2 GLN A 215      34.487  19.460 -15.575  1.00251.01           H  
ATOM   3175  HB3 GLN A 215      33.382  18.666 -16.721  1.00251.01           H  
ATOM   3176  HG2 GLN A 215      35.665  17.694 -16.738  1.00251.01           H  
ATOM   3177  HG3 GLN A 215      36.312  19.269 -17.257  1.00251.01           H  
ATOM   3178 HE21 GLN A 215      35.671  18.405 -20.604  1.00251.01           H  
ATOM   3179 HE22 GLN A 215      36.731  19.146 -19.427  1.00251.01           H  
ATOM   3180  N   ILE A 216      31.666  20.210 -18.088  1.00158.55           N  
ATOM   3181  CA  ILE A 216      30.701  19.912 -19.103  1.00158.55           C  
ATOM   3182  C   ILE A 216      30.606  21.107 -19.987  1.00158.55           C  
ATOM   3183  O   ILE A 216      30.697  20.995 -21.211  1.00158.55           O  
ATOM   3184  CB  ILE A 216      29.348  19.644 -18.509  1.00158.55           C  
ATOM   3185  CG1 ILE A 216      29.459  18.490 -17.498  1.00158.55           C  
ATOM   3186  CG2 ILE A 216      28.348  19.368 -19.646  1.00158.55           C  
ATOM   3187  CD1 ILE A 216      28.282  18.407 -16.530  1.00158.55           C  
ATOM   3188  H   ILE A 216      31.372  20.224 -17.122  1.00158.55           H  
ATOM   3189  HA  ILE A 216      31.012  19.022 -19.650  1.00158.55           H  
ATOM   3190  HB  ILE A 216      28.976  20.509 -17.960  1.00158.55           H  
ATOM   3191 HG12 ILE A 216      29.517  17.552 -18.051  1.00158.55           H  
ATOM   3192 HG13 ILE A 216      30.372  18.627 -16.919  1.00158.55           H  
ATOM   3193 HG21 ILE A 216      28.683  18.507 -20.224  1.00158.55           H  
ATOM   3194 HG22 ILE A 216      28.288  20.241 -20.297  1.00158.55           H  
ATOM   3195 HG23 ILE A 216      27.365  19.161 -19.223  1.00158.55           H  
ATOM   3196 HD11 ILE A 216      27.358  18.270 -17.092  1.00158.55           H  
ATOM   3197 HD12 ILE A 216      28.222  19.329 -15.951  1.00158.55           H  
ATOM   3198 HD13 ILE A 216      28.425  17.563 -15.855  1.00158.55           H  
ATOM   3199  N   CYS A 217      30.567  22.300 -19.367  1.00144.64           N  
ATOM   3200  CA  CYS A 217      30.452  23.527 -20.093  1.00144.64           C  
ATOM   3201  C   CYS A 217      31.625  23.646 -21.008  1.00144.64           C  
ATOM   3202  O   CYS A 217      31.449  24.114 -22.128  1.00144.64           O  
ATOM   3203  CB  CYS A 217      30.418  24.776 -19.196  1.00144.64           C  
ATOM   3204  SG  CYS A 217      28.840  24.949 -18.316  1.00144.64           S  
ATOM   3205  H   CYS A 217      30.621  22.330 -18.359  1.00144.64           H  
ATOM   3206  HA  CYS A 217      29.504  23.489 -20.629  1.00144.64           H  
ATOM   3207  HB2 CYS A 217      30.571  25.658 -19.817  1.00144.64           H  
ATOM   3208  HB3 CYS A 217      31.222  24.703 -18.463  1.00144.64           H  
ATOM   3209  HG  CYS A 217      27.844  25.039 -19.202  1.00144.64           H  
ATOM   3210  N   ARG A 218      32.826  23.177 -20.600  1.00224.65           N  
ATOM   3211  CA  ARG A 218      33.988  23.279 -21.448  1.00224.65           C  
ATOM   3212  C   ARG A 218      33.803  22.538 -22.755  1.00224.65           C  
ATOM   3213  O   ARG A 218      33.963  23.149 -23.815  1.00224.65           O  
ATOM   3214  CB  ARG A 218      35.270  22.736 -20.795  1.00224.65           C  
ATOM   3215  CG  ARG A 218      35.656  23.476 -19.514  1.00224.65           C  
ATOM   3216  CD  ARG A 218      36.394  24.794 -19.767  1.00224.65           C  
ATOM   3217  NE  ARG A 218      36.698  25.409 -18.443  1.00224.65           N  
ATOM   3218  CZ  ARG A 218      37.862  25.117 -17.791  1.00224.65           C  
ATOM   3219  NH1 ARG A 218      38.777  24.278 -18.358  1.00224.65           N1+
ATOM   3220  NH2 ARG A 218      38.114  25.673 -16.570  1.00224.65           N1+
ATOM   3221  H   ARG A 218      32.910  22.749 -19.689  1.00224.65           H  
ATOM   3222  HA  ARG A 218      34.098  24.349 -21.623  1.00224.65           H  
ATOM   3223  HB2 ARG A 218      35.117  21.684 -20.554  1.00224.65           H  
ATOM   3224  HB3 ARG A 218      36.088  22.830 -21.509  1.00224.65           H  
ATOM   3225  HG2 ARG A 218      36.302  22.827 -18.922  1.00224.65           H  
ATOM   3226  HG3 ARG A 218      34.747  23.692 -18.953  1.00224.65           H  
ATOM   3227  HD2 ARG A 218      35.764  25.465 -20.351  1.00224.65           H  
ATOM   3228  HD3 ARG A 218      37.321  24.602 -20.308  1.00224.65           H  
ATOM   3229  HE  ARG A 218      36.037  26.048 -18.024  1.00224.65           H  
ATOM   3230 HH11 ARG A 218      39.639  24.069 -17.874  1.00224.65           H  
ATOM   3231 HH12 ARG A 218      38.592  23.866 -19.261  1.00224.65           H  
ATOM   3232 HH21 ARG A 218      37.441  26.298 -16.151  1.00224.65           H  
ATOM   3233 HH22 ARG A 218      38.974  25.459 -16.085  1.00224.65           H  
ATOM   3234  N   ILE A 219      33.379  21.250 -22.750  1.00202.37           N  
ATOM   3235  CA  ILE A 219      33.274  20.530 -24.000  1.00202.37           C  
ATOM   3236  C   ILE A 219      32.227  21.190 -24.848  1.00202.37           C  
ATOM   3237  O   ILE A 219      32.390  21.361 -26.063  1.00202.37           O  
ATOM   3238  CB  ILE A 219      32.984  19.055 -23.836  1.00202.37           C  
ATOM   3239  CG1 ILE A 219      33.337  18.309 -25.129  1.00202.37           C  
ATOM   3240  CG2 ILE A 219      31.533  18.839 -23.382  1.00202.37           C  
ATOM   3241  CD1 ILE A 219      33.350  16.790 -24.965  1.00202.37           C  
ATOM   3242  H   ILE A 219      33.138  20.797 -21.880  1.00202.37           H  
ATOM   3243  HA  ILE A 219      34.249  20.575 -24.486  1.00202.37           H  
ATOM   3244  HB  ILE A 219      33.612  18.637 -23.049  1.00202.37           H  
ATOM   3245 HG12 ILE A 219      32.601  18.569 -25.890  1.00202.37           H  
ATOM   3246 HG13 ILE A 219      34.326  18.630 -25.455  1.00202.37           H  
ATOM   3247 HG21 ILE A 219      30.853  19.240 -24.134  1.00202.37           H  
ATOM   3248 HG22 ILE A 219      31.369  19.351 -22.434  1.00202.37           H  
ATOM   3249 HG23 ILE A 219      31.347  17.772 -23.256  1.00202.37           H  
ATOM   3250 HD11 ILE A 219      32.367  16.451 -24.639  1.00202.37           H  
ATOM   3251 HD12 ILE A 219      34.096  16.511 -24.220  1.00202.37           H  
ATOM   3252 HD13 ILE A 219      33.597  16.324 -25.919  1.00202.37           H  
ATOM   3253  N   VAL A 220      31.155  21.657 -24.183  1.00164.97           N  
ATOM   3254  CA  VAL A 220      30.077  22.356 -24.822  1.00164.97           C  
ATOM   3255  C   VAL A 220      30.650  23.544 -25.526  1.00164.97           C  
ATOM   3256  O   VAL A 220      30.342  23.767 -26.696  1.00164.97           O  
ATOM   3257  CB  VAL A 220      29.032  22.818 -23.836  1.00164.97           C  
ATOM   3258  CG1 VAL A 220      28.050  23.783 -24.519  1.00164.97           C  
ATOM   3259  CG2 VAL A 220      28.334  21.570 -23.270  1.00164.97           C  
ATOM   3260  H   VAL A 220      31.107  21.508 -23.185  1.00164.97           H  
ATOM   3261  HA  VAL A 220      29.587  21.676 -25.518  1.00164.97           H  
ATOM   3262  HB  VAL A 220      29.484  23.371 -23.012  1.00164.97           H  
ATOM   3263 HG11 VAL A 220      27.567  23.278 -25.355  1.00164.97           H  
ATOM   3264 HG12 VAL A 220      28.593  24.655 -24.885  1.00164.97           H  
ATOM   3265 HG13 VAL A 220      27.294  24.101 -23.801  1.00164.97           H  
ATOM   3266 HG21 VAL A 220      27.878  21.008 -24.085  1.00164.97           H  
ATOM   3267 HG22 VAL A 220      27.563  21.874 -22.562  1.00164.97           H  
ATOM   3268 HG23 VAL A 220      29.067  20.943 -22.762  1.00164.97           H  
ATOM   3269  N   CYS A 221      31.603  24.254 -24.885  1.00148.58           N  
ATOM   3270  CA  CYS A 221      32.207  25.435 -25.428  1.00148.58           C  
ATOM   3271  C   CYS A 221      32.891  25.077 -26.700  1.00148.58           C  
ATOM   3272  O   CYS A 221      32.917  25.888 -27.623  1.00148.58           O  
ATOM   3273  CB  CYS A 221      33.248  26.094 -24.508  1.00148.58           C  
ATOM   3274  SG  CYS A 221      32.499  26.977 -23.109  1.00148.58           S  
ATOM   3275  H   CYS A 221      31.906  23.936 -23.975  1.00148.58           H  
ATOM   3276  HA  CYS A 221      31.399  26.153 -25.566  1.00148.58           H  
ATOM   3277  HB2 CYS A 221      33.831  26.804 -25.095  1.00148.58           H  
ATOM   3278  HB3 CYS A 221      33.907  25.319 -24.117  1.00148.58           H  
ATOM   3279  HG  CYS A 221      31.687  27.933 -23.569  1.00148.58           H  
ATOM   3280  N   ARG A 222      33.472  23.865 -26.780  1.00222.38           N  
ATOM   3281  CA  ARG A 222      34.072  23.476 -28.015  1.00222.38           C  
ATOM   3282  C   ARG A 222      33.010  23.384 -29.080  1.00222.38           C  
ATOM   3283  O   ARG A 222      33.223  23.896 -30.177  1.00222.38           O  
ATOM   3284  CB  ARG A 222      34.815  22.128 -27.926  1.00222.38           C  
ATOM   3285  CG  ARG A 222      35.360  21.608 -29.259  1.00222.38           C  
ATOM   3286  CD  ARG A 222      34.503  20.473 -29.819  1.00222.38           C  
ATOM   3287  NE  ARG A 222      35.062  20.042 -31.128  1.00222.38           N  
ATOM   3288  CZ  ARG A 222      34.344  19.157 -31.880  1.00222.38           C  
ATOM   3289  NH1 ARG A 222      33.132  18.718 -31.427  1.00222.38           N1+
ATOM   3290  NH2 ARG A 222      34.830  18.715 -33.076  1.00222.38           N1+
ATOM   3291  H   ARG A 222      33.483  23.245 -25.983  1.00222.38           H  
ATOM   3292  HA  ARG A 222      34.811  24.238 -28.264  1.00222.38           H  
ATOM   3293  HB2 ARG A 222      35.653  22.247 -27.240  1.00222.38           H  
ATOM   3294  HB3 ARG A 222      34.123  21.385 -27.529  1.00222.38           H  
ATOM   3295  HG2 ARG A 222      36.375  21.241 -29.106  1.00222.38           H  
ATOM   3296  HG3 ARG A 222      35.374  22.427 -29.978  1.00222.38           H  
ATOM   3297  HD2 ARG A 222      33.479  20.822 -29.956  1.00222.38           H  
ATOM   3298  HD3 ARG A 222      34.511  19.633 -29.124  1.00222.38           H  
ATOM   3299  HE  ARG A 222      35.951  20.395 -31.453  1.00222.38           H  
ATOM   3300 HH11 ARG A 222      32.593  18.065 -31.978  1.00222.38           H  
ATOM   3301 HH12 ARG A 222      32.775  19.047 -30.541  1.00222.38           H  
ATOM   3302 HH21 ARG A 222      35.725  19.043 -33.409  1.00222.38           H  
ATOM   3303 HH22 ARG A 222      34.294  18.060 -33.628  1.00222.38           H  
ATOM   3304  N   HID A 223      31.862  22.716 -28.801  1.00206.33           N  
ATOM   3305  CA  HID A 223      30.809  22.559 -29.782  1.00206.33           C  
ATOM   3306  C   HID A 223      30.027  23.823 -30.124  1.00206.33           C  
ATOM   3307  O   HID A 223      30.210  24.364 -31.215  1.00206.33           O  
ATOM   3308  CB  HID A 223      29.786  21.510 -29.329  1.00206.33           C  
ATOM   3309  CG  HID A 223      30.415  20.160 -29.158  1.00206.33           C  
ATOM   3310  CD2 HID A 223      30.275  19.037 -29.913  1.00206.33           C  
ATOM   3311  ND1 HID A 223      31.290  19.827 -28.144  1.00206.33           N  
ATOM   3312  CE1 HID A 223      31.628  18.526 -28.340  1.00206.33           C  
ATOM   3313  NE2 HID A 223      31.035  18.004 -29.397  1.00206.33           N  
ATOM   3314  H   HID A 223      31.739  22.317 -27.882  1.00206.33           H  
ATOM   3315  HA  HID A 223      31.350  22.256 -30.678  1.00206.33           H  
ATOM   3316  HB2 HID A 223      28.997  21.440 -30.078  1.00206.33           H  
ATOM   3317  HB3 HID A 223      29.357  21.823 -28.377  1.00206.33           H  
ATOM   3318  HD1 HID A 223      31.615  20.431 -27.403  1.00206.33           H  
ATOM   3319  HD2 HID A 223      29.655  18.963 -30.794  1.00206.33           H  
ATOM   3320  HE1 HID A 223      32.307  17.980 -27.702  1.00206.33           H  
ATOM   3321  N   ALA A 224      29.190  24.318 -29.161  1.00198.19           N  
ATOM   3322  CA  ALA A 224      28.295  25.472 -29.168  1.00198.19           C  
ATOM   3323  C   ALA A 224      26.855  24.991 -28.910  1.00198.19           C  
ATOM   3324  O   ALA A 224      26.436  24.041 -29.575  1.00198.19           O  
ATOM   3325  CB  ALA A 224      28.293  26.267 -30.487  1.00198.19           C  
ATOM   3326  H   ALA A 224      29.192  23.795 -28.297  1.00198.19           H  
ATOM   3327  HA  ALA A 224      28.663  26.140 -28.389  1.00198.19           H  
ATOM   3328  HB1 ALA A 224      27.929  25.631 -31.294  1.00198.19           H  
ATOM   3329  HB2 ALA A 224      29.307  26.598 -30.714  1.00198.19           H  
ATOM   3330  HB3 ALA A 224      27.642  27.135 -30.387  1.00198.19           H  
ATOM   3331  N   GLN A 225      26.070  25.656 -27.976  1.00256.79           N  
ATOM   3332  CA  GLN A 225      24.690  25.391 -27.556  1.00256.79           C  
ATOM   3333  C   GLN A 225      24.738  24.520 -26.315  1.00256.79           C  
ATOM   3334  O   GLN A 225      25.426  23.508 -26.322  1.00256.79           O  
ATOM   3335  CB  GLN A 225      23.872  24.679 -28.656  1.00256.79           C  
ATOM   3336  CG  GLN A 225      22.379  24.514 -28.359  1.00256.79           C  
ATOM   3337  CD  GLN A 225      21.734  23.814 -29.546  1.00256.79           C  
ATOM   3338  NE2 GLN A 225      22.403  23.501 -30.530  1.00256.79           N  
ATOM   3339  OE1 GLN A 225      20.399  23.565 -29.462  1.00256.79           O  
ATOM   3340  H   GLN A 225      26.516  26.438 -27.518  1.00256.79           H  
ATOM   3341  HA  GLN A 225      24.197  26.342 -27.355  1.00256.79           H  
ATOM   3342  HB2 GLN A 225      23.971  25.256 -29.575  1.00256.79           H  
ATOM   3343  HB3 GLN A 225      24.298  23.686 -28.803  1.00256.79           H  
ATOM   3344  HG2 GLN A 225      21.921  25.492 -28.214  1.00256.79           H  
ATOM   3345  HG3 GLN A 225      22.246  23.913 -27.459  1.00256.79           H  
ATOM   3346 HE21 GLN A 225      21.963  23.041 -31.314  1.00256.79           H  
ATOM   3347 HE22 GLN A 225      23.392  23.704 -30.553  1.00256.79           H  
ATOM   3348  N   GLN A 226      23.971  24.828 -25.227  1.00149.91           N  
ATOM   3349  CA  GLN A 226      23.982  24.111 -23.964  1.00149.91           C  
ATOM   3350  C   GLN A 226      23.675  22.649 -24.187  1.00149.91           C  
ATOM   3351  O   GLN A 226      23.554  22.156 -25.305  1.00149.91           O  
ATOM   3352  CB  GLN A 226      22.937  24.660 -22.981  1.00149.91           C  
ATOM   3353  CG  GLN A 226      23.184  26.111 -22.564  1.00149.91           C  
ATOM   3354  CD  GLN A 226      22.076  26.518 -21.603  1.00149.91           C  
ATOM   3355  NE2 GLN A 226      22.066  27.823 -21.220  1.00149.91           N  
ATOM   3356  OE1 GLN A 226      21.243  25.702 -21.209  1.00149.91           O  
ATOM   3357  H   GLN A 226      23.346  25.618 -25.308  1.00149.91           H  
ATOM   3358  HA  GLN A 226      24.978  24.242 -23.542  1.00149.91           H  
ATOM   3359  HB2 GLN A 226      21.956  24.600 -23.453  1.00149.91           H  
ATOM   3360  HB3 GLN A 226      22.948  24.039 -22.086  1.00149.91           H  
ATOM   3361  HG2 GLN A 226      23.168  26.756 -23.442  1.00149.91           H  
ATOM   3362  HG3 GLN A 226      24.152  26.194 -22.070  1.00149.91           H  
ATOM   3363 HE21 GLN A 226      21.354  28.158 -20.586  1.00149.91           H  
ATOM   3364 HE22 GLN A 226      22.770  28.457 -21.569  1.00149.91           H  
ATOM   3365  N   ILE A 227      23.603  21.851 -23.118  1.00154.10           N  
ATOM   3366  CA  ILE A 227      23.329  20.478 -23.411  1.00154.10           C  
ATOM   3367  C   ILE A 227      22.027  20.168 -22.771  1.00154.10           C  
ATOM   3368  O   ILE A 227      21.589  20.893 -21.875  1.00154.10           O  
ATOM   3369  CB  ILE A 227      24.408  19.509 -22.964  1.00154.10           C  
ATOM   3370  CG1 ILE A 227      24.310  18.185 -23.745  1.00154.10           C  
ATOM   3371  CG2 ILE A 227      24.356  19.322 -21.438  1.00154.10           C  
ATOM   3372  CD1 ILE A 227      25.571  17.324 -23.651  1.00154.10           C  
ATOM   3373  H   ILE A 227      23.732  22.191 -22.176  1.00154.10           H  
ATOM   3374  HA  ILE A 227      23.300  20.347 -24.493  1.00154.10           H  
ATOM   3375  HB  ILE A 227      25.389  19.925 -23.195  1.00154.10           H  
ATOM   3376 HG12 ILE A 227      23.471  17.612 -23.349  1.00154.10           H  
ATOM   3377 HG13 ILE A 227      24.128  18.417 -24.794  1.00154.10           H  
ATOM   3378 HG21 ILE A 227      23.389  18.906 -21.156  1.00154.10           H  
ATOM   3379 HG22 ILE A 227      24.494  20.286 -20.949  1.00154.10           H  
ATOM   3380 HG23 ILE A 227      25.149  18.641 -21.128  1.00154.10           H  
ATOM   3381 HD11 ILE A 227      25.769  17.082 -22.607  1.00154.10           H  
ATOM   3382 HD12 ILE A 227      26.417  17.873 -24.063  1.00154.10           H  
ATOM   3383 HD13 ILE A 227      25.425  16.403 -24.216  1.00154.10           H  
ATOM   3384  N   LYS A 228      21.345  19.098 -23.235  1.00214.41           N  
ATOM   3385  CA  LYS A 228      20.042  18.797 -22.725  1.00214.41           C  
ATOM   3386  C   LYS A 228      20.104  18.562 -21.249  1.00214.41           C  
ATOM   3387  O   LYS A 228      20.910  17.785 -20.736  1.00214.41           O  
ATOM   3388  CB  LYS A 228      19.356  17.594 -23.409  1.00214.41           C  
ATOM   3389  CG  LYS A 228      20.164  16.296 -23.401  1.00214.41           C  
ATOM   3390  CD  LYS A 228      19.320  15.061 -23.717  1.00214.41           C  
ATOM   3391  CE  LYS A 228      18.420  14.628 -22.556  1.00214.41           C  
ATOM   3392  NZ  LYS A 228      17.349  15.627 -22.347  1.00214.41           N1+
ATOM   3393  H   LYS A 228      21.756  18.508 -23.944  1.00214.41           H  
ATOM   3394  HA  LYS A 228      19.431  19.671 -22.951  1.00214.41           H  
ATOM   3395  HB2 LYS A 228      18.412  17.407 -22.897  1.00214.41           H  
ATOM   3396  HB3 LYS A 228      19.159  17.863 -24.447  1.00214.41           H  
ATOM   3397  HG2 LYS A 228      20.955  16.375 -24.147  1.00214.41           H  
ATOM   3398  HG3 LYS A 228      20.607  16.170 -22.413  1.00214.41           H  
ATOM   3399  HD2 LYS A 228      19.991  14.237 -23.961  1.00214.41           H  
ATOM   3400  HD3 LYS A 228      18.690  15.284 -24.578  1.00214.41           H  
ATOM   3401  HE2 LYS A 228      19.017  14.544 -21.648  1.00214.41           H  
ATOM   3402  HE3 LYS A 228      17.972  13.662 -22.787  1.00214.41           H  
ATOM   3403  HZ1 LYS A 228      17.762  16.523 -22.133  1.00214.41           H  
ATOM   3404  HZ2 LYS A 228      16.761  15.335 -21.579  1.00214.41           H  
ATOM   3405  HZ3 LYS A 228      16.793  15.705 -23.186  1.00214.41           H  
ATOM   3406  N   GLY A 229      19.267  19.325 -20.524  1.00102.13           N  
ATOM   3407  CA  GLY A 229      19.145  19.186 -19.110  1.00102.13           C  
ATOM   3408  C   GLY A 229      20.175  20.008 -18.404  1.00102.13           C  
ATOM   3409  O   GLY A 229      20.215  19.988 -17.172  1.00102.13           O  
ATOM   3410  H   GLY A 229      18.706  20.019 -20.997  1.00102.13           H  
ATOM   3411  HA2 GLY A 229      18.153  19.516 -18.803  1.00102.13           H  
ATOM   3412  HA3 GLY A 229      19.279  18.138 -18.841  1.00102.13           H  
ATOM   3413  N   ILE A 230      21.046  20.733 -19.143  1.00252.20           N  
ATOM   3414  CA  ILE A 230      22.037  21.535 -18.475  1.00252.20           C  
ATOM   3415  C   ILE A 230      21.403  22.737 -17.833  1.00252.20           C  
ATOM   3416  O   ILE A 230      21.730  23.053 -16.687  1.00252.20           O  
ATOM   3417  CB  ILE A 230      23.221  21.951 -19.318  1.00252.20           C  
ATOM   3418  CG1 ILE A 230      24.428  22.218 -18.409  1.00252.20           C  
ATOM   3419  CG2 ILE A 230      22.884  23.193 -20.146  1.00252.20           C  
ATOM   3420  CD1 ILE A 230      24.960  20.966 -17.715  1.00252.20           C  
ATOM   3421  H   ILE A 230      21.001  20.712 -20.152  1.00252.20           H  
ATOM   3422  HA  ILE A 230      22.455  20.874 -17.716  1.00252.20           H  
ATOM   3423  HB  ILE A 230      23.467  21.145 -20.009  1.00252.20           H  
ATOM   3424 HG12 ILE A 230      25.228  22.642 -19.015  1.00252.20           H  
ATOM   3425 HG13 ILE A 230      24.131  22.936 -17.644  1.00252.20           H  
ATOM   3426 HG21 ILE A 230      22.633  24.018 -19.479  1.00252.20           H  
ATOM   3427 HG22 ILE A 230      22.034  22.978 -20.794  1.00252.20           H  
ATOM   3428 HG23 ILE A 230      23.745  23.468 -20.756  1.00252.20           H  
ATOM   3429 HD11 ILE A 230      25.262  20.235 -18.465  1.00252.20           H  
ATOM   3430 HD12 ILE A 230      24.179  20.539 -17.086  1.00252.20           H  
ATOM   3431 HD13 ILE A 230      25.819  21.230 -17.098  1.00252.20           H  
ATOM   3432  N   ALA A 231      20.466  23.416 -18.543  1.00122.21           N  
ATOM   3433  CA  ALA A 231      19.811  24.575 -18.012  1.00122.21           C  
ATOM   3434  C   ALA A 231      19.048  24.142 -16.795  1.00122.21           C  
ATOM   3435  O   ALA A 231      19.186  24.730 -15.719  1.00122.21           O  
ATOM   3436  CB  ALA A 231      18.818  25.188 -19.010  1.00122.21           C  
ATOM   3437  H   ALA A 231      20.224  23.096 -19.470  1.00122.21           H  
ATOM   3438  HA  ALA A 231      20.565  25.329 -17.786  1.00122.21           H  
ATOM   3439  HB1 ALA A 231      18.050  24.455 -19.255  1.00122.21           H  
ATOM   3440  HB2 ALA A 231      19.347  25.477 -19.918  1.00122.21           H  
ATOM   3441  HB3 ALA A 231      18.352  26.067 -18.565  1.00122.21           H  
ATOM   3442  N   THR A 232      18.332  23.007 -16.925  1.00164.40           N  
ATOM   3443  CA  THR A 232      17.522  22.470 -15.867  1.00164.40           C  
ATOM   3444  C   THR A 232      18.419  22.204 -14.700  1.00164.40           C  
ATOM   3445  O   THR A 232      18.134  22.619 -13.575  1.00164.40           O  
ATOM   3446  CB  THR A 232      16.856  21.174 -16.247  1.00164.40           C  
ATOM   3447  CG2 THR A 232      15.971  20.703 -15.079  1.00164.40           C  
ATOM   3448  OG1 THR A 232      16.055  21.357 -17.406  1.00164.40           O  
ATOM   3449  H   THR A 232      18.367  22.512 -17.805  1.00164.40           H  
ATOM   3450  HA  THR A 232      16.738  23.193 -15.640  1.00164.40           H  
ATOM   3451  HB  THR A 232      17.619  20.425 -16.461  1.00164.40           H  
ATOM   3452  HG1 THR A 232      15.391  22.018 -17.198  1.00164.40           H  
ATOM   3453 HG21 THR A 232      15.211  21.457 -14.872  1.00164.40           H  
ATOM   3454 HG22 THR A 232      16.588  20.555 -14.192  1.00164.40           H  
ATOM   3455 HG23 THR A 232      15.487  19.763 -15.346  1.00164.40           H  
ATOM   3456  N   LEU A 233      19.590  21.611 -14.976  1.00180.38           N  
ATOM   3457  CA  LEU A 233      20.520  21.261 -13.950  1.00180.38           C  
ATOM   3458  C   LEU A 233      20.976  22.504 -13.250  1.00180.38           C  
ATOM   3459  O   LEU A 233      21.149  22.481 -12.030  1.00180.38           O  
ATOM   3460  CB  LEU A 233      21.759  20.506 -14.465  1.00180.38           C  
ATOM   3461  CG  LEU A 233      22.677  19.982 -13.345  1.00180.38           C  
ATOM   3462  CD1 LEU A 233      21.909  19.055 -12.394  1.00180.38           C  
ATOM   3463  CD2 LEU A 233      23.927  19.300 -13.927  1.00180.38           C  
ATOM   3464  H   LEU A 233      19.821  21.406 -15.938  1.00180.38           H  
ATOM   3465  HA  LEU A 233      19.992  20.587 -13.275  1.00180.38           H  
ATOM   3466  HB2 LEU A 233      21.422  19.656 -15.059  1.00180.38           H  
ATOM   3467  HB3 LEU A 233      22.337  21.183 -15.095  1.00180.38           H  
ATOM   3468  HG  LEU A 233      23.020  20.835 -12.759  1.00180.38           H  
ATOM   3469 HD11 LEU A 233      21.549  18.186 -12.945  1.00180.38           H  
ATOM   3470 HD12 LEU A 233      21.061  19.592 -11.969  1.00180.38           H  
ATOM   3471 HD13 LEU A 233      22.571  18.728 -11.592  1.00180.38           H  
ATOM   3472 HD21 LEU A 233      23.626  18.438 -14.522  1.00180.38           H  
ATOM   3473 HD22 LEU A 233      24.574  18.972 -13.113  1.00180.38           H  
ATOM   3474 HD23 LEU A 233      24.466  20.007 -14.558  1.00180.38           H  
ATOM   3475  N   ALA A 234      21.147  23.621 -13.993  1.00124.22           N  
ATOM   3476  CA  ALA A 234      21.639  24.821 -13.376  1.00124.22           C  
ATOM   3477  C   ALA A 234      20.688  25.299 -12.317  1.00124.22           C  
ATOM   3478  O   ALA A 234      21.100  25.518 -11.175  1.00124.22           O  
ATOM   3479  CB  ALA A 234      21.805  25.993 -14.358  1.00124.22           C  
ATOM   3480  H   ALA A 234      20.929  23.611 -14.979  1.00124.22           H  
ATOM   3481  HA  ALA A 234      22.612  24.546 -12.969  1.00124.22           H  
ATOM   3482  HB1 ALA A 234      20.831  26.267 -14.764  1.00124.22           H  
ATOM   3483  HB2 ALA A 234      22.467  25.695 -15.171  1.00124.22           H  
ATOM   3484  HB3 ALA A 234      22.234  26.848 -13.835  1.00124.22           H  
ATOM   3485  N   VAL A 235      19.379  25.397 -12.640  1.00226.79           N  
ATOM   3486  CA  VAL A 235      18.465  25.962 -11.683  1.00226.79           C  
ATOM   3487  C   VAL A 235      18.261  25.092 -10.461  1.00226.79           C  
ATOM   3488  O   VAL A 235      18.380  25.598  -9.337  1.00226.79           O  
ATOM   3489  CB  VAL A 235      17.180  26.447 -12.313  1.00226.79           C  
ATOM   3490  CG1 VAL A 235      16.591  25.353 -13.201  1.00226.79           C  
ATOM   3491  CG2 VAL A 235      16.234  26.973 -11.222  1.00226.79           C  
ATOM   3492  H   VAL A 235      19.048  25.078 -13.539  1.00226.79           H  
ATOM   3493  HA  VAL A 235      18.951  26.860 -11.301  1.00226.79           H  
ATOM   3494  HB  VAL A 235      17.363  27.292 -12.976  1.00226.79           H  
ATOM   3495 HG11 VAL A 235      16.381  24.469 -12.598  1.00226.79           H  
ATOM   3496 HG12 VAL A 235      17.305  25.097 -13.984  1.00226.79           H  
ATOM   3497 HG13 VAL A 235      15.667  25.711 -13.654  1.00226.79           H  
ATOM   3498 HG21 VAL A 235      16.008  26.171 -10.519  1.00226.79           H  
ATOM   3499 HG22 VAL A 235      15.310  27.325 -11.681  1.00226.79           H  
ATOM   3500 HG23 VAL A 235      16.713  27.796 -10.692  1.00226.79           H  
ATOM   3501  N   VAL A 236      18.078  23.755 -10.633  1.00163.63           N  
ATOM   3502  CA  VAL A 236      17.823  22.911  -9.492  1.00163.63           C  
ATOM   3503  C   VAL A 236      18.979  23.008  -8.539  1.00163.63           C  
ATOM   3504  O   VAL A 236      18.770  23.114  -7.326  1.00163.63           O  
ATOM   3505  CB  VAL A 236      17.576  21.462  -9.817  1.00163.63           C  
ATOM   3506  CG1 VAL A 236      16.304  21.364 -10.674  1.00163.63           C  
ATOM   3507  CG2 VAL A 236      18.823  20.864 -10.479  1.00163.63           C  
ATOM   3508  H   VAL A 236      18.121  23.354 -11.559  1.00163.63           H  
ATOM   3509  HA  VAL A 236      16.897  23.281  -9.051  1.00163.63           H  
ATOM   3510  HB  VAL A 236      17.402  20.871  -8.918  1.00163.63           H  
ATOM   3511 HG11 VAL A 236      16.436  21.944 -11.587  1.00163.63           H  
ATOM   3512 HG12 VAL A 236      15.457  21.758 -10.113  1.00163.63           H  
ATOM   3513 HG13 VAL A 236      16.118  20.321 -10.930  1.00163.63           H  
ATOM   3514 HG21 VAL A 236      19.051  21.416 -11.391  1.00163.63           H  
ATOM   3515 HG22 VAL A 236      18.638  19.818 -10.724  1.00163.63           H  
ATOM   3516 HG23 VAL A 236      19.667  20.932  -9.793  1.00163.63           H  
ATOM   3517  N   LEU A 237      20.217  23.074  -9.080  1.00173.31           N  
ATOM   3518  CA  LEU A 237      21.387  23.168  -8.258  1.00173.31           C  
ATOM   3519  C   LEU A 237      21.276  24.405  -7.415  1.00173.31           C  
ATOM   3520  O   LEU A 237      21.447  24.334  -6.195  1.00173.31           O  
ATOM   3521  CB  LEU A 237      22.677  23.270  -9.097  1.00173.31           C  
ATOM   3522  CG  LEU A 237      23.974  23.376  -8.270  1.00173.31           C  
ATOM   3523  CD1 LEU A 237      24.195  22.137  -7.390  1.00173.31           C  
ATOM   3524  CD2 LEU A 237      25.180  23.692  -9.170  1.00173.31           C  
ATOM   3525  H   LEU A 237      20.319  23.057 -10.085  1.00173.31           H  
ATOM   3526  HA  LEU A 237      21.446  22.266  -7.650  1.00173.31           H  
ATOM   3527  HB2 LEU A 237      22.746  22.381  -9.724  1.00173.31           H  
ATOM   3528  HB3 LEU A 237      22.603  24.156  -9.728  1.00173.31           H  
ATOM   3529  HG  LEU A 237      23.865  24.215  -7.583  1.00173.31           H  
ATOM   3530 HD11 LEU A 237      24.312  21.258  -8.023  1.00173.31           H  
ATOM   3531 HD12 LEU A 237      23.336  22.000  -6.733  1.00173.31           H  
ATOM   3532 HD13 LEU A 237      25.094  22.274  -6.789  1.00173.31           H  
ATOM   3533 HD21 LEU A 237      25.329  22.876  -9.878  1.00173.31           H  
ATOM   3534 HD22 LEU A 237      26.072  23.807  -8.555  1.00173.31           H  
ATOM   3535 HD23 LEU A 237      24.994  24.617  -9.716  1.00173.31           H  
ATOM   3536  N   GLY A 238      20.895  25.539  -8.035  1.00 99.74           N  
ATOM   3537  CA  GLY A 238      20.840  26.781  -7.316  1.00 99.74           C  
ATOM   3538  C   GLY A 238      19.823  26.691  -6.224  1.00 99.74           C  
ATOM   3539  O   GLY A 238      20.108  27.043  -5.076  1.00 99.74           O  
ATOM   3540  H   GLY A 238      20.646  25.515  -9.014  1.00 99.74           H  
ATOM   3541  HA2 GLY A 238      21.818  26.992  -6.883  1.00 99.74           H  
ATOM   3542  HA3 GLY A 238      20.565  27.583  -8.001  1.00 99.74           H  
ATOM   3543  N   ALA A 239      18.638  26.141  -6.551  1.00115.33           N  
ATOM   3544  CA  ALA A 239      17.554  26.089  -5.612  1.00115.33           C  
ATOM   3545  C   ALA A 239      17.926  25.257  -4.440  1.00115.33           C  
ATOM   3546  O   ALA A 239      17.733  25.703  -3.316  1.00115.33           O  
ATOM   3547  CB  ALA A 239      16.277  25.485  -6.220  1.00115.33           C  
ATOM   3548  H   ALA A 239      18.510  25.757  -7.476  1.00115.33           H  
ATOM   3549  HA  ALA A 239      17.357  27.120  -5.319  1.00115.33           H  
ATOM   3550  HB1 ALA A 239      16.468  24.453  -6.515  1.00115.33           H  
ATOM   3551  HB2 ALA A 239      15.982  26.064  -7.095  1.00115.33           H  
ATOM   3552  HB3 ALA A 239      15.476  25.509  -5.481  1.00115.33           H  
ATOM   3553  N   PHE A 240      18.562  24.094  -4.659  1.00193.86           N  
ATOM   3554  CA  PHE A 240      18.883  23.168  -3.603  1.00193.86           C  
ATOM   3555  C   PHE A 240      19.757  23.896  -2.627  1.00193.86           C  
ATOM   3556  O   PHE A 240      19.485  23.927  -1.421  1.00193.86           O  
ATOM   3557  CB  PHE A 240      19.672  22.005  -4.227  1.00193.86           C  
ATOM   3558  CG  PHE A 240      19.660  20.777  -3.389  1.00193.86           C  
ATOM   3559  CD1 PHE A 240      18.598  19.908  -3.464  1.00193.86           C  
ATOM   3560  CD2 PHE A 240      20.716  20.475  -2.568  1.00193.86           C  
ATOM   3561  CE1 PHE A 240      18.582  18.760  -2.713  1.00193.86           C  
ATOM   3562  CE2 PHE A 240      20.709  19.331  -1.813  1.00193.86           C  
ATOM   3563  CZ  PHE A 240      19.639  18.473  -1.884  1.00193.86           C  
ATOM   3564  H   PHE A 240      18.827  23.859  -5.605  1.00193.86           H  
ATOM   3565  HA  PHE A 240      17.991  22.788  -3.105  1.00193.86           H  
ATOM   3566  HB2 PHE A 240      19.233  21.768  -5.196  1.00193.86           H  
ATOM   3567  HB3 PHE A 240      20.706  22.321  -4.364  1.00193.86           H  
ATOM   3568  HD1 PHE A 240      17.769  20.131  -4.120  1.00193.86           H  
ATOM   3569  HD2 PHE A 240      21.561  21.145  -2.516  1.00193.86           H  
ATOM   3570  HE1 PHE A 240      17.742  18.084  -2.773  1.00193.86           H  
ATOM   3571  HE2 PHE A 240      21.542  19.105  -1.164  1.00193.86           H  
ATOM   3572  HZ  PHE A 240      19.629  17.572  -1.288  1.00193.86           H  
ATOM   3573  N   ALA A 241      20.771  24.590  -3.178  1.00129.80           N  
ATOM   3574  CA  ALA A 241      21.701  25.330  -2.387  1.00129.80           C  
ATOM   3575  C   ALA A 241      20.935  26.365  -1.626  1.00129.80           C  
ATOM   3576  O   ALA A 241      21.146  26.508  -0.426  1.00129.80           O  
ATOM   3577  CB  ALA A 241      22.763  26.054  -3.236  1.00129.80           C  
ATOM   3578  H   ALA A 241      20.877  24.587  -4.182  1.00129.80           H  
ATOM   3579  HA  ALA A 241      22.219  24.627  -1.735  1.00129.80           H  
ATOM   3580  HB1 ALA A 241      22.273  26.766  -3.900  1.00129.80           H  
ATOM   3581  HB2 ALA A 241      23.314  25.324  -3.829  1.00129.80           H  
ATOM   3582  HB3 ALA A 241      23.453  26.584  -2.580  1.00129.80           H  
ATOM   3583  N   ALA A 242      19.979  27.061  -2.266  1.00100.10           N  
ATOM   3584  CA  ALA A 242      19.265  28.115  -1.591  1.00100.10           C  
ATOM   3585  C   ALA A 242      18.425  27.594  -0.456  1.00100.10           C  
ATOM   3586  O   ALA A 242      18.392  28.187   0.621  1.00100.10           O  
ATOM   3587  CB  ALA A 242      18.327  28.893  -2.530  1.00100.10           C  
ATOM   3588  H   ALA A 242      19.760  26.843  -3.228  1.00100.10           H  
ATOM   3589  HA  ALA A 242      20.044  28.778  -1.215  1.00100.10           H  
ATOM   3590  HB1 ALA A 242      17.550  28.225  -2.903  1.00100.10           H  
ATOM   3591  HB2 ALA A 242      18.899  29.289  -3.369  1.00100.10           H  
ATOM   3592  HB3 ALA A 242      17.867  29.716  -1.984  1.00100.10           H  
ATOM   3593  N   CYS A 243      17.718  26.473  -0.697  1.00165.51           N  
ATOM   3594  CA  CYS A 243      16.796  25.818   0.185  1.00165.51           C  
ATOM   3595  C   CYS A 243      17.466  25.246   1.393  1.00165.51           C  
ATOM   3596  O   CYS A 243      17.048  25.516   2.518  1.00165.51           O  
ATOM   3597  CB  CYS A 243      16.117  24.588  -0.454  1.00165.51           C  
ATOM   3598  SG  CYS A 243      14.957  24.918  -1.816  1.00165.51           S  
ATOM   3599  H   CYS A 243      17.853  26.045  -1.602  1.00165.51           H  
ATOM   3600  HA  CYS A 243      16.085  26.608   0.426  1.00165.51           H  
ATOM   3601  HB2 CYS A 243      15.567  24.068   0.331  1.00165.51           H  
ATOM   3602  HB3 CYS A 243      16.903  23.938  -0.839  1.00165.51           H  
ATOM   3603  HG  CYS A 243      13.976  25.714  -1.382  1.00165.51           H  
ATOM   3604  N   TRP A 244      18.469  24.373   1.150  1.00325.06           N  
ATOM   3605  CA  TRP A 244      19.212  23.615   2.123  1.00325.06           C  
ATOM   3606  C   TRP A 244      20.353  24.340   2.784  1.00325.06           C  
ATOM   3607  O   TRP A 244      20.625  24.085   3.960  1.00325.06           O  
ATOM   3608  CB  TRP A 244      19.721  22.283   1.538  1.00325.06           C  
ATOM   3609  CG  TRP A 244      18.580  21.378   1.121  1.00325.06           C  
ATOM   3610  CD1 TRP A 244      18.060  21.173  -0.127  1.00325.06           C  
ATOM   3611  CD2 TRP A 244      17.795  20.584   2.026  1.00325.06           C  
ATOM   3612  CE2 TRP A 244      16.819  19.942   1.263  1.00325.06           C  
ATOM   3613  CE3 TRP A 244      17.885  20.399   3.378  1.00325.06           C  
ATOM   3614  NE1 TRP A 244      16.986  20.322  -0.053  1.00325.06           N  
ATOM   3615  CZ2 TRP A 244      15.912  19.104   1.843  1.00325.06           C  
ATOM   3616  CZ3 TRP A 244      16.976  19.543   3.958  1.00325.06           C  
ATOM   3617  CH2 TRP A 244      16.010  18.910   3.203  1.00325.06           C  
ATOM   3618  H   TRP A 244      18.725  24.238   0.182  1.00325.06           H  
ATOM   3619  HA  TRP A 244      18.481  23.431   2.910  1.00325.06           H  
ATOM   3620  HB2 TRP A 244      20.340  22.494   0.666  1.00325.06           H  
ATOM   3621  HB3 TRP A 244      20.319  21.772   2.293  1.00325.06           H  
ATOM   3622  HD1 TRP A 244      18.439  21.615  -1.037  1.00325.06           H  
ATOM   3623  HE1 TRP A 244      16.414  20.024  -0.830  1.00325.06           H  
ATOM   3624  HE3 TRP A 244      18.638  20.903   3.966  1.00325.06           H  
ATOM   3625  HZ2 TRP A 244      15.148  18.612   1.259  1.00325.06           H  
ATOM   3626  HZ3 TRP A 244      17.020  19.364   5.022  1.00325.06           H  
ATOM   3627  HH2 TRP A 244      15.313  18.245   3.691  1.00325.06           H  
ATOM   3628  N   LEU A 245      21.042  25.260   2.068  1.00256.28           N  
ATOM   3629  CA  LEU A 245      22.258  25.844   2.573  1.00256.28           C  
ATOM   3630  C   LEU A 245      22.049  26.500   3.909  1.00256.28           C  
ATOM   3631  O   LEU A 245      22.880  26.210   4.774  1.00256.28           O  
ATOM   3632  CB  LEU A 245      22.976  26.827   1.618  1.00256.28           C  
ATOM   3633  CG  LEU A 245      24.369  27.293   2.092  1.00256.28           C  
ATOM   3634  CD1 LEU A 245      25.370  26.127   2.140  1.00256.28           C  
ATOM   3635  CD2 LEU A 245      24.877  28.470   1.246  1.00256.28           C  
ATOM   3636  H   LEU A 245      20.696  25.542   1.162  1.00256.28           H  
ATOM   3637  HA  LEU A 245      22.925  24.988   2.674  1.00256.28           H  
ATOM   3638  HB2 LEU A 245      23.094  26.336   0.652  1.00256.28           H  
ATOM   3639  HB3 LEU A 245      22.345  27.708   1.503  1.00256.28           H  
ATOM   3640  HG  LEU A 245      24.271  27.657   3.115  1.00256.28           H  
ATOM   3641 HD11 LEU A 245      25.506  25.723   1.137  1.00256.28           H  
ATOM   3642 HD12 LEU A 245      24.987  25.346   2.797  1.00256.28           H  
ATOM   3643 HD13 LEU A 245      26.327  26.485   2.520  1.00256.28           H  
ATOM   3644 HD21 LEU A 245      24.990  28.151   0.210  1.00256.28           H  
ATOM   3645 HD22 LEU A 245      25.840  28.805   1.631  1.00256.28           H  
ATOM   3646 HD23 LEU A 245      24.161  29.290   1.297  1.00256.28           H  
ATOM   3647  N   PRO A 246      21.023  27.281   4.208  1.00182.11           N  
ATOM   3648  CA  PRO A 246      20.958  27.775   5.551  1.00182.11           C  
ATOM   3649  C   PRO A 246      20.858  26.682   6.571  1.00182.11           C  
ATOM   3650  O   PRO A 246      21.548  26.775   7.589  1.00182.11           O  
ATOM   3651  CB  PRO A 246      19.824  28.794   5.576  1.00182.11           C  
ATOM   3652  CG  PRO A 246      19.839  29.366   4.147  1.00182.11           C  
ATOM   3653  CD  PRO A 246      20.397  28.225   3.279  1.00182.11           C  
ATOM   3654  HA  PRO A 246      21.886  28.267   5.843  1.00182.11           H  
ATOM   3655  HB2 PRO A 246      18.871  28.313   5.795  1.00182.11           H  
ATOM   3656  HB3 PRO A 246      20.015  29.575   6.312  1.00182.11           H  
ATOM   3657  HG2 PRO A 246      20.483  30.243   4.090  1.00182.11           H  
ATOM   3658  HG3 PRO A 246      18.831  29.634   3.829  1.00182.11           H  
ATOM   3659  HD2 PRO A 246      21.135  28.610   2.576  1.00182.11           H  
ATOM   3660  HD3 PRO A 246      19.591  27.738   2.730  1.00182.11           H  
ATOM   3661  N   PHE A 247      20.036  25.632   6.276  1.00159.93           N  
ATOM   3662  CA  PHE A 247      19.861  24.530   7.206  1.00159.93           C  
ATOM   3663  C   PHE A 247      21.230  23.879   7.460  1.00159.93           C  
ATOM   3664  O   PHE A 247      21.566  23.452   8.564  1.00159.93           O  
ATOM   3665  CB  PHE A 247      18.892  23.479   6.656  1.00159.93           C  
ATOM   3666  CG  PHE A 247      18.502  22.493   7.725  1.00159.93           C  
ATOM   3667  CD1 PHE A 247      17.658  22.895   8.766  1.00159.93           C  
ATOM   3668  CD2 PHE A 247      19.030  21.198   7.727  1.00159.93           C  
ATOM   3669  CE1 PHE A 247      17.348  22.017   9.797  1.00159.93           C  
ATOM   3670  CE2 PHE A 247      18.703  20.316   8.751  1.00159.93           C  
ATOM   3671  CZ  PHE A 247      17.855  20.722   9.778  1.00159.93           C  
ATOM   3672  H   PHE A 247      19.563  25.618   5.375  1.00159.93           H  
ATOM   3673  HA  PHE A 247      19.507  24.962   8.149  1.00159.93           H  
ATOM   3674  HB2 PHE A 247      17.984  23.956   6.266  1.00159.93           H  
ATOM   3675  HB3 PHE A 247      19.334  22.939   5.810  1.00159.93           H  
ATOM   3676  HD1 PHE A 247      17.247  23.901   8.779  1.00159.93           H  
ATOM   3677  HD2 PHE A 247      19.711  20.873   6.946  1.00159.93           H  
ATOM   3678  HE1 PHE A 247      16.704  22.340  10.610  1.00159.93           H  
ATOM   3679  HE2 PHE A 247      19.124  19.318   8.748  1.00159.93           H  
ATOM   3680  HZ  PHE A 247      17.587  20.029  10.567  1.00159.93           H  
ATOM   3681  N   THR A 248      22.041  23.727   6.356  1.00277.17           N  
ATOM   3682  CA  THR A 248      23.333  23.124   6.495  1.00277.17           C  
ATOM   3683  C   THR A 248      24.206  23.987   7.356  1.00277.17           C  
ATOM   3684  O   THR A 248      24.776  23.484   8.327  1.00277.17           O  
ATOM   3685  CB  THR A 248      24.064  22.903   5.199  1.00277.17           C  
ATOM   3686  CG2 THR A 248      23.193  22.034   4.277  1.00277.17           C  
ATOM   3687  OG1 THR A 248      24.382  24.139   4.578  1.00277.17           O  
ATOM   3688  H   THR A 248      21.713  24.006   5.442  1.00277.17           H  
ATOM   3689  HA  THR A 248      23.142  22.146   6.937  1.00277.17           H  
ATOM   3690  HB  THR A 248      25.004  22.389   5.398  1.00277.17           H  
ATOM   3691  HG1 THR A 248      23.556  24.595   4.400  1.00277.17           H  
ATOM   3692 HG21 THR A 248      22.252  22.547   4.077  1.00277.17           H  
ATOM   3693 HG22 THR A 248      22.990  21.079   4.762  1.00277.17           H  
ATOM   3694 HG23 THR A 248      23.719  21.860   3.338  1.00277.17           H  
ATOM   3695  N   VAL A 249      24.247  25.315   7.095  1.00115.92           N  
ATOM   3696  CA  VAL A 249      25.113  26.189   7.849  1.00115.92           C  
ATOM   3697  C   VAL A 249      24.725  26.096   9.293  1.00115.92           C  
ATOM   3698  O   VAL A 249      25.569  25.907  10.170  1.00115.92           O  
ATOM   3699  CB  VAL A 249      25.022  27.629   7.417  1.00115.92           C  
ATOM   3700  CG1 VAL A 249      25.894  28.498   8.342  1.00115.92           C  
ATOM   3701  CG2 VAL A 249      25.442  27.713   5.940  1.00115.92           C  
ATOM   3702  H   VAL A 249      23.665  25.698   6.364  1.00115.92           H  
ATOM   3703  HA  VAL A 249      26.140  25.867   7.676  1.00115.92           H  
ATOM   3704  HB  VAL A 249      24.004  28.010   7.499  1.00115.92           H  
ATOM   3705 HG11 VAL A 249      26.927  28.155   8.295  1.00115.92           H  
ATOM   3706 HG12 VAL A 249      25.530  28.416   9.366  1.00115.92           H  
ATOM   3707 HG13 VAL A 249      25.841  29.538   8.020  1.00115.92           H  
ATOM   3708 HG21 VAL A 249      26.459  27.337   5.830  1.00115.92           H  
ATOM   3709 HG22 VAL A 249      25.401  28.751   5.609  1.00115.92           H  
ATOM   3710 HG23 VAL A 249      24.764  27.111   5.335  1.00115.92           H  
ATOM   3711  N   TYR A 250      23.378  26.168   9.528  1.00276.87           N  
ATOM   3712  CA  TYR A 250      22.839  26.078  10.860  1.00276.87           C  
ATOM   3713  C   TYR A 250      23.298  24.788  11.542  1.00276.87           C  
ATOM   3714  O   TYR A 250      23.577  24.804  12.740  1.00276.87           O  
ATOM   3715  CB  TYR A 250      21.321  26.163  10.829  1.00276.87           C  
ATOM   3716  CG  TYR A 250      20.688  25.950  12.169  1.00276.87           C  
ATOM   3717  CD1 TYR A 250      21.009  26.745  13.270  1.00276.87           C  
ATOM   3718  CD2 TYR A 250      19.751  24.932  12.324  1.00276.87           C  
ATOM   3719  CE1 TYR A 250      20.424  26.490  14.512  1.00276.87           C  
ATOM   3720  CE2 TYR A 250      19.116  24.759  13.542  1.00276.87           C  
ATOM   3721  CZ  TYR A 250      19.485  25.493  14.644  1.00276.87           C  
ATOM   3722  OH  TYR A 250      18.878  25.211  15.825  1.00276.87           O  
ATOM   3723  H   TYR A 250      22.746  26.283   8.730  1.00276.87           H  
ATOM   3724  HA  TYR A 250      23.268  26.914  11.426  1.00276.87           H  
ATOM   3725  HB2 TYR A 250      21.007  27.143  10.446  1.00276.87           H  
ATOM   3726  HB3 TYR A 250      20.923  25.426  10.124  1.00276.87           H  
ATOM   3727  HD1 TYR A 250      21.733  27.551  13.174  1.00276.87           H  
ATOM   3728  HD2 TYR A 250      19.509  24.259  11.508  1.00276.87           H  
ATOM   3729  HE1 TYR A 250      20.708  27.050  15.379  1.00276.87           H  
ATOM   3730  HE2 TYR A 250      18.351  24.014  13.642  1.00276.87           H  
ATOM   3731  HH  TYR A 250      19.547  25.278  16.531  1.00276.87           H  
ATOM   3732  N   CYS A 251      23.387  23.647  10.782  1.00181.29           N  
ATOM   3733  CA  CYS A 251      23.821  22.436  11.402  1.00181.29           C  
ATOM   3734  C   CYS A 251      25.226  22.648  11.876  1.00181.29           C  
ATOM   3735  O   CYS A 251      25.557  22.265  12.999  1.00181.29           O  
ATOM   3736  CB  CYS A 251      23.813  21.222  10.455  1.00181.29           C  
ATOM   3737  SG  CYS A 251      24.372  19.699  11.282  1.00181.29           S  
ATOM   3738  H   CYS A 251      23.159  23.667   9.798  1.00181.29           H  
ATOM   3739  HA  CYS A 251      23.126  22.214  12.212  1.00181.29           H  
ATOM   3740  HB2 CYS A 251      24.476  21.428   9.615  1.00181.29           H  
ATOM   3741  HB3 CYS A 251      22.798  21.070  10.088  1.00181.29           H  
ATOM   3742  HG  CYS A 251      25.616  19.870  11.737  1.00181.29           H  
ATOM   3743  N   LEU A 252      26.078  23.298  11.059  1.00241.75           N  
ATOM   3744  CA  LEU A 252      27.447  23.471  11.456  1.00241.75           C  
ATOM   3745  C   LEU A 252      27.558  24.411  12.638  1.00241.75           C  
ATOM   3746  O   LEU A 252      28.098  24.027  13.676  1.00241.75           O  
ATOM   3747  CB  LEU A 252      28.312  23.987  10.275  1.00241.75           C  
ATOM   3748  CG  LEU A 252      29.857  23.850  10.388  1.00241.75           C  
ATOM   3749  CD1 LEU A 252      30.482  24.782  11.439  1.00241.75           C  
ATOM   3750  CD2 LEU A 252      30.267  22.379  10.571  1.00241.75           C  
ATOM   3751  H   LEU A 252      25.756  23.661  10.173  1.00241.75           H  
ATOM   3752  HA  LEU A 252      27.826  22.494  11.757  1.00241.75           H  
ATOM   3753  HB2 LEU A 252      28.002  23.441   9.384  1.00241.75           H  
ATOM   3754  HB3 LEU A 252      28.089  25.046  10.148  1.00241.75           H  
ATOM   3755  HG  LEU A 252      30.273  24.191   9.440  1.00241.75           H  
ATOM   3756 HD11 LEU A 252      30.117  24.510  12.429  1.00241.75           H  
ATOM   3757 HD12 LEU A 252      30.205  25.813  11.220  1.00241.75           H  
ATOM   3758 HD13 LEU A 252      31.567  24.684  11.412  1.00241.75           H  
ATOM   3759 HD21 LEU A 252      29.866  22.005  11.513  1.00241.75           H  
ATOM   3760 HD22 LEU A 252      31.354  22.304  10.583  1.00241.75           H  
ATOM   3761 HD23 LEU A 252      29.871  21.786   9.746  1.00241.75           H  
ATOM   3762  N   LEU A 253      27.044  25.662  12.525  1.00247.35           N  
ATOM   3763  CA  LEU A 253      27.174  26.615  13.598  1.00247.35           C  
ATOM   3764  C   LEU A 253      26.252  26.365  14.746  1.00247.35           C  
ATOM   3765  O   LEU A 253      26.668  25.978  15.845  1.00247.35           O  
ATOM   3766  CB  LEU A 253      26.892  28.050  13.111  1.00247.35           C  
ATOM   3767  CG  LEU A 253      27.011  29.140  14.194  1.00247.35           C  
ATOM   3768  CD1 LEU A 253      28.466  29.312  14.663  1.00247.35           C  
ATOM   3769  CD2 LEU A 253      26.382  30.459  13.717  1.00247.35           C  
ATOM   3770  H   LEU A 253      26.564  25.929  11.677  1.00247.35           H  
ATOM   3771  HA  LEU A 253      28.204  26.497  13.936  1.00247.35           H  
ATOM   3772  HB2 LEU A 253      27.601  28.283  12.317  1.00247.35           H  
ATOM   3773  HB3 LEU A 253      25.878  28.079  12.712  1.00247.35           H  
ATOM   3774  HG  LEU A 253      26.445  28.816  15.067  1.00247.35           H  
ATOM   3775 HD11 LEU A 253      29.082  29.637  13.825  1.00247.35           H  
ATOM   3776 HD12 LEU A 253      28.840  28.361  15.042  1.00247.35           H  
ATOM   3777 HD13 LEU A 253      28.506  30.060  15.455  1.00247.35           H  
ATOM   3778 HD21 LEU A 253      26.919  30.822  12.841  1.00247.35           H  
ATOM   3779 HD22 LEU A 253      26.444  31.200  14.514  1.00247.35           H  
ATOM   3780 HD23 LEU A 253      25.337  30.290  13.458  1.00247.35           H  
ATOM   3781  N   GLY A 254      24.945  26.448  14.436  1.00144.32           N  
ATOM   3782  CA  GLY A 254      23.887  26.394  15.390  1.00144.32           C  
ATOM   3783  C   GLY A 254      23.943  25.088  16.068  1.00144.32           C  
ATOM   3784  O   GLY A 254      23.612  24.990  17.248  1.00144.32           O  
ATOM   3785  H   GLY A 254      24.697  26.556  13.463  1.00144.32           H  
ATOM   3786  HA2 GLY A 254      24.008  27.194  16.120  1.00144.32           H  
ATOM   3787  HA3 GLY A 254      22.928  26.506  14.884  1.00144.32           H  
ATOM   3788  N   ASP A 255      24.321  24.033  15.324  1.00370.73           N  
ATOM   3789  CA  ASP A 255      24.384  22.831  16.070  1.00370.73           C  
ATOM   3790  C   ASP A 255      25.761  22.489  16.510  1.00370.73           C  
ATOM   3791  O   ASP A 255      26.061  22.650  17.690  1.00370.73           O  
ATOM   3792  CB  ASP A 255      23.811  21.563  15.417  1.00370.73           C  
ATOM   3793  CG  ASP A 255      22.308  21.677  15.499  1.00370.73           C  
ATOM   3794  OD1 ASP A 255      21.813  22.767  15.105  1.00370.73           O  
ATOM   3795  OD2 ASP A 255      21.639  20.704  15.949  1.00370.73           O1-
ATOM   3796  H   ASP A 255      24.537  24.092  14.339  1.00370.73           H  
ATOM   3797  HA  ASP A 255      23.735  23.094  16.905  1.00370.73           H  
ATOM   3798  HB2 ASP A 255      24.151  20.677  15.954  1.00370.73           H  
ATOM   3799  HB3 ASP A 255      24.127  21.500  14.376  1.00370.73           H  
ATOM   3800  N   ALA A 256      26.633  22.063  15.576  1.00110.02           N  
ATOM   3801  CA  ALA A 256      27.896  21.502  15.961  1.00110.02           C  
ATOM   3802  C   ALA A 256      28.690  22.465  16.781  1.00110.02           C  
ATOM   3803  O   ALA A 256      29.246  22.079  17.806  1.00110.02           O  
ATOM   3804  CB  ALA A 256      28.762  21.085  14.759  1.00110.02           C  
ATOM   3805  H   ALA A 256      26.396  22.139  14.597  1.00110.02           H  
ATOM   3806  HA  ALA A 256      27.648  20.614  16.542  1.00110.02           H  
ATOM   3807  HB1 ALA A 256      29.016  21.967  14.171  1.00110.02           H  
ATOM   3808  HB2 ALA A 256      28.207  20.382  14.138  1.00110.02           H  
ATOM   3809  HB3 ALA A 256      29.676  20.611  15.117  1.00110.02           H  
ATOM   3810  N   HIE A 257      28.742  23.747  16.376  1.00206.58           N  
ATOM   3811  CA  HIE A 257      29.511  24.701  17.123  1.00206.58           C  
ATOM   3812  C   HIE A 257      28.858  25.075  18.425  1.00206.58           C  
ATOM   3813  O   HIE A 257      29.543  25.164  19.444  1.00206.58           O  
ATOM   3814  CB  HIE A 257      29.855  25.980  16.334  1.00206.58           C  
ATOM   3815  CG  HIE A 257      30.707  26.923  17.126  1.00206.58           C  
ATOM   3816  CD2 HIE A 257      30.552  28.246  17.405  1.00206.58           C  
ATOM   3817  ND1 HIE A 257      31.855  26.532  17.775  1.00206.58           N  
ATOM   3818  CE1 HIE A 257      32.335  27.629  18.414  1.00206.58           C  
ATOM   3819  NE2 HIE A 257      31.578  28.693  18.218  1.00206.58           N  
ATOM   3820  H   HIE A 257      28.241  24.037  15.548  1.00206.58           H  
ATOM   3821  HA  HIE A 257      30.447  24.183  17.332  1.00206.58           H  
ATOM   3822  HB2 HIE A 257      28.928  26.486  16.065  1.00206.58           H  
ATOM   3823  HB3 HIE A 257      30.392  25.699  15.428  1.00206.58           H  
ATOM   3824  HD2 HIE A 257      29.741  28.861  17.042  1.00206.58           H  
ATOM   3825  HE1 HIE A 257      33.233  27.631  19.014  1.00206.58           H  
ATOM   3826  HE2 HIE A 257      31.717  29.625  18.581  1.00206.58           H  
ATOM   3827  N   SER A 258      27.516  25.268  18.445  1.00269.16           N  
ATOM   3828  CA  SER A 258      26.898  25.785  19.639  1.00269.16           C  
ATOM   3829  C   SER A 258      26.647  24.736  20.678  1.00269.16           C  
ATOM   3830  O   SER A 258      26.523  23.530  20.471  1.00269.16           O  
ATOM   3831  CB  SER A 258      25.528  26.443  19.440  1.00269.16           C  
ATOM   3832  OG  SER A 258      24.504  25.471  19.607  1.00269.16           O  
ATOM   3833  H   SER A 258      26.956  25.052  17.632  1.00269.16           H  
ATOM   3834  HA  SER A 258      27.638  26.523  19.949  1.00269.16           H  
ATOM   3835  HB2 SER A 258      25.470  26.863  18.436  1.00269.16           H  
ATOM   3836  HB3 SER A 258      25.397  27.238  20.174  1.00269.16           H  
ATOM   3837  HG  SER A 258      24.644  24.786  18.949  1.00269.16           H  
ATOM   3838  N   PRO A 259      26.579  25.325  21.837  1.00282.35           N  
ATOM   3839  CA  PRO A 259      26.235  24.700  23.084  1.00282.35           C  
ATOM   3840  C   PRO A 259      24.742  24.630  23.076  1.00282.35           C  
ATOM   3841  O   PRO A 259      24.146  25.179  22.146  1.00282.35           O  
ATOM   3842  CB  PRO A 259      26.777  25.639  24.169  1.00282.35           C  
ATOM   3843  CG  PRO A 259      26.938  26.995  23.464  1.00282.35           C  
ATOM   3844  CD  PRO A 259      27.237  26.604  22.015  1.00282.35           C  
ATOM   3845  HA  PRO A 259      26.640  23.702  23.250  1.00282.35           H  
ATOM   3846  HB2 PRO A 259      26.073  25.717  24.997  1.00282.35           H  
ATOM   3847  HB3 PRO A 259      27.737  25.283  24.541  1.00282.35           H  
ATOM   3848  HG2 PRO A 259      27.763  27.563  23.894  1.00282.35           H  
ATOM   3849  HG3 PRO A 259      26.021  27.581  23.529  1.00282.35           H  
ATOM   3850  HD2 PRO A 259      28.311  26.509  21.856  1.00282.35           H  
ATOM   3851  HD3 PRO A 259      26.832  27.344  21.325  1.00282.35           H  
ATOM   3852  N   PRO A 260      24.141  24.010  24.058  1.00309.66           N  
ATOM   3853  CA  PRO A 260      22.717  23.836  24.043  1.00309.66           C  
ATOM   3854  C   PRO A 260      21.726  24.960  23.800  1.00309.66           C  
ATOM   3855  O   PRO A 260      21.033  24.898  22.796  1.00309.66           O  
ATOM   3856  CB  PRO A 260      22.395  22.963  25.254  1.00309.66           C  
ATOM   3857  CG  PRO A 260      23.653  22.087  25.390  1.00309.66           C  
ATOM   3858  CD  PRO A 260      24.792  22.949  24.816  1.00309.66           C  
ATOM   3859  HA  PRO A 260      22.521  23.395  23.066  1.00309.66           H  
ATOM   3860  HB2 PRO A 260      22.242  23.571  26.146  1.00309.66           H  
ATOM   3861  HB3 PRO A 260      21.510  22.353  25.074  1.00309.66           H  
ATOM   3862  HG2 PRO A 260      23.543  21.165  24.819  1.00309.66           H  
ATOM   3863  HG3 PRO A 260      23.843  21.846  26.436  1.00309.66           H  
ATOM   3864  HD2 PRO A 260      25.429  22.352  24.163  1.00309.66           H  
ATOM   3865  HD3 PRO A 260      25.392  23.371  25.622  1.00309.66           H  
ATOM   3866  N   LEU A 261      21.632  26.051  24.570  1.00236.57           N  
ATOM   3867  CA  LEU A 261      20.471  26.859  24.247  1.00236.57           C  
ATOM   3868  C   LEU A 261      20.768  28.024  23.338  1.00236.57           C  
ATOM   3869  O   LEU A 261      20.003  28.989  23.365  1.00236.57           O  
ATOM   3870  CB  LEU A 261      19.844  27.514  25.489  1.00236.57           C  
ATOM   3871  CG  LEU A 261      19.129  26.558  26.457  1.00236.57           C  
ATOM   3872  CD1 LEU A 261      18.577  27.315  27.676  1.00236.57           C  
ATOM   3873  CD2 LEU A 261      18.022  25.785  25.732  1.00236.57           C  
ATOM   3874  H   LEU A 261      22.295  26.285  25.295  1.00236.57           H  
ATOM   3875  HA  LEU A 261      19.809  26.138  23.767  1.00236.57           H  
ATOM   3876  HB2 LEU A 261      20.639  28.016  26.040  1.00236.57           H  
ATOM   3877  HB3 LEU A 261      19.117  28.251  25.148  1.00236.57           H  
ATOM   3878  HG  LEU A 261      19.858  25.836  26.824  1.00236.57           H  
ATOM   3879 HD11 LEU A 261      17.842  28.049  27.346  1.00236.57           H  
ATOM   3880 HD12 LEU A 261      19.394  27.824  28.188  1.00236.57           H  
ATOM   3881 HD13 LEU A 261      18.104  26.609  28.359  1.00236.57           H  
ATOM   3882 HD21 LEU A 261      17.277  26.486  25.354  1.00236.57           H  
ATOM   3883 HD22 LEU A 261      17.549  25.091  26.427  1.00236.57           H  
ATOM   3884 HD23 LEU A 261      18.453  25.228  24.900  1.00236.57           H  
ATOM   3885  N   TYR A 262      21.796  27.922  22.460  1.00279.30           N  
ATOM   3886  CA  TYR A 262      22.297  29.048  21.693  1.00279.30           C  
ATOM   3887  C   TYR A 262      21.382  29.634  20.613  1.00279.30           C  
ATOM   3888  O   TYR A 262      21.051  30.813  20.721  1.00279.30           O  
ATOM   3889  CB  TYR A 262      23.664  28.692  21.067  1.00279.30           C  
ATOM   3890  CG  TYR A 262      24.364  29.913  20.560  1.00279.30           C  
ATOM   3891  CD1 TYR A 262      24.861  30.842  21.447  1.00279.30           C  
ATOM   3892  CD2 TYR A 262      24.557  30.121  19.212  1.00279.30           C  
ATOM   3893  CE1 TYR A 262      25.515  31.967  21.002  1.00279.30           C  
ATOM   3894  CE2 TYR A 262      25.209  31.244  18.759  1.00279.30           C  
ATOM   3895  CZ  TYR A 262      25.687  32.170  19.654  1.00279.30           C  
ATOM   3896  OH  TYR A 262      26.356  33.320  19.187  1.00279.30           O  
ATOM   3897  H   TYR A 262      22.234  27.021  22.334  1.00279.30           H  
ATOM   3898  HA  TYR A 262      22.371  29.843  22.435  1.00279.30           H  
ATOM   3899  HB2 TYR A 262      24.287  28.214  21.823  1.00279.30           H  
ATOM   3900  HB3 TYR A 262      23.506  28.003  20.237  1.00279.30           H  
ATOM   3901  HD1 TYR A 262      24.735  30.685  22.508  1.00279.30           H  
ATOM   3902  HD2 TYR A 262      24.192  29.393  18.502  1.00279.30           H  
ATOM   3903  HE1 TYR A 262      25.893  32.689  21.711  1.00279.30           H  
ATOM   3904  HE2 TYR A 262      25.345  31.398  17.699  1.00279.30           H  
ATOM   3905  HH  TYR A 262      26.437  33.383  18.232  1.00279.30           H  
ATOM   3906  N   THR A 263      20.911  28.886  19.571  1.00337.27           N  
ATOM   3907  CA  THR A 263      20.104  29.539  18.545  1.00337.27           C  
ATOM   3908  C   THR A 263      19.219  28.531  17.833  1.00337.27           C  
ATOM   3909  O   THR A 263      19.485  27.338  17.937  1.00337.27           O  
ATOM   3910  CB  THR A 263      20.913  30.277  17.508  1.00337.27           C  
ATOM   3911  CG2 THR A 263      21.827  29.302  16.750  1.00337.27           C  
ATOM   3912  OG1 THR A 263      20.046  30.943  16.602  1.00337.27           O  
ATOM   3913  H   THR A 263      21.118  27.899  19.512  1.00337.27           H  
ATOM   3914  HA  THR A 263      19.505  30.275  19.082  1.00337.27           H  
ATOM   3915  HB  THR A 263      21.537  31.017  18.009  1.00337.27           H  
ATOM   3916  HG1 THR A 263      19.507  30.275  16.172  1.00337.27           H  
ATOM   3917 HG21 THR A 263      21.218  28.554  16.242  1.00337.27           H  
ATOM   3918 HG22 THR A 263      22.496  28.808  17.455  1.00337.27           H  
ATOM   3919 HG23 THR A 263      22.415  29.852  16.015  1.00337.27           H  
ATOM   3920  N   TYR A 264      18.144  28.970  17.086  1.00457.32           N  
ATOM   3921  CA  TYR A 264      17.139  28.034  16.494  1.00457.32           C  
ATOM   3922  C   TYR A 264      16.788  28.499  15.051  1.00457.32           C  
ATOM   3923  O   TYR A 264      16.609  29.706  14.848  1.00457.32           O  
ATOM   3924  CB  TYR A 264      15.867  28.066  17.374  1.00457.32           C  
ATOM   3925  CG  TYR A 264      16.189  28.013  18.858  1.00457.32           C  
ATOM   3926  CD1 TYR A 264      16.535  26.804  19.477  1.00457.32           C  
ATOM   3927  CD2 TYR A 264      16.285  29.207  19.594  1.00457.32           C  
ATOM   3928  CE1 TYR A 264      16.979  26.794  20.802  1.00457.32           C  
ATOM   3929  CE2 TYR A 264      16.752  29.198  20.909  1.00457.32           C  
ATOM   3930  CZ  TYR A 264      17.093  27.990  21.502  1.00457.32           C  
ATOM   3931  OH  TYR A 264      17.542  27.947  22.787  1.00457.32           O  
ATOM   3932  H   TYR A 264      17.940  29.959  16.985  1.00457.32           H  
ATOM   3933  HA  TYR A 264      17.549  27.028  16.476  1.00457.32           H  
ATOM   3934  HB2 TYR A 264      15.291  28.981  17.174  1.00457.32           H  
ATOM   3935  HB3 TYR A 264      15.194  27.249  17.107  1.00457.32           H  
ATOM   3936  HD1 TYR A 264      16.504  25.872  18.919  1.00457.32           H  
ATOM   3937  HD2 TYR A 264      16.041  30.158  19.127  1.00457.32           H  
ATOM   3938  HE1 TYR A 264      17.271  25.860  21.275  1.00457.32           H  
ATOM   3939  HE2 TYR A 264      16.849  30.132  21.454  1.00457.32           H  
ATOM   3940  HH  TYR A 264      18.055  28.763  22.962  1.00457.32           H  
ATOM   3941  N   LEU A 265      16.683  27.550  14.030  1.00462.51           N  
ATOM   3942  CA  LEU A 265      16.475  27.910  12.603  1.00462.51           C  
ATOM   3943  C   LEU A 265      15.455  27.092  11.740  1.00462.51           C  
ATOM   3944  O   LEU A 265      14.596  26.403  12.290  1.00462.51           O  
ATOM   3945  CB  LEU A 265      17.751  28.032  11.727  1.00462.51           C  
ATOM   3946  CG  LEU A 265      18.460  29.416  11.657  1.00462.51           C  
ATOM   3947  CD1 LEU A 265      17.479  30.506  11.196  1.00462.51           C  
ATOM   3948  CD2 LEU A 265      19.263  29.806  12.908  1.00462.51           C  
ATOM   3949  H   LEU A 265      16.713  26.570  14.274  1.00462.51           H  
ATOM   3950  HA  LEU A 265      16.034  28.882  12.823  1.00462.51           H  
ATOM   3951  HB2 LEU A 265      18.477  27.315  12.110  1.00462.51           H  
ATOM   3952  HB3 LEU A 265      17.473  27.759  10.709  1.00462.51           H  
ATOM   3953  HG  LEU A 265      19.236  29.316  10.898  1.00462.51           H  
ATOM   3954 HD11 LEU A 265      16.692  30.625  11.941  1.00462.51           H  
ATOM   3955 HD12 LEU A 265      17.037  30.217  10.243  1.00462.51           H  
ATOM   3956 HD13 LEU A 265      18.013  31.449  11.078  1.00462.51           H  
ATOM   3957 HD21 LEU A 265      18.583  29.937  13.750  1.00462.51           H  
ATOM   3958 HD22 LEU A 265      19.795  30.739  12.722  1.00462.51           H  
ATOM   3959 HD23 LEU A 265      19.981  29.019  13.139  1.00462.51           H  
ATOM   3960  N   THR A 266      15.591  27.167  10.344  1.00296.10           N  
ATOM   3961  CA  THR A 266      14.701  26.865   9.178  1.00296.10           C  
ATOM   3962  C   THR A 266      14.569  25.498   8.494  1.00296.10           C  
ATOM   3963  O   THR A 266      15.363  25.139   7.623  1.00296.10           O  
ATOM   3964  CB  THR A 266      14.950  27.796   8.030  1.00296.10           C  
ATOM   3965  CG2 THR A 266      14.851  29.247   8.532  1.00296.10           C  
ATOM   3966  OG1 THR A 266      16.244  27.552   7.498  1.00296.10           O  
ATOM   3967  H   THR A 266      16.500  27.503  10.061  1.00296.10           H  
ATOM   3968  HA  THR A 266      13.787  26.957   9.765  1.00296.10           H  
ATOM   3969  HB  THR A 266      14.208  27.632   7.248  1.00296.10           H  
ATOM   3970  HG1 THR A 266      16.880  27.701   8.201  1.00296.10           H  
ATOM   3971 HG21 THR A 266      15.592  29.412   9.314  1.00296.10           H  
ATOM   3972 HG22 THR A 266      13.853  29.425   8.933  1.00296.10           H  
ATOM   3973 HG23 THR A 266      15.037  29.931   7.704  1.00296.10           H  
ATOM   3974  N   LEU A 267      13.434  24.784   8.866  1.00225.34           N  
ATOM   3975  CA  LEU A 267      12.988  23.514   8.258  1.00225.34           C  
ATOM   3976  C   LEU A 267      12.115  23.736   6.997  1.00225.34           C  
ATOM   3977  O   LEU A 267      12.050  22.941   6.064  1.00225.34           O  
ATOM   3978  CB  LEU A 267      12.075  22.724   9.224  1.00225.34           C  
ATOM   3979  CG  LEU A 267      12.709  22.177  10.512  1.00225.34           C  
ATOM   3980  CD1 LEU A 267      13.846  21.216  10.190  1.00225.34           C  
ATOM   3981  CD2 LEU A 267      13.146  23.280  11.474  1.00225.34           C  
ATOM   3982  H   LEU A 267      12.884  25.142   9.638  1.00225.34           H  
ATOM   3983  HA  LEU A 267      13.871  22.947   7.948  1.00225.34           H  
ATOM   3984  HB2 LEU A 267      11.214  23.348   9.502  1.00225.34           H  
ATOM   3985  HB3 LEU A 267      11.649  21.870   8.677  1.00225.34           H  
ATOM   3986  HG  LEU A 267      11.929  21.601  11.029  1.00225.34           H  
ATOM   3987 HD11 LEU A 267      14.635  21.712   9.625  1.00225.34           H  
ATOM   3988 HD12 LEU A 267      13.482  20.374   9.593  1.00225.34           H  
ATOM   3989 HD13 LEU A 267      14.294  20.812  11.098  1.00225.34           H  
ATOM   3990 HD21 LEU A 267      14.009  23.835  11.100  1.00225.34           H  
ATOM   3991 HD22 LEU A 267      13.440  22.867  12.441  1.00225.34           H  
ATOM   3992 HD23 LEU A 267      12.325  23.983  11.656  1.00225.34           H  
ATOM   3993  N   LEU A 268      11.260  24.806   7.065  1.00152.46           N  
ATOM   3994  CA  LEU A 268      10.328  25.154   6.020  1.00152.46           C  
ATOM   3995  C   LEU A 268      11.058  25.413   4.728  1.00152.46           C  
ATOM   3996  O   LEU A 268      10.687  24.773   3.737  1.00152.46           O  
ATOM   3997  CB  LEU A 268       9.537  26.458   6.292  1.00152.46           C  
ATOM   3998  CG  LEU A 268       8.222  26.370   7.083  1.00152.46           C  
ATOM   3999  CD1 LEU A 268       7.751  27.777   7.492  1.00152.46           C  
ATOM   4000  CD2 LEU A 268       7.132  25.679   6.247  1.00152.46           C  
ATOM   4001  H   LEU A 268      11.276  25.380   7.896  1.00152.46           H  
ATOM   4002  HA  LEU A 268       9.646  24.305   5.974  1.00152.46           H  
ATOM   4003  HB2 LEU A 268      10.199  27.126   6.843  1.00152.46           H  
ATOM   4004  HB3 LEU A 268       9.300  26.898   5.323  1.00152.46           H  
ATOM   4005  HG  LEU A 268       8.403  25.779   7.981  1.00152.46           H  
ATOM   4006 HD11 LEU A 268       7.569  28.373   6.598  1.00152.46           H  
ATOM   4007 HD12 LEU A 268       8.520  28.256   8.098  1.00152.46           H  
ATOM   4008 HD13 LEU A 268       6.830  27.698   8.070  1.00152.46           H  
ATOM   4009 HD21 LEU A 268       6.942  26.261   5.345  1.00152.46           H  
ATOM   4010 HD22 LEU A 268       6.216  25.607   6.833  1.00152.46           H  
ATOM   4011 HD23 LEU A 268       7.466  24.679   5.970  1.00152.46           H  
ATOM   4012  N   PRO A 269      12.110  26.226   4.649  1.00262.26           N  
ATOM   4013  CA  PRO A 269      12.738  26.397   3.366  1.00262.26           C  
ATOM   4014  C   PRO A 269      13.319  25.148   2.791  1.00262.26           C  
ATOM   4015  O   PRO A 269      13.391  25.043   1.566  1.00262.26           O  
ATOM   4016  CB  PRO A 269      13.715  27.562   3.500  1.00262.26           C  
ATOM   4017  CG  PRO A 269      13.041  28.444   4.562  1.00262.26           C  
ATOM   4018  CD  PRO A 269      12.247  27.455   5.435  1.00262.26           C  
ATOM   4019  HA  PRO A 269      11.988  26.640   2.614  1.00262.26           H  
ATOM   4020  HB2 PRO A 269      14.693  27.219   3.837  1.00262.26           H  
ATOM   4021  HB3 PRO A 269      13.823  28.096   2.556  1.00262.26           H  
ATOM   4022  HG2 PRO A 269      12.373  29.168   4.095  1.00262.26           H  
ATOM   4023  HG3 PRO A 269      13.788  28.970   5.157  1.00262.26           H  
ATOM   4024  HD2 PRO A 269      11.264  27.864   5.669  1.00262.26           H  
ATOM   4025  HD3 PRO A 269      12.786  27.252   6.360  1.00262.26           H  
ATOM   4026  N   ALA A 270      13.723  24.203   3.654  1.00134.35           N  
ATOM   4027  CA  ALA A 270      14.155  22.915   3.227  1.00134.35           C  
ATOM   4028  C   ALA A 270      12.988  22.169   2.636  1.00134.35           C  
ATOM   4029  O   ALA A 270      13.118  21.586   1.560  1.00134.35           O  
ATOM   4030  CB  ALA A 270      14.722  22.086   4.386  1.00134.35           C  
ATOM   4031  H   ALA A 270      13.721  24.413   4.642  1.00134.35           H  
ATOM   4032  HA  ALA A 270      14.944  23.061   2.489  1.00134.35           H  
ATOM   4033  HB1 ALA A 270      13.946  21.930   5.135  1.00134.35           H  
ATOM   4034  HB2 ALA A 270      15.560  22.618   4.837  1.00134.35           H  
ATOM   4035  HB3 ALA A 270      15.064  21.122   4.010  1.00134.35           H  
ATOM   4036  N   THR A 271      11.790  22.226   3.273  1.00260.49           N  
ATOM   4037  CA  THR A 271      10.680  21.451   2.764  1.00260.49           C  
ATOM   4038  C   THR A 271      10.245  21.900   1.407  1.00260.49           C  
ATOM   4039  O   THR A 271       9.743  21.095   0.624  1.00260.49           O  
ATOM   4040  CB  THR A 271       9.410  21.428   3.541  1.00260.49           C  
ATOM   4041  CG2 THR A 271       8.746  22.811   3.552  1.00260.49           C  
ATOM   4042  OG1 THR A 271       8.549  20.534   2.853  1.00260.49           O  
ATOM   4043  H   THR A 271      11.675  22.804   4.094  1.00260.49           H  
ATOM   4044  HA  THR A 271      11.134  20.461   2.806  1.00260.49           H  
ATOM   4045  HB  THR A 271       9.603  21.132   4.572  1.00260.49           H  
ATOM   4046  HG1 THR A 271       8.435  20.869   1.961  1.00260.49           H  
ATOM   4047 HG21 THR A 271       8.545  23.126   2.528  1.00260.49           H  
ATOM   4048 HG22 THR A 271       9.412  23.530   4.029  1.00260.49           H  
ATOM   4049 HG23 THR A 271       7.809  22.760   4.107  1.00260.49           H  
ATOM   4050  N   TYR A 272      10.438  23.196   1.114  1.00248.83           N  
ATOM   4051  CA  TYR A 272      10.031  23.901  -0.072  1.00248.83           C  
ATOM   4052  C   TYR A 272      10.701  23.287  -1.282  1.00248.83           C  
ATOM   4053  O   TYR A 272      10.099  23.200  -2.358  1.00248.83           O  
ATOM   4054  CB  TYR A 272      10.410  25.386   0.102  1.00248.83           C  
ATOM   4055  CG  TYR A 272       9.670  26.297  -0.814  1.00248.83           C  
ATOM   4056  CD1 TYR A 272       8.296  26.267  -0.870  1.00248.83           C  
ATOM   4057  CD2 TYR A 272      10.345  27.248  -1.543  1.00248.83           C  
ATOM   4058  CE1 TYR A 272       7.609  27.126  -1.694  1.00248.83           C  
ATOM   4059  CE2 TYR A 272       9.665  28.111  -2.366  1.00248.83           C  
ATOM   4060  CZ  TYR A 272       8.295  28.046  -2.449  1.00248.83           C  
ATOM   4061  OH  TYR A 272       7.597  28.930  -3.297  1.00248.83           O  
ATOM   4062  H   TYR A 272      10.927  23.741   1.809  1.00248.83           H  
ATOM   4063  HA  TYR A 272       8.954  23.827  -0.225  1.00248.83           H  
ATOM   4064  HB2 TYR A 272      10.194  25.679   1.129  1.00248.83           H  
ATOM   4065  HB3 TYR A 272      11.477  25.495  -0.091  1.00248.83           H  
ATOM   4066  HD1 TYR A 272       7.751  25.561  -0.260  1.00248.83           H  
ATOM   4067  HD2 TYR A 272      11.420  27.316  -1.467  1.00248.83           H  
ATOM   4068  HE1 TYR A 272       6.531  27.078  -1.748  1.00248.83           H  
ATOM   4069  HE2 TYR A 272      10.207  28.841  -2.948  1.00248.83           H  
ATOM   4070  HH  TYR A 272       8.149  29.547  -3.783  1.00248.83           H  
ATOM   4071  N   ASN A 273      11.946  22.791  -1.111  1.00304.94           N  
ATOM   4072  CA  ASN A 273      12.742  22.284  -2.202  1.00304.94           C  
ATOM   4073  C   ASN A 273      12.011  21.203  -2.936  1.00304.94           C  
ATOM   4074  O   ASN A 273      11.931  21.232  -4.166  1.00304.94           O  
ATOM   4075  CB  ASN A 273      14.082  21.679  -1.743  1.00304.94           C  
ATOM   4076  CG  ASN A 273      14.875  21.341  -2.999  1.00304.94           C  
ATOM   4077  ND2 ASN A 273      14.904  22.287  -3.976  1.00304.94           N  
ATOM   4078  OD1 ASN A 273      15.418  20.246  -3.133  1.00304.94           O  
ATOM   4079  H   ASN A 273      12.336  22.774  -0.180  1.00304.94           H  
ATOM   4080  HA  ASN A 273      12.934  23.147  -2.840  1.00304.94           H  
ATOM   4081  HB2 ASN A 273      13.904  20.776  -1.159  1.00304.94           H  
ATOM   4082  HB3 ASN A 273      14.630  22.401  -1.138  1.00304.94           H  
ATOM   4083 HD21 ASN A 273      15.383  22.100  -4.846  1.00304.94           H  
ATOM   4084 HD22 ASN A 273      14.447  23.176  -3.832  1.00304.94           H  
ATOM   4085  N   SER A 274      11.382  20.273  -2.196  1.00217.64           N  
ATOM   4086  CA  SER A 274      10.688  19.164  -2.787  1.00217.64           C  
ATOM   4087  C   SER A 274       9.548  19.668  -3.625  1.00217.64           C  
ATOM   4088  O   SER A 274       9.182  19.024  -4.609  1.00217.64           O  
ATOM   4089  CB  SER A 274      10.128  18.236  -1.697  1.00217.64           C  
ATOM   4090  OG  SER A 274       9.326  18.983  -0.790  1.00217.64           O  
ATOM   4091  H   SER A 274      11.398  20.358  -1.190  1.00217.64           H  
ATOM   4092  HA  SER A 274      11.392  18.609  -3.407  1.00217.64           H  
ATOM   4093  HB2 SER A 274      10.954  17.776  -1.155  1.00217.64           H  
ATOM   4094  HB3 SER A 274       9.521  17.459  -2.161  1.00217.64           H  
ATOM   4095  HG  SER A 274       9.884  19.658  -0.397  1.00217.64           H  
ATOM   4096  N   MET A 275       8.917  20.791  -3.212  1.00188.94           N  
ATOM   4097  CA  MET A 275       7.844  21.402  -3.949  1.00188.94           C  
ATOM   4098  C   MET A 275       8.334  22.066  -5.204  1.00188.94           C  
ATOM   4099  O   MET A 275       7.767  21.872  -6.277  1.00188.94           O  
ATOM   4100  CB  MET A 275       7.082  22.463  -3.136  1.00188.94           C  
ATOM   4101  CG  MET A 275       5.888  23.068  -3.876  1.00188.94           C  
ATOM   4102  SD  MET A 275       4.979  24.322  -2.926  1.00188.94           S  
ATOM   4103  CE  MET A 275       4.203  23.137  -1.788  1.00188.94           C  
ATOM   4104  H   MET A 275       9.213  21.220  -2.347  1.00188.94           H  
ATOM   4105  HA  MET A 275       7.171  20.578  -4.188  1.00188.94           H  
ATOM   4106  HB2 MET A 275       7.774  23.267  -2.886  1.00188.94           H  
ATOM   4107  HB3 MET A 275       6.719  21.998  -2.220  1.00188.94           H  
ATOM   4108  HG2 MET A 275       5.198  22.263  -4.127  1.00188.94           H  
ATOM   4109  HG3 MET A 275       6.253  23.532  -4.792  1.00188.94           H  
ATOM   4110  HE1 MET A 275       3.572  23.674  -1.080  1.00188.94           H  
ATOM   4111  HE2 MET A 275       4.977  22.594  -1.246  1.00188.94           H  
ATOM   4112  HE3 MET A 275       3.595  22.433  -2.356  1.00188.94           H  
ATOM   4113  N   ILE A 276       9.444  22.826  -5.098  1.00238.65           N  
ATOM   4114  CA  ILE A 276       9.972  23.640  -6.164  1.00238.65           C  
ATOM   4115  C   ILE A 276      10.422  22.839  -7.352  1.00238.65           C  
ATOM   4116  O   ILE A 276      10.099  23.207  -8.488  1.00238.65           O  
ATOM   4117  CB  ILE A 276      11.100  24.520  -5.682  1.00238.65           C  
ATOM   4118  CG1 ILE A 276      10.511  25.579  -4.749  1.00238.65           C  
ATOM   4119  CG2 ILE A 276      11.845  25.167  -6.861  1.00238.65           C  
ATOM   4120  CD1 ILE A 276       9.529  26.502  -5.475  1.00238.65           C  
ATOM   4121  H   ILE A 276       9.936  22.824  -4.216  1.00238.65           H  
ATOM   4122  HA  ILE A 276       9.143  24.268  -6.490  1.00238.65           H  
ATOM   4123  HB  ILE A 276      11.833  23.920  -5.143  1.00238.65           H  
ATOM   4124 HG12 ILE A 276       9.987  25.078  -3.935  1.00238.65           H  
ATOM   4125 HG13 ILE A 276      11.324  26.181  -4.342  1.00238.65           H  
ATOM   4126 HG21 ILE A 276      11.152  25.782  -7.435  1.00238.65           H  
ATOM   4127 HG22 ILE A 276      12.257  24.388  -7.502  1.00238.65           H  
ATOM   4128 HG23 ILE A 276      12.655  25.790  -6.481  1.00238.65           H  
ATOM   4129 HD11 ILE A 276       8.711  25.911  -5.886  1.00238.65           H  
ATOM   4130 HD12 ILE A 276      10.046  27.019  -6.283  1.00238.65           H  
ATOM   4131 HD13 ILE A 276       9.131  27.234  -4.772  1.00238.65           H  
ATOM   4132  N   ASN A 277      11.087  21.684  -7.125  1.00256.01           N  
ATOM   4133  CA  ASN A 277      11.727  20.978  -8.203  1.00256.01           C  
ATOM   4134  C   ASN A 277      10.815  20.669  -9.362  1.00256.01           C  
ATOM   4135  O   ASN A 277      11.191  21.087 -10.462  1.00256.01           O  
ATOM   4136  CB  ASN A 277      12.480  19.708  -7.760  1.00256.01           C  
ATOM   4137  CG  ASN A 277      13.633  20.181  -6.894  1.00256.01           C  
ATOM   4138  ND2 ASN A 277      14.395  19.224  -6.299  1.00256.01           N  
ATOM   4139  OD1 ASN A 277      13.842  21.385  -6.745  1.00256.01           O  
ATOM   4140  H   ASN A 277      11.135  21.312  -6.187  1.00256.01           H  
ATOM   4141  HA  ASN A 277      12.471  21.691  -8.557  1.00256.01           H  
ATOM   4142  HB2 ASN A 277      12.857  19.169  -8.629  1.00256.01           H  
ATOM   4143  HB3 ASN A 277      11.819  19.057  -7.187  1.00256.01           H  
ATOM   4144 HD21 ASN A 277      15.169  19.490  -5.707  1.00256.01           H  
ATOM   4145 HD22 ASN A 277      14.187  18.247  -6.449  1.00256.01           H  
ATOM   4146  N   PRO A 278       9.635  20.081  -9.269  1.00280.21           N  
ATOM   4147  CA  PRO A 278       8.860  19.836 -10.458  1.00280.21           C  
ATOM   4148  C   PRO A 278       8.492  21.090 -11.192  1.00280.21           C  
ATOM   4149  O   PRO A 278       8.441  21.051 -12.423  1.00280.21           O  
ATOM   4150  CB  PRO A 278       7.681  18.960 -10.030  1.00280.21           C  
ATOM   4151  CG  PRO A 278       7.731  18.944  -8.488  1.00280.21           C  
ATOM   4152  CD  PRO A 278       9.197  19.233  -8.165  1.00280.21           C  
ATOM   4153  HA  PRO A 278       9.444  19.306 -11.210  1.00280.21           H  
ATOM   4154  HB2 PRO A 278       6.741  19.387 -10.378  1.00280.21           H  
ATOM   4155  HB3 PRO A 278       7.790  17.951 -10.427  1.00280.21           H  
ATOM   4156  HG2 PRO A 278       7.433  17.970  -8.100  1.00280.21           H  
ATOM   4157  HG3 PRO A 278       7.083  19.715  -8.071  1.00280.21           H  
ATOM   4158  HD2 PRO A 278       9.776  18.310  -8.130  1.00280.21           H  
ATOM   4159  HD3 PRO A 278       9.289  19.756  -7.213  1.00280.21           H  
ATOM   4160  N   ILE A 279       8.314  22.216 -10.473  1.00188.99           N  
ATOM   4161  CA  ILE A 279       7.983  23.463 -11.092  1.00188.99           C  
ATOM   4162  C   ILE A 279       9.139  23.816 -11.982  1.00188.99           C  
ATOM   4163  O   ILE A 279       8.941  24.192 -13.138  1.00188.99           O  
ATOM   4164  CB  ILE A 279       7.767  24.563 -10.083  1.00188.99           C  
ATOM   4165  CG1 ILE A 279       6.611  24.197  -9.136  1.00188.99           C  
ATOM   4166  CG2 ILE A 279       7.519  25.885 -10.823  1.00188.99           C  
ATOM   4167  CD1 ILE A 279       5.251  24.145  -9.832  1.00188.99           C  
ATOM   4168  H   ILE A 279       8.417  22.179  -9.469  1.00188.99           H  
ATOM   4169  HA  ILE A 279       7.049  23.362 -11.645  1.00188.99           H  
ATOM   4170  HB  ILE A 279       8.656  24.686  -9.464  1.00188.99           H  
ATOM   4171 HG12 ILE A 279       6.816  23.218  -8.703  1.00188.99           H  
ATOM   4172 HG13 ILE A 279       6.565  24.943  -8.342  1.00188.99           H  
ATOM   4173 HG21 ILE A 279       6.633  25.789 -11.451  1.00188.99           H  
ATOM   4174 HG22 ILE A 279       8.382  26.120 -11.446  1.00188.99           H  
ATOM   4175 HG23 ILE A 279       7.366  26.684 -10.098  1.00188.99           H  
ATOM   4176 HD11 ILE A 279       5.279  23.403 -10.630  1.00188.99           H  
ATOM   4177 HD12 ILE A 279       5.021  25.123 -10.254  1.00188.99           H  
ATOM   4178 HD13 ILE A 279       4.483  23.871  -9.109  1.00188.99           H  
ATOM   4179  N   ILE A 280      10.374  23.593 -11.495  1.00146.48           N  
ATOM   4180  CA  ILE A 280      11.563  23.957 -12.211  1.00146.48           C  
ATOM   4181  C   ILE A 280      11.599  23.240 -13.527  1.00146.48           C  
ATOM   4182  O   ILE A 280      11.830  23.871 -14.565  1.00146.48           O  
ATOM   4183  CB  ILE A 280      12.797  23.634 -11.416  1.00146.48           C  
ATOM   4184  CG1 ILE A 280      12.848  24.535 -10.174  1.00146.48           C  
ATOM   4185  CG2 ILE A 280      14.031  23.735 -12.316  1.00146.48           C  
ATOM   4186  CD1 ILE A 280      13.879  24.112  -9.128  1.00146.48           C  
ATOM   4187  H   ILE A 280      10.467  23.153 -10.591  1.00146.48           H  
ATOM   4188  HA  ILE A 280      11.544  25.033 -12.382  1.00146.48           H  
ATOM   4189  HB  ILE A 280      12.775  22.607 -11.052  1.00146.48           H  
ATOM   4190 HG12 ILE A 280      13.087  25.548 -10.498  1.00146.48           H  
ATOM   4191 HG13 ILE A 280      11.864  24.526  -9.706  1.00146.48           H  
ATOM   4192 HG21 ILE A 280      14.108  24.747 -12.714  1.00146.48           H  
ATOM   4193 HG22 ILE A 280      13.939  23.026 -13.139  1.00146.48           H  
ATOM   4194 HG23 ILE A 280      14.924  23.504 -11.735  1.00146.48           H  
ATOM   4195 HD11 ILE A 280      14.873  24.114  -9.576  1.00146.48           H  
ATOM   4196 HD12 ILE A 280      13.644  23.109  -8.771  1.00146.48           H  
ATOM   4197 HD13 ILE A 280      13.856  24.811  -8.292  1.00146.48           H  
ATOM   4198  N   TYR A 281      11.238  21.938 -13.519  1.00225.61           N  
ATOM   4199  CA  TYR A 281      11.320  21.096 -14.687  1.00225.61           C  
ATOM   4200  C   TYR A 281      10.493  21.721 -15.768  1.00225.61           C  
ATOM   4201  O   TYR A 281      10.969  21.920 -16.888  1.00225.61           O  
ATOM   4202  CB  TYR A 281      10.775  19.670 -14.416  1.00225.61           C  
ATOM   4203  CG  TYR A 281      11.714  18.868 -13.556  1.00225.61           C  
ATOM   4204  CD1 TYR A 281      12.242  19.380 -12.394  1.00225.61           C  
ATOM   4205  CD2 TYR A 281      12.023  17.562 -13.866  1.00225.61           C  
ATOM   4206  CE1 TYR A 281      13.086  18.660 -11.583  1.00225.61           C  
ATOM   4207  CE2 TYR A 281      12.867  16.825 -13.061  1.00225.61           C  
ATOM   4208  CZ  TYR A 281      13.407  17.373 -11.918  1.00225.61           C  
ATOM   4209  OH  TYR A 281      14.276  16.631 -11.084  1.00225.61           O  
ATOM   4210  H   TYR A 281      10.896  21.537 -12.658  1.00225.61           H  
ATOM   4211  HA  TYR A 281      12.368  21.007 -14.974  1.00225.61           H  
ATOM   4212  HB2 TYR A 281       9.813  19.750 -13.909  1.00225.61           H  
ATOM   4213  HB3 TYR A 281      10.642  19.156 -15.368  1.00225.61           H  
ATOM   4214  HD1 TYR A 281      11.983  20.389 -12.107  1.00225.61           H  
ATOM   4215  HD2 TYR A 281      11.599  17.109 -14.750  1.00225.61           H  
ATOM   4216  HE1 TYR A 281      13.493  19.107 -10.688  1.00225.61           H  
ATOM   4217  HE2 TYR A 281      13.107  15.807 -13.330  1.00225.61           H  
ATOM   4218  HH  TYR A 281      14.452  15.734 -11.377  1.00225.61           H  
ATOM   4219  N   ALA A 282       9.266  22.137 -15.413  1.00136.73           N  
ATOM   4220  CA  ALA A 282       8.362  22.722 -16.360  1.00136.73           C  
ATOM   4221  C   ALA A 282       8.935  23.991 -16.906  1.00136.73           C  
ATOM   4222  O   ALA A 282       8.817  24.253 -18.101  1.00136.73           O  
ATOM   4223  CB  ALA A 282       6.992  23.059 -15.744  1.00136.73           C  
ATOM   4224  H   ALA A 282       8.972  22.035 -14.452  1.00136.73           H  
ATOM   4225  HA  ALA A 282       8.223  21.978 -17.144  1.00136.73           H  
ATOM   4226  HB1 ALA A 282       7.120  23.803 -14.958  1.00136.73           H  
ATOM   4227  HB2 ALA A 282       6.551  22.156 -15.322  1.00136.73           H  
ATOM   4228  HB3 ALA A 282       6.334  23.457 -16.517  1.00136.73           H  
ATOM   4229  N   PHE A 283       9.579  24.814 -16.061  1.00112.72           N  
ATOM   4230  CA  PHE A 283      10.101  26.064 -16.546  1.00112.72           C  
ATOM   4231  C   PHE A 283      11.248  25.868 -17.481  1.00112.72           C  
ATOM   4232  O   PHE A 283      11.388  26.604 -18.459  1.00112.72           O  
ATOM   4233  CB  PHE A 283      10.549  27.042 -15.445  1.00112.72           C  
ATOM   4234  CG  PHE A 283       9.350  27.821 -15.016  1.00112.72           C  
ATOM   4235  CD1 PHE A 283       8.470  27.349 -14.071  1.00112.72           C  
ATOM   4236  CD2 PHE A 283       9.109  29.053 -15.578  1.00112.72           C  
ATOM   4237  CE1 PHE A 283       7.373  28.090 -13.696  1.00112.72           C  
ATOM   4238  CE2 PHE A 283       8.014  29.799 -15.208  1.00112.72           C  
ATOM   4239  CZ  PHE A 283       7.141  29.319 -14.264  1.00112.72           C  
ATOM   4240  H   PHE A 283       9.696  24.557 -15.091  1.00112.72           H  
ATOM   4241  HA  PHE A 283       9.252  26.509 -17.065  1.00112.72           H  
ATOM   4242  HB2 PHE A 283      10.954  26.488 -14.598  1.00112.72           H  
ATOM   4243  HB3 PHE A 283      11.310  27.717 -15.835  1.00112.72           H  
ATOM   4244  HD1 PHE A 283       8.642  26.384 -13.617  1.00112.72           H  
ATOM   4245  HD2 PHE A 283       9.790  29.441 -16.321  1.00112.72           H  
ATOM   4246  HE1 PHE A 283       6.692  27.704 -12.952  1.00112.72           H  
ATOM   4247  HE2 PHE A 283       7.841  30.764 -15.661  1.00112.72           H  
ATOM   4248  HZ  PHE A 283       6.280  29.902 -13.971  1.00112.72           H  
ATOM   4249  N   ARG A 284      12.160  24.934 -17.151  1.00432.79           N  
ATOM   4250  CA  ARG A 284      13.308  24.722 -17.986  1.00432.79           C  
ATOM   4251  C   ARG A 284      13.149  23.835 -19.187  1.00432.79           C  
ATOM   4252  O   ARG A 284      13.850  24.073 -20.170  1.00432.79           O  
ATOM   4253  CB  ARG A 284      14.592  24.391 -17.225  1.00432.79           C  
ATOM   4254  CG  ARG A 284      15.172  25.617 -16.495  1.00432.79           C  
ATOM   4255  CD  ARG A 284      15.073  26.971 -17.229  1.00432.79           C  
ATOM   4256  NE  ARG A 284      15.815  26.896 -18.519  1.00432.79           N  
ATOM   4257  CZ  ARG A 284      15.144  26.994 -19.706  1.00432.79           C  
ATOM   4258  NH1 ARG A 284      13.799  27.240 -19.727  1.00432.79           N1+
ATOM   4259  NH2 ARG A 284      15.809  26.780 -20.878  1.00432.79           N1+
ATOM   4260  H   ARG A 284      12.036  24.382 -16.315  1.00432.79           H  
ATOM   4261  HA  ARG A 284      13.408  25.721 -18.410  1.00432.79           H  
ATOM   4262  HB2 ARG A 284      14.374  23.616 -16.490  1.00432.79           H  
ATOM   4263  HB3 ARG A 284      15.334  24.021 -17.933  1.00432.79           H  
ATOM   4264  HG2 ARG A 284      16.227  25.420 -16.306  1.00432.79           H  
ATOM   4265  HG3 ARG A 284      14.645  25.716 -15.546  1.00432.79           H  
ATOM   4266  HD2 ARG A 284      15.506  27.754 -16.606  1.00432.79           H  
ATOM   4267  HD3 ARG A 284      14.026  27.201 -17.426  1.00432.79           H  
ATOM   4268  HE  ARG A 284      16.817  26.772 -18.516  1.00432.79           H  
ATOM   4269 HH11 ARG A 284      13.303  27.263 -20.607  1.00432.79           H  
ATOM   4270 HH12 ARG A 284      13.301  27.399 -18.863  1.00432.79           H  
ATOM   4271 HH21 ARG A 284      16.792  26.550 -20.866  1.00432.79           H  
ATOM   4272 HH22 ARG A 284      15.318  26.851 -21.758  1.00432.79           H  
ATOM   4273  N   ASN A 285      12.308  22.775 -19.174  1.00334.30           N  
ATOM   4274  CA  ASN A 285      12.260  22.082 -20.425  1.00334.30           C  
ATOM   4275  C   ASN A 285      10.868  21.992 -20.954  1.00334.30           C  
ATOM   4276  O   ASN A 285       9.896  21.794 -20.221  1.00334.30           O  
ATOM   4277  CB  ASN A 285      12.956  20.711 -20.474  1.00334.30           C  
ATOM   4278  CG  ASN A 285      12.251  19.778 -19.533  1.00334.30           C  
ATOM   4279  ND2 ASN A 285      12.474  19.977 -18.207  1.00334.30           N  
ATOM   4280  OD1 ASN A 285      11.501  18.899 -19.959  1.00334.30           O  
ATOM   4281  H   ASN A 285      11.770  22.501 -18.365  1.00334.30           H  
ATOM   4282  HA  ASN A 285      12.862  22.711 -21.081  1.00334.30           H  
ATOM   4283  HB2 ASN A 285      13.998  20.818 -20.172  1.00334.30           H  
ATOM   4284  HB3 ASN A 285      12.910  20.313 -21.488  1.00334.30           H  
ATOM   4285 HD21 ASN A 285      12.016  19.391 -17.524  1.00334.30           H  
ATOM   4286 HD22 ASN A 285      13.098  20.711 -17.904  1.00334.30           H  
ATOM   4287  N   GLN A 286      10.783  22.131 -22.296  1.00224.05           N  
ATOM   4288  CA  GLN A 286       9.571  22.164 -23.060  1.00224.05           C  
ATOM   4289  C   GLN A 286       8.856  20.854 -23.005  1.00224.05           C  
ATOM   4290  O   GLN A 286       7.666  20.843 -22.704  1.00224.05           O  
ATOM   4291  CB  GLN A 286       9.838  22.528 -24.541  1.00224.05           C  
ATOM   4292  CG  GLN A 286       8.597  22.677 -25.436  1.00224.05           C  
ATOM   4293  CD  GLN A 286       8.316  21.349 -26.131  1.00224.05           C  
ATOM   4294  NE2 GLN A 286       7.261  21.317 -26.989  1.00224.05           N  
ATOM   4295  OE1 GLN A 286       9.004  20.354 -25.901  1.00224.05           O  
ATOM   4296  H   GLN A 286      11.651  22.219 -22.805  1.00224.05           H  
ATOM   4297  HA  GLN A 286       8.945  22.936 -22.611  1.00224.05           H  
ATOM   4298  HB2 GLN A 286      10.377  23.475 -24.559  1.00224.05           H  
ATOM   4299  HB3 GLN A 286      10.465  21.745 -24.968  1.00224.05           H  
ATOM   4300  HG2 GLN A 286       8.778  23.449 -26.184  1.00224.05           H  
ATOM   4301  HG3 GLN A 286       7.739  22.957 -24.825  1.00224.05           H  
ATOM   4302 HE21 GLN A 286       7.020  20.457 -27.461  1.00224.05           H  
ATOM   4303 HE22 GLN A 286       6.719  22.153 -27.154  1.00224.05           H  
ATOM   4304  N   ASP A 287       9.554  19.716 -23.220  1.00254.08           N  
ATOM   4305  CA  ASP A 287       8.877  18.452 -23.274  1.00254.08           C  
ATOM   4306  C   ASP A 287       8.231  18.102 -21.974  1.00254.08           C  
ATOM   4307  O   ASP A 287       7.045  17.770 -21.976  1.00254.08           O  
ATOM   4308  CB  ASP A 287       9.801  17.332 -23.746  1.00254.08           C  
ATOM   4309  CG  ASP A 287       9.988  17.698 -25.204  1.00254.08           C  
ATOM   4310  OD1 ASP A 287      10.815  18.610 -25.469  1.00254.08           O  
ATOM   4311  OD2 ASP A 287       9.243  17.152 -26.060  1.00254.08           O1-
ATOM   4312  H   ASP A 287      10.556  19.756 -23.343  1.00254.08           H  
ATOM   4313  HA  ASP A 287       8.083  18.559 -24.013  1.00254.08           H  
ATOM   4314  HB2 ASP A 287       9.331  16.354 -23.637  1.00254.08           H  
ATOM   4315  HB3 ASP A 287      10.748  17.342 -23.207  1.00254.08           H  
ATOM   4316  N   VAL A 288       8.945  18.243 -20.837  1.00171.13           N  
ATOM   4317  CA  VAL A 288       8.329  17.921 -19.583  1.00171.13           C  
ATOM   4318  C   VAL A 288       7.168  18.844 -19.369  1.00171.13           C  
ATOM   4319  O   VAL A 288       6.086  18.385 -19.008  1.00171.13           O  
ATOM   4320  CB  VAL A 288       9.255  17.971 -18.392  1.00171.13           C  
ATOM   4321  CG1 VAL A 288       8.466  17.814 -17.083  1.00171.13           C  
ATOM   4322  CG2 VAL A 288      10.298  16.852 -18.557  1.00171.13           C  
ATOM   4323  H   VAL A 288       9.900  18.571 -20.869  1.00171.13           H  
ATOM   4324  HA  VAL A 288       8.010  16.881 -19.651  1.00171.13           H  
ATOM   4325  HB  VAL A 288       9.758  18.937 -18.342  1.00171.13           H  
ATOM   4326 HG11 VAL A 288       7.943  16.857 -17.086  1.00171.13           H  
ATOM   4327 HG12 VAL A 288       7.741  18.624 -16.996  1.00171.13           H  
ATOM   4328 HG13 VAL A 288       9.153  17.850 -16.238  1.00171.13           H  
ATOM   4329 HG21 VAL A 288       9.792  15.888 -18.606  1.00171.13           H  
ATOM   4330 HG22 VAL A 288      10.979  16.862 -17.706  1.00171.13           H  
ATOM   4331 HG23 VAL A 288      10.862  17.014 -19.476  1.00171.13           H  
ATOM   4332  N   GLN A 289       7.319  20.141 -19.694  1.00222.96           N  
ATOM   4333  CA  GLN A 289       6.266  21.091 -19.450  1.00222.96           C  
ATOM   4334  C   GLN A 289       5.040  20.675 -20.217  1.00222.96           C  
ATOM   4335  O   GLN A 289       3.938  20.581 -19.667  1.00222.96           O  
ATOM   4336  CB  GLN A 289       6.665  22.506 -19.910  1.00222.96           C  
ATOM   4337  CG  GLN A 289       5.726  23.620 -19.447  1.00222.96           C  
ATOM   4338  CD  GLN A 289       6.335  24.941 -19.898  1.00222.96           C  
ATOM   4339  NE2 GLN A 289       7.552  24.865 -20.502  1.00222.96           N  
ATOM   4340  OE1 GLN A 289       5.757  26.009 -19.704  1.00222.96           O  
ATOM   4341  H   GLN A 289       8.183  20.452 -20.115  1.00222.96           H  
ATOM   4342  HA  GLN A 289       6.073  21.111 -18.377  1.00222.96           H  
ATOM   4343  HB2 GLN A 289       7.661  22.720 -19.523  1.00222.96           H  
ATOM   4344  HB3 GLN A 289       6.689  22.514 -21.000  1.00222.96           H  
ATOM   4345  HG2 GLN A 289       5.634  23.603 -18.361  1.00222.96           H  
ATOM   4346  HG3 GLN A 289       4.742  23.490 -19.897  1.00222.96           H  
ATOM   4347 HE21 GLN A 289       8.016  25.707 -20.811  1.00222.96           H  
ATOM   4348 HE22 GLN A 289       7.991  23.966 -20.642  1.00222.96           H  
ATOM   4349  N   LYS A 290       5.252  20.301 -21.491  1.00300.64           N  
ATOM   4350  CA  LYS A 290       4.235  19.937 -22.429  1.00300.64           C  
ATOM   4351  C   LYS A 290       3.519  18.723 -21.926  1.00300.64           C  
ATOM   4352  O   LYS A 290       2.299  18.748 -21.748  1.00300.64           O  
ATOM   4353  CB  LYS A 290       4.860  19.599 -23.796  1.00300.64           C  
ATOM   4354  CG  LYS A 290       3.882  19.193 -24.897  1.00300.64           C  
ATOM   4355  CD  LYS A 290       4.529  19.184 -26.288  1.00300.64           C  
ATOM   4356  CE  LYS A 290       5.636  18.137 -26.459  1.00300.64           C  
ATOM   4357  NZ  LYS A 290       6.878  18.567 -25.773  1.00300.64           N1+
ATOM   4358  H   LYS A 290       6.209  20.275 -21.813  1.00300.64           H  
ATOM   4359  HA  LYS A 290       3.547  20.774 -22.542  1.00300.64           H  
ATOM   4360  HB2 LYS A 290       5.404  20.478 -24.141  1.00300.64           H  
ATOM   4361  HB3 LYS A 290       5.558  18.775 -23.649  1.00300.64           H  
ATOM   4362  HG2 LYS A 290       3.508  18.193 -24.680  1.00300.64           H  
ATOM   4363  HG3 LYS A 290       3.051  19.898 -24.903  1.00300.64           H  
ATOM   4364  HD2 LYS A 290       4.958  20.169 -26.472  1.00300.64           H  
ATOM   4365  HD3 LYS A 290       3.752  18.983 -27.025  1.00300.64           H  
ATOM   4366  HE2 LYS A 290       5.842  18.005 -27.521  1.00300.64           H  
ATOM   4367  HE3 LYS A 290       5.302  17.191 -26.033  1.00300.64           H  
ATOM   4368  HZ1 LYS A 290       7.192  19.444 -26.164  1.00300.64           H  
ATOM   4369  HZ2 LYS A 290       7.593  17.866 -25.901  1.00300.64           H  
ATOM   4370  HZ3 LYS A 290       6.694  18.685 -24.787  1.00300.64           H  
ATOM   4371  N   VAL A 291       4.280  17.669 -21.572  1.00136.21           N  
ATOM   4372  CA  VAL A 291       3.672  16.438 -21.167  1.00136.21           C  
ATOM   4373  C   VAL A 291       2.915  16.683 -19.886  1.00136.21           C  
ATOM   4374  O   VAL A 291       1.825  16.145 -19.698  1.00136.21           O  
ATOM   4375  CB  VAL A 291       4.656  15.305 -21.027  1.00136.21           C  
ATOM   4376  CG1 VAL A 291       3.916  14.034 -20.590  1.00136.21           C  
ATOM   4377  CG2 VAL A 291       5.359  15.115 -22.380  1.00136.21           C  
ATOM   4378  H   VAL A 291       5.287  17.748 -21.593  1.00136.21           H  
ATOM   4379  HA  VAL A 291       2.987  16.116 -21.951  1.00136.21           H  
ATOM   4380  HB  VAL A 291       5.405  15.526 -20.266  1.00136.21           H  
ATOM   4381 HG11 VAL A 291       3.157  13.783 -21.331  1.00136.21           H  
ATOM   4382 HG12 VAL A 291       3.439  14.205 -19.625  1.00136.21           H  
ATOM   4383 HG13 VAL A 291       4.626  13.212 -20.504  1.00136.21           H  
ATOM   4384 HG21 VAL A 291       4.617  14.893 -23.147  1.00136.21           H  
ATOM   4385 HG22 VAL A 291       6.066  14.289 -22.309  1.00136.21           H  
ATOM   4386 HG23 VAL A 291       5.892  16.028 -22.644  1.00136.21           H  
ATOM   4387  N   LEU A 292       3.431  17.554 -18.997  1.00200.13           N  
ATOM   4388  CA  LEU A 292       2.727  17.876 -17.784  1.00200.13           C  
ATOM   4389  C   LEU A 292       1.438  18.559 -18.100  1.00200.13           C  
ATOM   4390  O   LEU A 292       0.445  18.304 -17.419  1.00200.13           O  
ATOM   4391  CB  LEU A 292       3.457  18.776 -16.763  1.00200.13           C  
ATOM   4392  CG  LEU A 292       4.219  18.030 -15.642  1.00200.13           C  
ATOM   4393  CD1 LEU A 292       5.472  17.303 -16.132  1.00200.13           C  
ATOM   4394  CD2 LEU A 292       4.505  18.964 -14.459  1.00200.13           C  
ATOM   4395  H   LEU A 292       4.324  17.987 -19.184  1.00200.13           H  
ATOM   4396  HA  LEU A 292       2.609  16.900 -17.313  1.00200.13           H  
ATOM   4397  HB2 LEU A 292       4.176  19.387 -17.308  1.00200.13           H  
ATOM   4398  HB3 LEU A 292       2.715  19.421 -16.293  1.00200.13           H  
ATOM   4399  HG  LEU A 292       3.558  17.238 -15.290  1.00200.13           H  
ATOM   4400 HD11 LEU A 292       6.192  18.031 -16.505  1.00200.13           H  
ATOM   4401 HD12 LEU A 292       5.203  16.615 -16.933  1.00200.13           H  
ATOM   4402 HD13 LEU A 292       5.914  16.745 -15.307  1.00200.13           H  
ATOM   4403 HD21 LEU A 292       5.165  19.769 -14.783  1.00200.13           H  
ATOM   4404 HD22 LEU A 292       4.984  18.400 -13.659  1.00200.13           H  
ATOM   4405 HD23 LEU A 292       3.569  19.387 -14.095  1.00200.13           H  
ATOM   4406  N   TRP A 293       1.398  19.381 -19.175  1.00255.03           N  
ATOM   4407  CA  TRP A 293       0.210  20.124 -19.532  1.00255.03           C  
ATOM   4408  C   TRP A 293      -0.946  19.211 -19.781  1.00255.03           C  
ATOM   4409  O   TRP A 293      -2.077  19.565 -19.443  1.00255.03           O  
ATOM   4410  CB  TRP A 293       0.319  21.010 -20.786  1.00255.03           C  
ATOM   4411  CG  TRP A 293       0.990  22.340 -20.576  1.00255.03           C  
ATOM   4412  CD1 TRP A 293       2.315  22.649 -20.552  1.00255.03           C  
ATOM   4413  CD2 TRP A 293       0.280  23.572 -20.372  1.00255.03           C  
ATOM   4414  CE2 TRP A 293       1.232  24.580 -20.233  1.00255.03           C  
ATOM   4415  CE3 TRP A 293      -1.057  23.842 -20.308  1.00255.03           C  
ATOM   4416  NE1 TRP A 293       2.477  23.999 -20.347  1.00255.03           N  
ATOM   4417  CZ2 TRP A 293       0.862  25.879 -20.026  1.00255.03           C  
ATOM   4418  CZ3 TRP A 293      -1.427  25.151 -20.096  1.00255.03           C  
ATOM   4419  CH2 TRP A 293      -0.486  26.150 -19.957  1.00255.03           C  
ATOM   4420  H   TRP A 293       2.225  19.478 -19.746  1.00255.03           H  
ATOM   4421  HA  TRP A 293       0.070  20.771 -18.666  1.00255.03           H  
ATOM   4422  HB2 TRP A 293       0.886  20.461 -21.538  1.00255.03           H  
ATOM   4423  HB3 TRP A 293      -0.689  21.196 -21.156  1.00255.03           H  
ATOM   4424  HD1 TRP A 293       3.120  21.939 -20.676  1.00255.03           H  
ATOM   4425  HE1 TRP A 293       3.361  24.484 -20.290  1.00255.03           H  
ATOM   4426  HE3 TRP A 293      -1.794  23.061 -20.419  1.00255.03           H  
ATOM   4427  HZ2 TRP A 293       1.598  26.662 -19.921  1.00255.03           H  
ATOM   4428  HZ3 TRP A 293      -2.476  25.401 -20.037  1.00255.03           H  
ATOM   4429  HH2 TRP A 293      -0.813  27.166 -19.791  1.00255.03           H  
ATOM   4430  N   ALA A 294      -0.694  17.982 -20.277  1.00122.18           N  
ATOM   4431  CA  ALA A 294      -1.725  17.047 -20.637  1.00122.18           C  
ATOM   4432  C   ALA A 294      -2.668  16.819 -19.484  1.00122.18           C  
ATOM   4433  O   ALA A 294      -3.863  16.672 -19.730  1.00122.18           O  
ATOM   4434  CB  ALA A 294      -1.171  15.673 -21.048  1.00122.18           C  
ATOM   4435  H   ALA A 294       0.269  17.704 -20.402  1.00122.18           H  
ATOM   4436  HA  ALA A 294      -2.238  17.496 -21.487  1.00122.18           H  
ATOM   4437  HB1 ALA A 294      -0.656  15.220 -20.200  1.00122.18           H  
ATOM   4438  HB2 ALA A 294      -0.471  15.796 -21.874  1.00122.18           H  
ATOM   4439  HB3 ALA A 294      -1.993  15.029 -21.361  1.00122.18           H  
ATOM   4440  N   VAL A 295      -2.188  16.837 -18.211  1.00148.99           N  
ATOM   4441  CA  VAL A 295      -3.058  16.601 -17.087  1.00148.99           C  
ATOM   4442  C   VAL A 295      -4.202  17.575 -17.127  1.00148.99           C  
ATOM   4443  O   VAL A 295      -5.338  17.183 -16.866  1.00148.99           O  
ATOM   4444  CB  VAL A 295      -2.371  16.677 -15.741  1.00148.99           C  
ATOM   4445  CG1 VAL A 295      -2.019  18.133 -15.391  1.00148.99           C  
ATOM   4446  CG2 VAL A 295      -3.271  15.991 -14.698  1.00148.99           C  
ATOM   4447  H   VAL A 295      -1.207  17.018 -18.052  1.00148.99           H  
ATOM   4448  HA  VAL A 295      -3.411  15.575 -17.186  1.00148.99           H  
ATOM   4449  HB  VAL A 295      -1.419  16.147 -15.759  1.00148.99           H  
ATOM   4450 HG11 VAL A 295      -2.931  18.729 -15.354  1.00148.99           H  
ATOM   4451 HG12 VAL A 295      -1.351  18.538 -16.151  1.00148.99           H  
ATOM   4452 HG13 VAL A 295      -1.525  18.164 -14.420  1.00148.99           H  
ATOM   4453 HG21 VAL A 295      -4.234  16.501 -14.657  1.00148.99           H  
ATOM   4454 HG22 VAL A 295      -2.793  16.037 -13.719  1.00148.99           H  
ATOM   4455 HG23 VAL A 295      -3.423  14.949 -14.979  1.00148.99           H  
ATOM   4456  N   CYS A 296      -3.961  18.855 -17.479  1.00122.02           N  
ATOM   4457  CA  CYS A 296      -5.063  19.763 -17.578  1.00122.02           C  
ATOM   4458  C   CYS A 296      -5.465  19.841 -19.048  1.00122.02           C  
ATOM   4459  O   CYS A 296      -6.691  19.759 -19.328  1.00122.02           O  
ATOM   4460  CB  CYS A 296      -4.753  21.187 -17.071  1.00122.02           C  
ATOM   4461  SG  CYS A 296      -3.484  22.070 -18.026  1.00122.02           S  
ATOM   4462  H   CYS A 296      -3.019  19.167 -17.669  1.00122.02           H  
ATOM   4463  HA  CYS A 296      -5.860  19.380 -16.941  1.00122.02           H  
ATOM   4464  HB2 CYS A 296      -4.412  21.114 -16.038  1.00122.02           H  
ATOM   4465  HB3 CYS A 296      -5.674  21.769 -17.109  1.00122.02           H  
ATOM   4466  HG  CYS A 296      -2.342  21.377 -17.997  1.00122.02           H  
ATOM   4467  HC  CYS A 296      -4.723  19.963 -19.823  1.00122.02           H  
TER   
HETATM 4468 CL1  <0> A   1      14.048  14.567  16.864  0.00  0.00          CL  
HETATM 4469  C1  <0> A   1      10.685  24.890  20.926  0.00  0.00           C  
HETATM 4470  N1  <0> A   1      12.863  25.266  17.185  0.00  0.00           N  
HETATM 4471  O1  <0> A   1       9.999  24.294  19.819  0.00  0.00           O  
HETATM 4472  C2  <0> A   1       9.715  25.246  18.876  0.00  0.00           C  
HETATM 4473  N2  <0> A   1      15.176  24.848  16.615  0.00  0.00           N  
HETATM 4474  O2  <0> A   1      12.109  18.867  14.968  0.00  0.00           O  
HETATM 4475  C3  <0> A   1      10.539  25.444  17.759  0.00  0.00           C  
HETATM 4476  N3  <0> A   1      15.139  22.577  16.818  0.00  0.00           N  
HETATM 4477  C4  <0> A   1      11.766  24.643  17.507  0.00  0.00           C  
HETATM 4478  N4  <0> A   1      13.907  23.094  17.072  0.00  0.00           N  
HETATM 4479  C5  <0> A   1      13.958  24.487  16.960  0.00  0.00           C  
HETATM 4480  N5  <0> A   1      12.748  21.016  17.411  0.00  0.00           N  
HETATM 4481  C6  <0> A   1      15.855  23.671  16.569  0.00  0.00           C  
HETATM 4482  C7  <0> A   1      12.711  22.406  17.388  0.00  0.00           C  
HETATM 4483  C8  <0> A   1      11.656  20.072  17.506  0.00  0.00           C  
HETATM 4484  C9  <0> A   1      12.173  18.662  17.341  0.00  0.00           C  
HETATM 4485  C10 <0> A   1      12.474  17.886  18.471  0.00  0.00           C  
HETATM 4486  C11 <0> A   1      13.011  16.603  18.326  0.00  0.00           C  
HETATM 4487  C12 <0> A   1      13.261  16.089  17.055  0.00  0.00           C  
HETATM 4488  C13 <0> A   1      12.933  16.825  15.925  0.00  0.00           C  
HETATM 4489  C14 <0> A   1      12.422  18.117  16.070  0.00  0.00           C  
HETATM 4490  C15 <0> A   1      13.218  19.050  14.073  0.00  0.00           C  
HETATM 4491  C16 <0> A   1      13.472  20.545  13.984  0.00  0.00           C  
HETATM 4492  C17 <0> A   1      12.843  18.486  12.708  0.00  0.00           C  
HETATM 4493  C18 <0> A   1      11.612  23.152  17.606  0.00  0.00           C  
HETATM 4494  C19 <0> A   1      10.224  26.459  16.845  0.00  0.00           C  
HETATM 4495  C20 <0> A   1       9.074  27.232  17.020  0.00  0.00           C  
HETATM 4496  C21 <0> A   1       8.235  26.999  18.110  0.00  0.00           C  
HETATM 4497  C22 <0> A   1       8.552  26.005  19.036  0.00  0.00           C  
HETATM 4498  H1  <0> A   1      10.066  25.649  21.417  0.00  0.00           H  
HETATM 4499  H2  <0> A   1      10.888  24.100  21.653  0.00  0.00           H  
HETATM 4500  H3  <0> A   1      11.642  25.320  20.610  0.00  0.00           H  
HETATM 4501  H4  <0> A   1      16.912  23.607  16.344  0.00  0.00           H  
HETATM 4502  H5  <0> A   1      13.689  20.621  17.303  0.00  0.00           H  
HETATM 4503  H6  <0> A   1      10.896  20.281  16.744  0.00  0.00           H  
HETATM 4504  H7  <0> A   1      11.159  20.174  18.479  0.00  0.00           H  
HETATM 4505  H8  <0> A   1      12.304  18.280  19.470  0.00  0.00           H  
HETATM 4506  H9  <0> A   1      13.244  16.019  19.211  0.00  0.00           H  
HETATM 4507  H10 <0> A   1      13.088  16.406  14.937  0.00  0.00           H  
HETATM 4508  H11 <0> A   1      14.140  18.567  14.421  0.00  0.00           H  
HETATM 4509  H12 <0> A   1      12.555  21.087  13.733  0.00  0.00           H  
HETATM 4510  H13 <0> A   1      14.243  20.774  13.248  0.00  0.00           H  
HETATM 4511  H14 <0> A   1      13.816  20.927  14.945  0.00  0.00           H  
HETATM 4512  H15 <0> A   1      11.923  18.944  12.329  0.00  0.00           H  
HETATM 4513  H16 <0> A   1      13.643  18.643  11.980  0.00  0.00           H  
HETATM 4514  H17 <0> A   1      12.658  17.412  12.778  0.00  0.00           H  
HETATM 4515  H18 <0> A   1      10.644  22.726  17.827  0.00  0.00           H  
HETATM 4516  H19 <0> A   1      10.871  26.649  15.990  0.00  0.00           H  
HETATM 4517  H20 <0> A   1       8.835  28.016  16.305  0.00  0.00           H  
HETATM 4518  H21 <0> A   1       7.338  27.599  18.242  0.00  0.00           H  
HETATM 4519  H22 <0> A   1       7.902  25.834  19.890  0.00  0.00           H  
CONECT 4468 4487
CONECT 4469 4471 4498 4499 4500
CONECT 4470 4477 4479
CONECT 4471 4469 4472
CONECT 4472 4471 4475 4497
CONECT 4473 4479 4481
CONECT 4474 4489 4490
CONECT 4475 4472 4477 4494
CONECT 4476 4478 4481
CONECT 4477 4470 4475 4493
CONECT 4478 4476 4479 4482
CONECT 4479 4470 4473 4478
CONECT 4480 4482 4483 4502
CONECT 4481 4473 4476 4501
CONECT 4482 4478 4480 4493
CONECT 4483 4480 4484 4503 4504
CONECT 4484 4483 4485 4489
CONECT 4485 4484 4486 4505
CONECT 4486 4485 4487 4506
CONECT 4487 4486 4468 4488
CONECT 4488 4487 4489 4507
CONECT 4489 4474 4484 4488
CONECT 4490 4474 4491 4492 4508
CONECT 4491 4490 4509 4510 4511
CONECT 4492 4490 4512 4513 4514
CONECT 4493 4477 4482 4515
CONECT 4494 4475 4495 4516
CONECT 4495 4494 4496 4517
CONECT 4496 4495 4497 4518
CONECT 4497 4472 4496 4519
CONECT 4498 4469
CONECT 4499 4469
CONECT 4500 4469
CONECT 4501 4481
CONECT 4502 4480
CONECT 4503 4483
CONECT 4504 4483
CONECT 4505 4485
CONECT 4506 4486
CONECT 4507 4488
CONECT 4508 4490
CONECT 4509 4491
CONECT 4510 4491
CONECT 4511 4491
CONECT 4512 4492
CONECT 4513 4492
CONECT 4514 4492
CONECT 4515 4493
CONECT 4516 4494
CONECT 4517 4495
CONECT 4518 4496
CONECT 4519 4497
END
